# Supplementary material for: New Insights into Clostridium difficile (CD) Infection in Latin America: Novel Description of Toxigenic Profiles of Diarrhea-Associated to CD in Bogotá, Colombia
Source: Front Microbiol. 2018 Jan 30;9:74. doi: 10.3389/fmicb.2018.00074 (PMC5797639; doi:10.3389/fmicb.2018.00074)
Supplement: Supplementary file 1 [file Table1.XLSX]

## Sheet: Sheet1
					From							To
	PCR	Primer 1	length (nt)	#	Start	Stop	Strand		Primer 2	length (nt)	#	Start	Stop	Strand	Size
	conv.16S	conv.16S-F	24	1	18782	18805	5'		conv.16S-R	21	1	18918	18938	3'	157
				2	33237	33260	5'				2	33373	33393	3'
				3	132122	132145	5'				3	132258	132278	3'
				4	139069	139092	5'				4	139205	139225	3'
				5	149679	149702	5'				5	149815	149835	3'
				6	155134	155157	5'				6	155270	155290	3'
				7	385309	385332	5'				7	385445	385465	3'
				8	1217183	1217206	5'				8	1217319	1217339	3'
				9	3161893	3161916	3'				9	3161760	3161780	5'
				10	4017018	4017041	3'				10	4016885	4016905	5'
				11	4159724	4159747	3'				11	4159591	4159611	5'
	conv.gdh	conv.gdh-F	22	1	245299	245320	3'		conv.gdh-R	22	1	245299	245320	3'	158
	qPCR.16S	q16S-F	24	1	18777	18800	5'		q16S-R	28	1	18904	18931	3'	155
				2	33232	33255	5'				2	33359	33386	3'
				3	132117	132140	5'				3	132244	132271	3'
				4	139064	139087	5'				4	139191	139218	3'
				5	149674	149697	5'				5	149801	149828	3'
				6	155129	155152	5'				6	155256	155283	3'
				7	385304	385327	5'				7	385431	385458	3'
				8	1217178	1217201	5'				8	1217305	1217332	3'
				9	3161898	3161921	3'				9	3161767	3161794	5'
				10	4017023	4017046	3'				10	4016892	4016919	5'
				11	4159729	4159752	3'				11	4159598	4159625	5'
		q16S-P	29	1	18910	18931	3'
				2	33365	33386	3'
				3	132250	132271	3'
				4	139197	139218	3'
				5	149807	149828	3'
				6	155262	155283	3'
				7	385437	385458	3'
				8	1217311	1217332	3'
				9	3161767	3161788	5'
				10	4016892	4016913	5'
				11	4159598	4159619	5'
	The annealing site was predicted according to the sequence of the reference genome of the strain C. difficile 630 (NCBI Taxon ID: 272563, Genome ID: 272563.8)
	#: Number of recognition sites
	nt: Nucleotides

## Sheet: Sheet2
					From					To
	PCR	Primer 1	length (nt)	Strain	Start	Stop	Strand		Primer 2	length (nt)	Start	Stop	Strand	Size
	tcdA	tcdA-F	26	C. difficile 630	811409	811434	5'		tcdA-R	26	811763	811788	3'	380
	tcdB	tcdB1	21	C. difficile 630	801569	801589	5'		tcdB2	21	802236	802256	3'	688
	tcdC	tcdC-F(-17)	25	C. difficile 630	812908	812932	3'		tcdC-R(+462)	26	812429	812454	5'	504
	lok1/lok3	lok1(cdd1)	24	C. difficile 630	813506	813529	3'		lok3(cdu1)	23	793253	793275	5'	20277
				C. difficile F548	714980	715003	3'				714236	714258	5'	768
	cdtA	cdtApos	20	C. difficile 2007855	2831590	2831609	5'		cdtArev	23	2831943	2831965	3'	376
	cdtB	cdtBpos	22	C. difficile 2007855	2832827	2832848	5'		cdtBrev	21	2833316	2833336	3'	510
	#: Number of recognition sites
	nt: Nucleotides
