# Supplementary material for: New Insights into Clostridium difficile (CD) Infection in Latin America: Novel Description of Toxigenic Profiles of Diarrhea-Associated to CD in Bogotá, Colombia
Source: Front Microbiol. 2018 Jan 30;9:74. doi: 10.3389/fmicb.2018.00074 (PMC5797639; doi:10.3389/fmicb.2018.00074)
Supplement: Supplementary file 2 [file Table2.XLSX]

## Sheet: CDI detection
					Hairpin loops			Dimers			Bulge loops			Internal loops
	PCR	Oligo	%GC	GC+AT Tm	No.	Tm	dG	No.	Tm	dG	No.	Tm	dG	No.	Tm	dG
	conv.16S	conv.16S-F	37.5	66.0	5	46.2	-0.9	6	-92.3	-1.0	2	-58.2	-4.0	2	-43.8	-3.7
						33.3	-0.4		-92.3	-1.0		-65.1	-1.6		-95.8	0.9
						28.7	-0.1		-136.8	-0.2
						20.5	0.3		-136.8	-0.2
						6.0	0.9		-146.9	1.5
									-146.9	1.5
		conv.16S-R	57.1	66.0	1	-83.8	-2.8	3	-140.6	0.0	1	-85.7	-0.2	1	-83.8	-2.8
									-140.6	0.0
									-137.7	1.5
		conv.16S-F + conv.16S-R						5	-83.4	-3.2
									-140.4	0.6
									-161.9	1.9
									-174.2	2.8
									-174.2	2.8
	conv.gdh	conv.gdh-F	40.9	62.0	2	0.5	1.2	8	-100.9	-1.3	1	-79.1	-0.7	2	-79.1	0.2
						0.0	4.9		-133.2	0.3					-69.9	0.8
									-133.2	0.3
									-133.2	0.3
									-120.2	0.6
									-120.2	0.6
									-105.2	0.7
		conv.gdh-R	45.5	64.0	0	-	-	1	-137.7	1.5	0	-	-	0	-	-
		conv.gdh-F + conv.gdh-R						1	-143.2	0.3
	q16S	q16S-F	45.8	70.0	3	46.2	-0.9	6	-136.8	-0.2	0	-	-	1	-101.3	2.0
						34.5	-0.5		-136.8	-0.2
						0.0	1.4		-116.9	0.2
									-116.9	0.2
									-154.7	1.2
									-154.7	1.2
		q16S-R	42.9	80.0	5	12.6	0.6	10	-123.7	-0.4	4	-107.9	-1.4	4	-68.3	-2.1
						11.5	0.6		-123.7	-0.4		-89.3	-0.3		-123.4	1.3
						0.0	2.0		-175.8	1.5		-90.6	2.6		-83.4	2.8
						0.0	2.4		-146.9	1.5		-90.0	2.8		-83.4	2.8
						0.0	2.7		-175.8	1.5
									-146.9	1.5
									-137.7	1.5
									-165.6	1.8
									-165.6	1.8
									-121.8	2.1
		q16S-F + q16S-R						8	-83.4	-3.2
									-123.7	-0.4
									-140.4	0.6
									-154.7	1.2
									-146.9	1.5
									-146.9	1.5
									-161.8	2.1
									-174.2	2.8
		q16S-P	34.5	50.8	4	25.0	0.0	9	-43.6	-4.1	8	-68.9	-0.2	2	-114.4	4.4
						0.0	1.5		-118.2	1.7		-88.7	2.5		-114.4	5.9
						0.0	1.7		-121.8	2.1		-88.7	2.7
						0.0	5.0		-121.8	2.1		-88.7	4.0
									-162.3	3.6		-114.4	4.1
									-162.3	3.6		-114.4	4.6
									-162.3	3.6		-114.4	6.4
									-162.3	3.6		-114.4	6.8
									-162.3	3.6
		q16S-F + q16S-P						7	-93.6	-2.0
									-109.9	-1.7
									-139.8	0.0
									-105.2	0.7
									-165.6	1.8
									-161.9	1.9
									-174.2	2.8
		q16S-R + q16S-P						8	-89.0	-2.3
									-114.7	-1.2
									-124.6	0.2
									-131.5	1.0
									-165.6	1.8
									-121.8	2.1
									-174.2	2.8
									-162.3	3.6

## Sheet: Toxigenic profiles
					Hairpin loops			Dimers			Bulge loops			Internal loops
	PCR	Oligo	%GC	GC+AT Tm	No.	Tm	dG	No.	Tm	dG	No.	Tm	dG	No.	Tm	dG
	tcdA	tcdA-F	23.1	64.0	5	44.7	-1.7	10	-125.2	-0.3	3	-81.7	-0.5	2	-54.7	-0.9
						18.9	0.4		-90.5	0.2		-82.7	2.2		-54.7	-0.9
						0.0	2.5		-90.5	0.2		-88.7	2.5
						0.0	2.5		-121.8	2.1
						0.0	2.7		-121.8	2.1
									-143.9	2.6
									143.9	2.6
									-132.8	2.7
									-162.3	3.6
									-162.3	3.6
		tcdA-R	26.9	66.0	8	53.3	-2.3	12	-71.5	-2.6	7	-47.8	-6.4	3	-25.8	-6.5
						45.1	-1.3		-71.5	-2.6		-57.8	-4.6		-114.4	4.7
						28.7	-0.2		-129.4	1.3		-57.8	-1.6		-114.4	5.1
						18.5	0.4		-129.4	1.3		-53.7	0.0
						0.0	1.9		-121.8	2.1		-69.4	1.0
						0.0	2.0		-132.8	2.7		-95.5	1.3
						0.0	2.8		-162.3	3.6		-114.4	4.4
						0.0	4.2		-162.3	3.6
									-162.3	3.6
									-162.3	3.6
									-162.3	3.6
									-162.3	3.6
		tcdA-F + tcdA-R						17	-76.0	-0.7
									-133.9	0.3
									-125.6	0.9
									-114.7	1.3
									-175.8	1.5
									-159.2	1.6
									-161.9	1.9
									-121.8	2.1
									-143.9	2.6
									-174.2	2.8
									-162.3	3.6
									-162.3	3.6
									-162.3	3.6
									-162.3	3.6
									-162.3	3.6
									-162.3	3.6
									-162.3	3.6
	tcdB	tcdB1	28.6	60.0	2	0.0	1.2	2	-121.7	-0.1	0	-	-	1	-67.9	-1.5
						0.0	2.3		-121.7	-0.1
		tcdB2	38.1	58.0	2	3.3	0.6	5	-105.2	0.7	1	-106.5	1.6	1	-123.4	0.4
						8.7	0.8		-175.8	1.5
									-175.8	1.5
									-143.9	2.6
									-143.9	2.6
		tcdB1 + tcdB2						8	-118.7	-0.1
									-118.7	-0.1
									-175.8	1.5
									-175.8	1.5
									-157.3	1.5
									-157.3	1.5
									-165.6	1.8
									-165.6	1.8
	tcdC	tcdC-F(-17)	28.0	64.0	2	21.2	0.4	4	-101.8	0.3	0	-	-	0	-	-
						0.0	2.6		-101.8	0.3
									-139.8	2.2
									-139.8	2.2
		tcdC-R(+462)	30.8	68.0	4	48.2	-1.1	8	-123.7	-0.4	3	-105.0	-1.4	3	-68.3	-4.4
						0.0	1.4		-123.7	-0.4		-87.3	2.0		-101.3	0.7
						0.0	1.8		-154.7	1.2		-108.4	3.3		-108.4	5.6
						0.0	2.1		-154.7	1.2
									-157.9	3.2
									-157.9	3.2
									-157.9	3.2
									-157.9	3.2
		tcdC-F(-17) + tcdC-R(+462)						13	-96.7	-1.6
									-96.7	-1.6
									-114.4	-0.3
									-146.9	1.5
									-157.3	1.5
									-118.2	1.7
									-118.2	1.7
									-118.2	1.7
									-118.2	1.7
									-153.9	1.8
									-153.9	1.8
									-143.9	2.6
									-174.2	2.8
	cdd1/cdu1	lok1(cdd1)	29.2	62.0	4	32.2	-0.4	10	-108.6	-1.9	3	-55.1	-3.6	1	-119.9	2.8
						4.2	1.3		-87.0	-0.9		-79.9	0.4
						0.0	2.8		-107.2	0.4		-116.9	3.3
						0.0	2.8		-107.2	0.4
									-171.3	1.8
									-171.3	1.8
									-121.8	2.1
									-132.8	2.7
									-162.3	3.6
									-162.3	3.6
		lok3(cdu1)	21.7	56.0	4	46.2	-1.4	9	-101.8	0.3	7	-67.6	1.7	3	-51.3	-1.5
						44.7	-1.3		-101.8	0.3		-67.6	2.1		-88.2	-1.8
						20.5	0.3		-101.8	0.3		-67.6	2.1		-88.2	1.9
						14.2	0.6		-139.8	2.2		-88.2	3.1
									-139.8	2.2		-88.2	3.6
									-139.8	2.2		-88.2	4.0
									-139.8	2.2		-88.2	4.0
									-139.8	2.2
									-139.8	2.2
		lok1(cdd1) + lok3(cdu1)						9	-104.6	-1.6
									-77.7	-1.2
									-130.2	-0.1
									-122.4	0.3
									-131.7	1.2
									-139.8	2.2
									-139.8	2.2
									-139.8	2.2
									-174.2	2.8
	cdtA	cdtApos	45.0	58.0	2	49.8	-1.6	2	-106.2	-1.0	0	-	-	1	-53.4	-4.1
						32.2	-0.3		-106.2	-1.0
		cdtArev	34.8	62.0	0	-	-	2	-140.6	0.0	0	-	-	1	-83.8	-0.4
									-140.6	0.0
		cdtApos + cdtArev						8	-140.6	0.0
									-133.9	0.3
									-140.4	0.6
									-159.2	1.6
									-139.8	2.2
									-139.8	2.2
									-139.8	2.2
									-139.8	2.2
	cdtB	cdtBpos	31.8	58.0	3	6.0	0.9	8	-108.6	-1.9	2	-77.1	0.9	2	-95.8	0.9
						0.0	1.3		-131.7	1.2		-101.9	3.0		-81.4	1.6
						0.0	3.0		-131.7	1.2
									-114.7	1.3
									-146.9	1.5
									-146.9	1.5
									-157.9	3.2
									-157.9	3.2
		cdtBrev	47.6	62.0	0	-	-	1	-130.3	0.3	0	-	-	0	-	-
		cdtBpos + cdtBrev						4	-75.1	-3.5
									-102.9	-1.4
									-146.9	1.5
									-165.6	1.8
