# Supplementary material for: New Insights into Clostridium difficile (CD) Infection in Latin America: Novel Description of Toxigenic Profiles of Diarrhea-Associated to CD in Bogotá, Colombia
Source: Front Microbiol. 2018 Jan 30;9:74. doi: 10.3389/fmicb.2018.00074 (PMC5797639; doi:10.3389/fmicb.2018.00074)
Supplement: Supplementary file 3 [file Table3.XLSX]

## Sheet: conv.16S-F
Description	Max score	Total score	Query cover	E value	Ident	Accession
Clostridioides difficile strain DH/NAP11/106/ST-42, complete genome	48.1	576	1	0.002	1	CP022524.1
Uncultured bacterium clone OTU5461 16S ribosomal RNA gene, partial sequence	48.1	48.1	1	0.002	1	KY547301.1
Uncultured bacterium clone R11_F10 16S ribosomal RNA gene, partial sequence	48.1	48.1	1	0.002	1	KX422763.1
Clostridioides difficile strain 630 delta erm, complete genome	48.1	576	1	0.002	1	CP016318.1
Romboutsia ilealis strain CRIB genome assembly, chromosome: chr1	48.1	609	1	0.002	1	LN555523.1
Clostridioides difficile strain FDAARGOS_267, complete genome	48.1	576	1	0.002	1	CP020424.1
Clostridioides difficile strain BR81, complete genome	48.1	576	1	0.002	1	CP019870.1
Clostridioides difficile strain Cl-N339 16S ribosomal RNA gene, partial sequence	48.1	48.1	1	0.002	1	KY523549.1
Clostridioides difficile strain LEM1, complete genome	48.1	576	1	0.002	1	CP019469.1
Clostridioides difficile 630, complete genome	48.1	576	1	0.002	1	CP010905.2
Uncultured bacterium partial 16S rRNA gene, clone Phy1758_Clostridium_XI	48.1	48.1	1	0.002	1	LT701761.1
Clostridioides difficile strain ZZV14-6009 16S ribosomal RNA gene, partial sequence	48.1	48.1	1	0.002	1	KX792125.1
Uncultured bacterium gene for 16S rRNA, partial sequence, note: OTU: 2086	48.1	48.1	1	0.002	1	LC182449.1
Uncultured bacterium gene for 16S rRNA, partial sequence, note: OTU: 1727	48.1	48.1	1	0.002	1	LC182090.1
Peptoclostridium difficile strain Rd2-F90-Cd001 16S ribosomal RNA gene, partial sequence	48.1	48.1	1	0.002	1	KX109924.1
Peptoclostridium difficile strain 08ACD0030, complete genome	48.1	576	1	0.002	1	CP010888.1
Peptoclostridium difficile strain Z31, complete genome	48.1	480	1	0.002	1	CP013196.1
Peptoclostridium difficile ATCC 9689 = DSM 1296, complete genome	48.1	576	1	0.002	1	CP011968.1
Peptoclostridium difficile BJ08, complete genome	48.1	336	1	0.002	1	CP003939.1
Uncultured proteobacterium partial 16S rRNA gene, clone denovo399	48.1	48.1	1	0.002	1	LN803827.1
Peptoclostridium difficile genome assembly CD630DERM, chromosome : 1	48.1	576	1	0.002	1	LN614756.1
Uncultured bacterium clone 0N30hL65 16S ribosomal RNA gene, partial sequence	48.1	48.1	1	0.002	1	KJ853187.1
Peptoclostridium difficile genome assembly 7032989, scaffold BN1095_Contig_3	48.1	48.1	1	0.002	1	LK932960.1
Peptoclostridium difficile genome assembly 7032989, scaffold BN1095_Contig_2	48.1	48.1	1	0.002	1	LK932849.1
Peptoclostridium difficile genome assembly 7032985, scaffold BN1096_Contig_15	48.1	48.1	1	0.002	1	LK932464.1
[Clostridium] difficile strain NJ1308 16S ribosomal RNA gene, partial sequence	48.1	48.1	1	0.002	1	KJ130492.1
[Clostridium] difficile strain NJ1307 16S ribosomal RNA gene, partial sequence	48.1	48.1	1	0.002	1	KJ130491.1
Uncultured bacterium clone 3969 16S ribosomal RNA gene, partial sequence	48.1	48.1	1	0.002	1	KF520642.1
Uncultured bacterium clone 2003 16S ribosomal RNA gene, partial sequence	48.1	48.1	1	0.002	1	KF518519.1
Uncultured bacterium clone HA3ER6P01DOIOG 16S ribosomal RNA gene, partial sequence	48.1	48.1	1	0.002	1	JX635794.1
Uncultured bacterium clone HA3ER6P01A521Y 16S ribosomal RNA gene, partial sequence	48.1	48.1	1	0.002	1	JX635752.1
Uncultured Clostridium sp. clone 12m1515132 16S ribosomal RNA gene, partial sequence	48.1	48.1	1	0.002	1	JX548140.1
Uncultured Clostridium sp. clone 3m015027 16S ribosomal RNA gene, partial sequence	48.1	48.1	1	0.002	1	JX136919.1
Uncultured bacterium clone SC03_FZZ71GH01AX63D 16S ribosomal RNA gene, partial sequence	48.1	48.1	1	0.002	1	JN064647.1
Uncultured bacterium clone SC03_FZZ71GH01BB1DE 16S ribosomal RNA gene, partial sequence	48.1	48.1	1	0.002	1	JN064277.1
Uncultured bacterium clone AC03_FZZ71GH01A4RNJ 16S ribosomal RNA gene, partial sequence	48.1	48.1	1	0.002	1	JN055924.1
Uncultured bacterium clone AC03_FZZ71GH01AVXEH 16S ribosomal RNA gene, partial sequence	48.1	48.1	1	0.002	1	JN055919.1
Uncultured organism clone ELU0179-T491-S-NIPCRAMgANa_000244 small subunit ribosomal RNA gene, partial sequence	48.1	48.1	1	0.002	1	HQ818991.1
Uncultured organism clone ELU0179-T491-S-NIPCRAMgANa_000206 small subunit ribosomal RNA gene, partial sequence	48.1	48.1	1	0.002	1	HQ818953.1
Uncultured organism clone ELU0179-T491-S-NIPCRAMgANa_000141 small subunit ribosomal RNA gene, partial sequence	48.1	48.1	1	0.002	1	HQ818888.1
Uncultured organism clone ELU0179-T491-S-NIPCRAMgANa_000121 small subunit ribosomal RNA gene, partial sequence	48.1	48.1	1	0.002	1	HQ818868.1
Uncultured organism clone ELU0153-T424-S-NIPCRAMgANa_000471 small subunit ribosomal RNA gene, partial sequence	48.1	48.1	1	0.002	1	HQ803653.1
Uncultured organism clone ELU0153-T424-S-NIPCRAMgANa_000398 small subunit ribosomal RNA gene, partial sequence	48.1	48.1	1	0.002	1	HQ803580.1
Uncultured organism clone ELU0153-T424-S-NIPCRAMgANa_000237 small subunit ribosomal RNA gene, partial sequence	48.1	48.1	1	0.002	1	HQ803419.1
Uncultured organism clone ELU0153-T424-S-NIPCRAMgANa_000015 small subunit ribosomal RNA gene, partial sequence	48.1	48.1	1	0.002	1	HQ803197.1
Uncultured organism clone ELU0096-T30-S-NI_000142 small subunit ribosomal RNA gene, partial sequence	48.1	48.1	1	0.002	1	HQ783293.1
Uncultured organism clone ELU0096-T30-S-NI_000102 small subunit ribosomal RNA gene, partial sequence	48.1	48.1	1	0.002	1	HQ783253.1
Uncultured organism clone ELU0063-T430-S-NIPCRAMgANa_000578 small subunit ribosomal RNA gene, partial sequence	48.1	48.1	1	0.002	1	HQ768766.1
Uncultured organism clone ELU0063-T430-S-NIPCRAMgANa_000465 small subunit ribosomal RNA gene, partial sequence	48.1	48.1	1	0.002	1	HQ768653.1
Uncultured organism clone ELU0063-T430-S-NIPCRAMgANa_000409 small subunit ribosomal RNA gene, partial sequence	48.1	48.1	1	0.002	1	HQ768597.1
Uncultured organism clone ELU0063-T430-S-NIPCRAMgANa_000303 small subunit ribosomal RNA gene, partial sequence	48.1	48.1	1	0.002	1	HQ768491.1
Uncultured organism clone ELU0063-T430-S-NIPCRAMgANa_000231 small subunit ribosomal RNA gene, partial sequence	48.1	48.1	1	0.002	1	HQ768419.1
Uncultured organism clone ELU0063-T430-S-NIPCRAMgANa_000013 small subunit ribosomal RNA gene, partial sequence	48.1	48.1	1	0.002	1	HQ768201.1
Uncultured organism clone ELU0021-T97-S-NI_000479 small subunit ribosomal RNA gene, partial sequence	48.1	48.1	1	0.002	1	HQ747001.1
Uncultured organism clone ELU0013-T78-S-NI_000176 small subunit ribosomal RNA gene, partial sequence	48.1	48.1	1	0.002	1	HQ742601.1
Uncultured organism clone ELU0013-T78-S-NI_000024 small subunit ribosomal RNA gene, partial sequence	48.1	48.1	1	0.002	1	HQ742449.1
Uncultured bacterium clone 03h08 16S ribosomal RNA gene, partial sequence	48.1	48.1	1	0.002	1	GQ138856.1
Uncultured bacterium clone 02h04 16S ribosomal RNA gene, partial sequence	48.1	48.1	1	0.002	1	GQ133706.1
Uncultured bacterium clone 04e10 16S ribosomal RNA gene, partial sequence	48.1	48.1	1	0.002	1	GQ133402.1
Uncultured bacterium clone VT013-F4 16S ribosomal RNA gene, partial sequence	48.1	48.1	1	0.002	1	JF798233.1
Uncultured bacterium clone VT011-H8 16S ribosomal RNA gene, partial sequence	48.1	48.1	1	0.002	1	JF798133.1
Uncultured bacterium clone VT011-H10 16S ribosomal RNA gene, partial sequence	48.1	48.1	1	0.002	1	JF798124.1
Uncultured bacterium clone VT011-G4 16S ribosomal RNA gene, partial sequence	48.1	48.1	1	0.002	1	JF798117.1
Uncultured bacterium clone VT011-D4 16S ribosomal RNA gene, partial sequence	48.1	48.1	1	0.002	1	JF798084.1
Uncultured bacterium clone VT011-B5 16S ribosomal RNA gene, partial sequence	48.1	48.1	1	0.002	1	JF798065.1
Uncultured bacterium clone VT011-A8 16S ribosomal RNA gene, partial sequence	48.1	48.1	1	0.002	1	JF798059.1
Uncultured bacterium clone VT010-E10 16S ribosomal RNA gene, partial sequence	48.1	48.1	1	0.002	1	JF798010.1
Uncultured bacterium clone VDRD42cont18-M13F.ab1 16S ribosomal RNA gene, partial sequence	48.1	48.1	1	0.002	1	JN021863.1
Uncultured organism clone 60d42controlcold 16S ribosomal RNA gene, partial sequence	48.1	48.1	1	0.002	1	JF781947.1
[Clostridium] difficile gene for 16S ribosomal RNA, partial sequence, strain: JCM 5244	48.1	48.1	1	0.002	1	AB632375.1
Clostridium difficile strain 38 16S ribosomal RNA gene, partial sequence	48.1	48.1	1	0.002	1	JF693897.1
Clostridium difficile strain 35 16S ribosomal RNA gene, partial sequence	48.1	48.1	1	0.002	1	JF693896.1
Uncultured bacterium clone T2WK15D68 16S ribosomal RNA gene, partial sequence	48.1	48.1	1	0.002	1	HQ716542.1
Uncultured bacterium clone ncd2124d05c1 16S ribosomal RNA gene, partial sequence	48.1	48.1	1	0.002	1	JF183301.1
Uncultured bacterium clone F1Q32TO06G2H5N 16S ribosomal RNA gene, partial sequence	48.1	48.1	1	0.002	1	GU526748.1
Uncultured bacterium clone F1Q32TO06HMNJ0 16S ribosomal RNA gene, partial sequence	48.1	48.1	1	0.002	1	GU522742.1
Uncultured bacterium clone F1Q32TO06G3LCO 16S ribosomal RNA gene, partial sequence	48.1	48.1	1	0.002	1	GU522442.1
Uncultured bacterium clone F1Q32TO06G5L43 16S ribosomal RNA gene, partial sequence	48.1	48.1	1	0.002	1	GU518629.1
Uncultured bacterium clone F1Q32TO06G5HKF 16S ribosomal RNA gene, partial sequence	48.1	48.1	1	0.002	1	GU517459.1
Uncultured bacterium clone F1Q32TO06HJJPT 16S ribosomal RNA gene, partial sequence	48.1	48.1	1	0.002	1	GU512236.1
Uncultured bacterium clone 16slp5_06d05.p1k 16S ribosomal RNA gene, partial sequence	48.1	48.1	1	0.002	1	FJ505390.1
Uncultured bacterium clone F1Q32TO03C8HO9 16S ribosomal RNA gene, partial sequence	48.1	48.1	1	0.002	1	GU740455.1
Clostridium difficile strain DSM 12056 16S ribosomal RNA gene, partial sequence	48.1	48.1	1	0.002	1	HM007570.1
Uncultured bacterium clone ncd292e11c1 16S ribosomal RNA gene, partial sequence	48.1	48.1	1	0.002	1	HM272225.1
Clostridium difficile BI9 chromosome	48.1	48.1	1	0.002	1	FN668944.1
Clostridium difficile BI1 chromosome, complete sequence	48.1	576	1	0.002	1	FN668941.1
Clostridium difficile M68, complete genome	48.1	672	1	0.002	1	FN668375.1
Clostridium difficile complete genome, strain 2007855	48.1	432	1	0.002	1	FN665654.1
Clostridium difficile complete genome, strain M120	48.1	528	1	0.002	1	FN665653.1
Clostridium difficile complete genome, strain CF5	48.1	416	1	0.002	1	FN665652.1
Peptoclostridium difficile strain JCM 1296 16S ribosomal RNA gene, partial sequence	48.1	48.1	1	0.002	1	NR_113132.1
Clostridium sp. A7-113 gene for 16S rRNA, partial sequence	48.1	48.1	1	0.002	1	AB238909.1
Clostridium sp. A4-100 gene for 16S rRNA, partial sequence	48.1	48.1	1	0.002	1	AB238877.1
Clostridium sp. A4-28 gene for 16S rRNA, partial sequence	48.1	48.1	1	0.002	1	AB238849.1
Clostridium difficile R20291 complete genome	48.1	432	1	0.002	1	FN545816.1
Clostridium difficile CD196 complete genome, strain CD196	48.1	480	1	0.002	1	FN538970.1
Uncultured bacterium clone TS51_a02d06 16S ribosomal RNA gene, partial sequence	48.1	48.1	1	0.002	1	FJ369592.1
Uncultured bacterium clone PB2_aai22d02 16S ribosomal RNA gene, partial sequence	48.1	48.1	1	0.002	1	EU777725.1
Uncultured bacterium clone YO00043F01 16S ribosomal RNA gene, partial sequence	48.1	48.1	1	0.002	1	EU197886.1
Peptoclostridium difficile strain ATCC 9689 16S ribosomal RNA gene, partial sequence	48.1	48.1	1	0.002	1	NR_112172.1

## Sheet: conv.16S-R
Description	Max score	Total score	Query cover	E value	Ident	Accession
Clostridioides difficile strain DH/NAP11/106/ST-42, complete genome	42.1	497	1	0.064	1	CP022524.1
Clostridioides difficile strain 630 delta erm, complete genome	42.1	505	1	0.064	1	CP016318.1
Clostridioides difficile strain FDAARGOS_267, complete genome	42.1	489	1	0.064	1	CP020424.1
Clostridioides difficile strain BR81, complete genome	42.1	497	1	0.064	1	CP019870.1
Clostridioides difficile strain LEM1, complete genome	42.1	505	1	0.064	1	CP019469.1
Clostridioides difficile 630, complete genome	42.1	505	1	0.064	1	CP010905.2
Peptoclostridium difficile strain 08ACD0030, complete genome	42.1	505	1	0.064	1	CP010888.1
Peptoclostridium difficile strain Z31, complete genome	42.1	421	1	0.064	1	CP013196.1
Peptoclostridium difficile ATCC 9689 = DSM 1296, complete genome	42.1	489	1	0.064	1	CP011968.1
Peptoclostridium difficile BJ08, complete genome	42.1	294	1	0.064	1	CP003939.1
Peptoclostridium difficile genome assembly CD630DERM, chromosome : 1	42.1	505	1	0.064	1	LN614756.1
Clostridioides difficile strain Cl-N339 16S ribosomal RNA gene, partial sequence	42.1	42.1	1	0.064	1	KY523549.1
Clostridioides difficile strain ZZV15-6598 16S ribosomal RNA gene, partial sequence	42.1	42.1	1	0.064	1	KX792138.1
Clostridioides difficile strain ZZV15-6597 16S ribosomal RNA gene, partial sequence	42.1	42.1	1	0.064	1	KX792137.1
Clostridioides difficile strain ZZV14-6388 16S ribosomal RNA gene, partial sequence	42.1	42.1	1	0.064	1	KX792136.1
Clostridioides difficile strain ZZV14-6387 16S ribosomal RNA gene, partial sequence	42.1	42.1	1	0.064	1	KX792135.1
Clostridioides difficile strain ZZV14-6383 16S ribosomal RNA gene, partial sequence	42.1	42.1	1	0.064	1	KX792134.1
Clostridioides difficile strain ZZV14-6345 16S ribosomal RNA gene, partial sequence	42.1	42.1	1	0.064	1	KX792133.1
Clostridioides difficile strain ZZV14-6167 16S ribosomal RNA gene, partial sequence	42.1	42.1	1	0.064	1	KX792132.1
Clostridioides difficile strain ZZV14-6154 16S ribosomal RNA gene, partial sequence	42.1	42.1	1	0.064	1	KX792131.1
Clostridioides difficile strain ZZV14-6153 16S ribosomal RNA gene, partial sequence	42.1	42.1	1	0.064	1	KX792130.1
Clostridioides difficile strain ZZV14-6150 16S ribosomal RNA gene, partial sequence	42.1	42.1	1	0.064	1	KX792129.1
Clostridioides difficile strain ZZV14-6048 16S ribosomal RNA gene, partial sequence	42.1	42.1	1	0.064	1	KX792128.1
Clostridioides difficile strain ZZV14-6045 16S ribosomal RNA gene, partial sequence	42.1	42.1	1	0.064	1	KX792127.1
Clostridioides difficile strain ZZV14-6044 16S ribosomal RNA gene, partial sequence	42.1	42.1	1	0.064	1	KX792126.1
Clostridioides difficile strain ZZV14-6009 16S ribosomal RNA gene, partial sequence	42.1	42.1	1	0.064	1	KX792125.1
Clostridioides difficile strain ZZV14-5902 16S ribosomal RNA gene, partial sequence	42.1	42.1	1	0.064	1	KX792124.1
Clostridioides difficile strain ZZV13-5731 16S ribosomal RNA gene, partial sequence	42.1	42.1	1	0.064	1	KX792123.1
Peptoclostridium difficile strain Rd2-F90-Cd001 16S ribosomal RNA gene, partial sequence	42.1	42.1	1	0.064	1	KX109924.1
Peptoclostridium difficile strain GRD17 16S ribosomal RNA gene, partial sequence	42.1	42.1	1	0.064	1	KU236371.1
Uncultured Peptostreptococcaceae bacterium clone OTU969 16S ribosomal RNA gene, partial sequence	42.1	42.1	1	0.064	1	KP117835.1
Peptoclostridium difficile genome assembly 7032989, scaffold BN1095_Contig_4	42.1	42.1	1	0.064	1	LK933071.1
Peptoclostridium difficile genome assembly 7032985, scaffold BN1096_Contig_2	42.1	42.1	1	0.064	1	LK932469.1
Peptoclostridium difficile genome assembly 7032994, scaffold BN1097_Contig_2	42.1	42.1	1	0.064	1	LK932354.1
[Clostridium] difficile strain NJ1308 16S ribosomal RNA gene, partial sequence	42.1	42.1	1	0.064	1	KJ130492.1
[Clostridium] difficile strain NJ1307 16S ribosomal RNA gene, partial sequence	42.1	42.1	1	0.064	1	KJ130491.1
Uncultured bacterium clone 3969 16S ribosomal RNA gene, partial sequence	42.1	42.1	1	0.064	1	KF520642.1
Uncultured bacterium clone 2003 16S ribosomal RNA gene, partial sequence	42.1	42.1	1	0.064	1	KF518519.1
Uncultured bacterium clone HA3ER6P01DOIOG 16S ribosomal RNA gene, partial sequence	42.1	42.1	1	0.064	1	JX635794.1
Uncultured bacterium clone HA3ER6P01A521Y 16S ribosomal RNA gene, partial sequence	42.1	42.1	1	0.064	1	JX635752.1
Uncultured bacterium partial 16S rRNA gene, clone 16sms285-3f04	42.1	42.1	1	0.064	1	HE606391.1
Uncultured bacterium partial 16S rRNA gene, clone 16sms285-3b08	42.1	42.1	1	0.064	1	HE606390.1
Uncultured bacterium partial 16S rRNA gene, clone 16sms284-3b03	42.1	42.1	1	0.064	1	HE606178.1
Uncultured bacterium partial 16S rRNA gene, clone 16sms223-3b07	42.1	42.1	1	0.064	1	HE605809.1
Uncultured bacterium partial 16S rRNA gene, clone 16sms223-2f09	42.1	42.1	1	0.064	1	HE605798.1
Uncultured bacterium partial 16S rRNA gene, clone 16sms222-3e05	42.1	42.1	1	0.064	1	HE605648.1
Uncultured bacterium partial 16S rRNA gene, clone 16sms221-1d09	42.1	42.1	1	0.064	1	HE605414.1
Uncultured bacterium partial 16S rRNA gene, clone 16sms221-2b01	42.1	42.1	1	0.064	1	HE605413.1
Uncultured bacterium partial 16S rRNA gene, clone 16sms221-1a04	42.1	42.1	1	0.064	1	HE605393.1
Uncultured bacterium partial 16S rRNA gene, clone 16sms221-2a08	42.1	42.1	1	0.064	1	HE605392.1
Uncultured bacterium partial 16S rRNA gene, clone 16sms221-3e08	42.1	42.1	1	0.064	1	HE605391.1
Uncultured bacterium partial 16S rRNA gene, clone 16sms221-2d01	42.1	42.1	1	0.064	1	HE605390.1
Uncultured bacterium partial 16S rRNA gene, clone 16sms221-2h04	42.1	42.1	1	0.064	1	HE605388.1
Uncultured bacterium partial 16S rRNA gene, clone 16sms221-3b07	42.1	42.1	1	0.064	1	HE605387.1
Uncultured Clostridium sp. clone 12m1515132 16S ribosomal RNA gene, partial sequence	42.1	42.1	1	0.064	1	JX548140.1
[Clostridium] difficile partial 16S rRNA gene, isolate 11-3-D	42.1	42.1	1	0.064	1	HE974930.1
Uncultured Clostridium sp. clone 3m015027 16S ribosomal RNA gene, partial sequence	42.1	42.1	1	0.064	1	JX136919.1
Uncultured bacterium clone SC03_FZZ71GH01AX63D 16S ribosomal RNA gene, partial sequence	42.1	42.1	1	0.064	1	JN064647.1
Uncultured bacterium clone SC03_FZZ71GH01BB1DE 16S ribosomal RNA gene, partial sequence	42.1	42.1	1	0.064	1	JN064277.1
Uncultured bacterium clone AC03_FZZ71GH01A4RNJ 16S ribosomal RNA gene, partial sequence	42.1	42.1	1	0.064	1	JN055924.1
Uncultured bacterium clone AC03_FZZ71GH01AVXEH 16S ribosomal RNA gene, partial sequence	42.1	42.1	1	0.064	1	JN055919.1
Uncultured bacterium clone 16sms95-3b01 16S ribosomal RNA gene, partial sequence	42.1	42.1	1	0.064	1	JF259947.1
Uncultured bacterium clone 16sms95-2e12 16S ribosomal RNA gene, partial sequence	42.1	42.1	1	0.064	1	JF259907.1
Uncultured bacterium clone 16sms94-3b12 16S ribosomal RNA gene, partial sequence	42.1	42.1	1	0.064	1	JF259708.1
Uncultured bacterium clone 16sms94-2g08 16S ribosomal RNA gene, partial sequence	42.1	42.1	1	0.064	1	JF259671.1
Uncultured bacterium clone 16sms90-5e04 16S ribosomal RNA gene, partial sequence	42.1	42.1	1	0.064	1	JF259204.1
Uncultured bacterium clone 16sms90-4h09 16S ribosomal RNA gene, partial sequence	42.1	42.1	1	0.064	1	JF259158.1
Uncultured bacterium clone 16sms90-4b09 16S ribosomal RNA gene, partial sequence	42.1	42.1	1	0.064	1	JF259094.1
Uncultured bacterium clone 16sms90-1b05 16S ribosomal RNA gene, partial sequence	42.1	42.1	1	0.064	1	JF259009.1
Uncultured bacterium clone 16sms89-3g05 16S ribosomal RNA gene, partial sequence	42.1	42.1	1	0.064	1	JF258988.1
Uncultured bacterium clone 16sms89-1d06 16S ribosomal RNA gene, partial sequence	42.1	42.1	1	0.064	1	JF258809.1
Uncultured bacterium clone 16sms88-2b10 16S ribosomal RNA gene, partial sequence	42.1	42.1	1	0.064	1	JF258632.1
Uncultured bacterium clone 16sms88-1e06 16S ribosomal RNA gene, partial sequence	42.1	42.1	1	0.064	1	JF258587.1
Uncultured bacterium clone 16sms88-1e03 16S ribosomal RNA gene, partial sequence	42.1	42.1	1	0.064	1	JF258584.1
Uncultured bacterium clone 16sms84-2f07 16S ribosomal RNA gene, partial sequence	42.1	42.1	1	0.064	1	JF257780.1
Uncultured bacterium clone 16sms84-2e10 16S ribosomal RNA gene, partial sequence	42.1	42.1	1	0.064	1	JF257774.1
Uncultured bacterium clone 16sms84-1h10 16S ribosomal RNA gene, partial sequence	42.1	42.1	1	0.064	1	JF257719.1
Uncultured bacterium clone 16sms84-1a07 16S ribosomal RNA gene, partial sequence	42.1	42.1	1	0.064	1	JF257645.1
Uncultured bacterium clone 16sms84-1b02 16S ribosomal RNA gene, partial sequence	42.1	42.1	1	0.064	1	JF257651.1
Uncultured bacterium clone 16sms84-1a03 16S ribosomal RNA gene, partial sequence	42.1	42.1	1	0.064	1	JF257641.1
Uncultured bacterium clone 16sms83-3g05 16S ribosomal RNA gene, partial sequence	42.1	42.1	1	0.064	1	JF257625.1
Uncultured bacterium clone 16sms83-2f10 16S ribosomal RNA gene, partial sequence	42.1	42.1	1	0.064	1	JF257543.1
Uncultured bacterium clone 16sms83-2c05 16S ribosomal RNA gene, partial sequence	42.1	42.1	1	0.064	1	JF257504.1
Uncultured bacterium clone 16sms83-1e04 16S ribosomal RNA gene, partial sequence	42.1	42.1	1	0.064	1	JF257438.1
Uncultured bacterium clone 16sms60-1g10 16S ribosomal RNA gene, partial sequence	42.1	42.1	1	0.064	1	JF257376.1
Uncultured bacterium clone 16sms60-1e04 16S ribosomal RNA gene, partial sequence	42.1	42.1	1	0.064	1	JF257347.1
Uncultured bacterium clone 16sms60-1b09 16S ribosomal RNA gene, partial sequence	42.1	42.1	1	0.064	1	JF257317.1
Uncultured bacterium clone 16sms59-1h07 16S ribosomal RNA gene, partial sequence	42.1	42.1	1	0.064	1	JF257296.1
Uncultured bacterium clone 16sms59-1g06 16S ribosomal RNA gene, partial sequence	42.1	42.1	1	0.064	1	JF257285.1
Uncultured bacterium clone 16sms59-1d07 16S ribosomal RNA gene, partial sequence	42.1	42.1	1	0.064	1	JF257255.1
Uncultured bacterium clone 16sms59-1a08 16S ribosomal RNA gene, partial sequence	42.1	42.1	1	0.064	1	JF257226.1
Uncultured bacterium clone 16sms59-1b01 16S ribosomal RNA gene, partial sequence	42.1	42.1	1	0.064	1	JF257229.1
Uncultured bacterium clone 16sms250-2a04 16S ribosomal RNA gene, partial sequence	42.1	42.1	1	0.064	1	JF256820.1
Uncultured bacterium clone 16sms249-3h09 16S ribosomal RNA gene, partial sequence	42.1	42.1	1	0.064	1	JF256747.1
Uncultured bacterium clone 16sms147-2b01 16S ribosomal RNA gene, partial sequence	42.1	42.1	1	0.064	1	JF250515.1
Uncultured bacterium clone 16sms249-1b01 16S ribosomal RNA gene, partial sequence	42.1	42.1	1	0.064	1	JF256550.1
Uncultured bacterium clone 16sms247-3g09 16S ribosomal RNA gene, partial sequence	42.1	42.1	1	0.064	1	JF256317.1
Uncultured bacterium clone 16sms247-1g07 16S ribosomal RNA gene, partial sequence	42.1	42.1	1	0.064	1	JF256165.1
Uncultured bacterium clone 16sms246-3e11 16S ribosomal RNA gene, partial sequence	42.1	42.1	1	0.064	1	JF256078.1
Peptoclostridium difficile strain ATCC 9689 16S ribosomal RNA gene, partial sequence	42.1	42.1	1	0.064	1	NR_112172.1

## Sheet: conv-gdh-F
Description	Max score	Total score	Query cover	E value	Ident	Accession
Clostridioides difficile strain DH/NAP11/106/ST-42, complete genome	44.1	44.1	1	0.024	1	CP022524.1
Clostridioides difficile strain 630 delta erm, complete genome	44.1	44.1	1	0.024	1	CP016318.1
Clostridioides difficile 630, complete genome	44.1	44.1	1	0.024	1	CP010905.2
Clostridioides difficile strain A18 glutamate dehydrogenase (gluD) gene, partial cds	44.1	44.1	1	0.024	1	KY002522.1
Clostridioides difficile strain D59 glutamate dehydrogenase (gluD) gene, partial cds	44.1	44.1	1	0.024	1	KY002521.1
Clostridioides difficile strain A5 glutamate dehydrogenase (gluD) gene, partial cds	44.1	44.1	1	0.024	1	KY002519.1
Clostridioides difficile strain H2 glutamate dehydrogenase (gluD) gene, partial cds	44.1	44.1	1	0.024	1	KY002518.1
Clostridioides difficile strain A7 glutamate dehydrogenase (gluD) gene, partial cds	44.1	44.1	1	0.024	1	KY002517.1
Clostridioides difficile strain A6 glutamate dehydrogenase (gluD) gene, partial cds	44.1	44.1	1	0.024	1	KY002515.1
Clostridioides difficile strain P1 glutamate dehydrogenase (gluD) gene, partial cds	44.1	44.1	1	0.024	1	KY002513.1
Clostridioides difficile strain P18 glutamate dehydrogenase (gluD) gene, partial cds	44.1	44.1	1	0.024	1	KY002512.1
Clostridioides difficile strain P2 glutamate dehydrogenase (gluD) gene, partial cds	44.1	44.1	1	0.024	1	KY002510.1
Clostridioides difficile strain P25 glutamate dehydrogenase (gluD) gene, partial cds	44.1	44.1	1	0.024	1	KY002509.1
Clostridioides difficile strain C8 glutamate dehydrogenase (gluD) gene, partial cds	44.1	44.1	1	0.024	1	KY002508.1
Clostridioides difficile strain D2 glutamate dehydrogenase (gluD) gene, partial cds	44.1	44.1	1	0.024	1	KY002505.1
Clostridioides difficile strain A12 glutamate dehydrogenase (gluD) gene, partial cds	44.1	44.1	1	0.024	1	KY002504.1
Clostridioides difficile strain P5 glutamate dehydrogenase (gluD) gene, partial cds	44.1	44.1	1	0.024	1	KY002503.1
Clostridioides difficile strain C1 glutamate dehydrogenase (gluD) gene, partial cds	44.1	44.1	1	0.024	1	KY002502.1
Clostridioides difficile strain A20 glutamate dehydrogenase (gluD) gene, partial cds	44.1	44.1	1	0.024	1	KY002499.1
Clostridioides difficile strain H6 glutamate dehydrogenase (gluD) gene, partial cds	44.1	44.1	1	0.024	1	KY002497.1
Clostridioides difficile strain D87 glutamate dehydrogenase (gluD) gene, partial cds	44.1	44.1	1	0.024	1	KY002496.1
Clostridioides difficile strain H10 glutamate dehydrogenase (gluD) gene, partial cds	44.1	44.1	1	0.024	1	KY002495.1
Clostridioides difficile strain C7 glutamate dehydrogenase (gluD) gene, partial cds	44.1	44.1	1	0.024	1	KY002494.1
Clostridioides difficile strain D93 glutamate dehydrogenase (gluD) gene, partial cds	44.1	44.1	1	0.024	1	KY002493.1
Peptoclostridium difficile strain PC009 glutamate dehydrogenase gene, partial cds	44.1	44.1	1	0.024	1	KU356679.1
Peptoclostridium difficile strain 08ACD0030, complete genome	44.1	44.1	1	0.024	1	CP010888.1
Peptoclostridium difficile strain Z31, complete genome	44.1	44.1	1	0.024	1	CP013196.1
Peptoclostridium difficile ATCC 9689 = DSM 1296, complete genome	44.1	44.1	1	0.024	1	CP011968.1
Peptoclostridium difficile BJ08, complete genome	44.1	44.1	1	0.024	1	CP003939.1
Peptoclostridium difficile genome assembly CD630DERM, chromosome : 1	44.1	44.1	1	0.024	1	LN614756.1
Peptoclostridium difficile genome assembly 7032989, scaffold BN1095_Contig_21	44.1	44.1	1	0.024	1	LK932861.1
Peptoclostridium difficile genome assembly 7032985, scaffold BN1096_Contig_16	44.1	44.1	1	0.024	1	LK932465.1
Peptoclostridium difficile genome assembly 7032994, scaffold BN1097_Contig_14	44.1	44.1	1	0.024	1	LK932347.1
Clostridium difficile BI9 chromosome	44.1	44.1	1	0.024	1	FN668944.1
Clostridium difficile BI1 chromosome, complete sequence	44.1	44.1	1	0.024	1	FN668941.1
Clostridium difficile M68, complete genome	44.1	44.1	1	0.024	1	FN668375.1
Clostridium difficile complete genome, strain 2007855	44.1	44.1	1	0.024	1	FN665654.1
Clostridium difficile complete genome, strain M120	44.1	44.1	1	0.024	1	FN665653.1
Clostridium difficile complete genome, strain CF5	44.1	44.1	1	0.024	1	FN665652.1
Clostridium difficile R20291 complete genome	44.1	44.1	1	0.024	1	FN545816.1
Clostridium difficile CD196 complete genome, strain CD196	44.1	44.1	1	0.024	1	FN538970.1
Clostridium difficile 630 complete genome	44.1	44.1	1	0.024	1	AM180355.1
Clostridium difficile glutamate dehydrogenase (gluD) gene, complete cds	44.1	44.1	1	0.024	1	M65250.1
Clostridioides difficile strain FDAARGOS_267, complete genome	44.1	44.1	1	0.024	1	CP020424.1
Clostridioides difficile strain BR81, complete genome	44.1	44.1	1	0.024	1	CP019870.1
Clostridioides difficile strain LEM1, complete genome	44.1	44.1	1	0.024	1	CP019469.1
Clostridioides difficile strain H1 glutamate dehydrogenase (gluD) gene, partial cds	42.1	42.1	0.95	0.096	1	KY002520.1
Clostridioides difficile strain C5 glutamate dehydrogenase (gluD) gene, partial cds	42.1	42.1	0.95	0.096	1	KY002516.1
Clostridioides difficile strain H16 glutamate dehydrogenase (gluD) gene, partial cds	42.1	42.1	0.95	0.096	1	KY002514.1
Clostridioides difficile strain C6 glutamate dehydrogenase (gluD) gene, partial cds	42.1	42.1	0.95	0.096	1	KY002511.1
Clostridioides difficile strain D5 glutamate dehydrogenase (gluD) gene, partial cds	42.1	42.1	0.95	0.096	1	KY002507.1
Clostridioides difficile strain D18 glutamate dehydrogenase (gluD) gene, partial cds	42.1	42.1	0.95	0.096	1	KY002506.1
Clostridioides difficile strain P8 glutamate dehydrogenase (gluD) gene, partial cds	42.1	42.1	0.95	0.096	1	KY002501.1
Clostridioides difficile strain H15 glutamate dehydrogenase (gluD) gene, partial cds	42.1	42.1	0.95	0.096	1	KY002500.1
Clostridioides difficile strain C4 glutamate dehydrogenase (gluD) gene, partial cds	42.1	42.1	0.95	0.096	1	KY002498.1
Vulcanisaeta distributa DSM 14429, complete genome	40.1	40.1	0.9	0.38	1	CP002100.1
Arabis alpina genome assembly, chromosome: chr7	36.2	712	0.95	5.9	1	LT669794.1
Legionella hackeliae genome assembly LHA, chromosome : I	36.2	36.2	0.81	5.9	1	LN681225.1
Dicrocoelium dendriticum genome assembly D_dendriticum_Leon_v1_0_4, scaffold DDEL_scaffold0154763	36.2	36.2	0.81	5.9	1	LK558669.1
Solanum lycopersicum chromosome ch05, complete genome	36.2	96.6	0.81	5.9	1	HG975517.1
Solanum pennellii chromosome ch05, complete genome	36.2	217	0.81	5.9	1	HG975444.1
Solanum lycopersicum strain Heinz 1706 chromosome 10 clone slm-37d10 map 10, complete sequence	36.2	36.2	0.81	5.9	1	AC245742.7
Solanum lycopersicum strain Heinz 1706 chromosome 10 clone hba-44o20 map 10, complete sequence	36.2	36.2	0.81	5.9	1	AC244757.7
Rattus norvegicus BAC CH230-340G4 (Children's Hospital Oakland Research Institute Rat (BN/SsNHsd/MCW) BAC library) complete sequence	36.2	36.2	0.81	5.9	1	AC128918.4
Mus musculus chromosome 17, clone RP23-454P14, complete sequence	36.2	36.2	0.81	5.9	1	AC131326.9
Arabis alpina genome assembly, chromosome: chr6	36.2	454	0.95	5.9	1	LT669793.1
PREDICTED: Solanum tuberosum cytochrome P450 93A2-like (LOC102578634), mRNA	36.2	36.2	0.81	5.9	1	XM_006366196.2
Acytostelium subglobosum LB1 hypothetical protein partial mRNA	36.2	36.2	0.81	5.9	1	XM_012894648.1
Trichobilharzia regenti genome assembly T_regenti_v1_0_4, scaffold TRE_scaffold0046383	36.2	36.2	0.81	5.9	1	LL046923.1
Trichobilharzia regenti genome assembly T_regenti_v1_0_4, scaffold TRE_scaffold0001795	36.2	36.2	0.81	5.9	1	LL001795.1
Schistosoma mattheei genome assembly S_mattheei_Denwood, scaffold SMTD_scaffold0003566	36.2	36.2	0.81	5.9	1	LM152982.1
Solanum lycopersicum chromosome ch10, complete genome	36.2	126	0.86	5.9	1	HG975522.1
PREDICTED: Prunus mume licodione synthase-like (LOC103323926), mRNA	36.2	36.2	0.81	5.9	1	XM_008225953.1
Solanum lycopersicum strain Heinz 1706 chromosome 10 clone slm-5c16 map 10, complete sequence	36.2	36.2	0.81	5.9	1	AC254766.2
Syntrophobacter fumaroxidans MPOB, complete genome	36.2	36.2	0.81	5.9	1	CP000478.1
Pseudoalteromonas piscicida strain DE2-B chromosome 2, complete sequence	34.2	34.2	0.77	23	1	CP021647.1
PREDICTED: Arabidopsis lyrata subsp. lyrata DNA-directed RNA polymerase 3, chloroplastic (LOC9316615), mRNA	34.2	34.2	0.77	23	1	XM_021028431.1
Neisseria meningitidis strain FDAARGOS_212, complete genome	34.2	34.2	0.77	23	1	CP020423.1
Neisseria meningitidis strain FDAARGOS_211, complete genome	34.2	34.2	0.77	23	1	CP020422.1
Neisseria meningitidis strain FDAARGOS_209, complete genome	34.2	34.2	0.77	23	1	CP020420.1
Neisseria meningitidis strain FDAARGOS_215, complete genome	34.2	34.2	0.77	23	1	CP020402.1
PREDICTED: Tarenaya hassleriana pentatricopeptide repeat-containing protein At1g26900, mitochondrial (LOC104822113), transcript variant X1, mRNA	34.2	34.2	0.77	23	1	XM_010553227.2
Kwoniella mangroviensis CBS 8507 hypothetical protein partial mRNA	34.2	34.2	0.77	23	1	XM_019143923.1
Providencia rettgeri strain RB151, complete genome	34.2	66.4	0.9	23	1	CP017671.1
PREDICTED: Atta colombica DNA-directed RNA polymerase, mitochondrial (LOC108694756), transcript variant X2, mRNA	34.2	34.2	0.77	23	1	XM_018204417.1
PREDICTED: Atta colombica DNA-directed RNA polymerase, mitochondrial (LOC108694756), transcript variant X1, mRNA	34.2	34.2	0.77	23	1	XM_018204416.1
Arabidopsis thaliana DNA/RNA polymerases superfamily protein (SCA3), mRNA	34.2	34.2	0.77	23	1	NM_127973.5
Neisseria meningitidis strain M22797 genome	34.2	34.2	0.77	23	1	CP016884.1
Neisseria meningitidis strain M22747 genome	34.2	34.2	0.77	23	1	CP016882.1
Neisseria meningitidis strain M07999 genome	34.2	34.2	0.77	23	1	CP016881.1
PREDICTED: Pygocentrus nattereri chemokine-like receptor 1 (LOC108441347), mRNA	34.2	34.2	0.77	23	1	XM_017720828.1
Oryzias latipes strain Hd-rR chromosome 12 sequence	34.2	34.2	0.77	23	1	CP020676.1
Klebsiella pneumoniae strain 19051, complete genome	34.2	34.2	0.77	23	1	CP022023.1
Neisseria meningitidis strain COL-201504-11, complete genome	34.2	34.2	0.77	23	1	CP017257.1
PREDICTED: Labrus bergylta aldehyde dehydrogenase 7 family member A1 (aldh7a1), mRNA	34.2	34.2	0.77	23	1	XM_020648664.1
PREDICTED: Asparagus officinalis cytochrome P450 93A3-like (LOC109842463), mRNA	34.2	34.2	0.77	23	1	XM_020411338.1
PREDICTED: Asparagus officinalis cytochrome P450 93A2-like (LOC109840965), mRNA	34.2	34.2	0.77	23	1	XM_020409805.1
Arabis alpina genome assembly, chromosome: chr3	34.2	257	0.77	23	1	LT669790.1
PREDICTED: Nicotiana attenuata uncharacterized LOC109205474 (LOC109205474), transcript variant X1, mRNA	34.2	34.2	0.77	23	1	XM_019368188.1
PREDICTED: Ipomoea nil uncharacterized LOC109185740 (LOC109185740), mRNA	34.2	34.2	0.77	23	1	XM_019335692.1

## Sheet: conv.gdh-R
Description	Max score	Total score	Query cover	E value	Ident	Accession
Clostridioides difficile strain FDAARGOS_267, complete genome	44.1	74.3	1	0.024	1	CP020424.1
Clostridioides difficile strain BR81, complete genome	44.1	74.3	1	0.024	1	CP019870.1
Clostridioides difficile strain LEM1, complete genome	44.1	74.3	1	0.024	1	CP019469.1
Clostridioides difficile strain DH/NAP11/106/ST-42, complete genome	44.1	74.3	1	0.024	1	CP022524.1
Clostridioides difficile strain 630 delta erm, complete genome	44.1	74.3	1	0.024	1	CP016318.1
Clostridioides difficile 630, complete genome	44.1	74.3	1	0.024	1	CP010905.2
Clostridioides difficile strain A18 glutamate dehydrogenase (gluD) gene, partial cds	44.1	44.1	1	0.024	1	KY002522.1
Clostridioides difficile strain D59 glutamate dehydrogenase (gluD) gene, partial cds	44.1	44.1	1	0.024	1	KY002521.1
Clostridioides difficile strain H1 glutamate dehydrogenase (gluD) gene, partial cds	44.1	44.1	1	0.024	1	KY002520.1
Clostridioides difficile strain A5 glutamate dehydrogenase (gluD) gene, partial cds	44.1	44.1	1	0.024	1	KY002519.1
Clostridioides difficile strain H2 glutamate dehydrogenase (gluD) gene, partial cds	44.1	44.1	1	0.024	1	KY002518.1
Clostridioides difficile strain A7 glutamate dehydrogenase (gluD) gene, partial cds	44.1	44.1	1	0.024	1	KY002517.1
Clostridioides difficile strain C5 glutamate dehydrogenase (gluD) gene, partial cds	44.1	44.1	1	0.024	1	KY002516.1
Clostridioides difficile strain A6 glutamate dehydrogenase (gluD) gene, partial cds	44.1	44.1	1	0.024	1	KY002515.1
Clostridioides difficile strain H16 glutamate dehydrogenase (gluD) gene, partial cds	44.1	44.1	1	0.024	1	KY002514.1
Clostridioides difficile strain P1 glutamate dehydrogenase (gluD) gene, partial cds	44.1	44.1	1	0.024	1	KY002513.1
Clostridioides difficile strain P18 glutamate dehydrogenase (gluD) gene, partial cds	44.1	44.1	1	0.024	1	KY002512.1
Clostridioides difficile strain C6 glutamate dehydrogenase (gluD) gene, partial cds	44.1	44.1	1	0.024	1	KY002511.1
Clostridioides difficile strain P2 glutamate dehydrogenase (gluD) gene, partial cds	44.1	44.1	1	0.024	1	KY002510.1
Clostridioides difficile strain P25 glutamate dehydrogenase (gluD) gene, partial cds	44.1	44.1	1	0.024	1	KY002509.1
Clostridioides difficile strain C8 glutamate dehydrogenase (gluD) gene, partial cds	44.1	44.1	1	0.024	1	KY002508.1
Clostridioides difficile strain D5 glutamate dehydrogenase (gluD) gene, partial cds	44.1	44.1	1	0.024	1	KY002507.1
Clostridioides difficile strain D18 glutamate dehydrogenase (gluD) gene, partial cds	44.1	44.1	1	0.024	1	KY002506.1
Clostridioides difficile strain D2 glutamate dehydrogenase (gluD) gene, partial cds	44.1	44.1	1	0.024	1	KY002505.1
Clostridioides difficile strain A12 glutamate dehydrogenase (gluD) gene, partial cds	44.1	44.1	1	0.024	1	KY002504.1
Clostridioides difficile strain P5 glutamate dehydrogenase (gluD) gene, partial cds	44.1	44.1	1	0.024	1	KY002503.1
Clostridioides difficile strain C1 glutamate dehydrogenase (gluD) gene, partial cds	44.1	44.1	1	0.024	1	KY002502.1
Clostridioides difficile strain P8 glutamate dehydrogenase (gluD) gene, partial cds	44.1	44.1	1	0.024	1	KY002501.1
Clostridioides difficile strain H15 glutamate dehydrogenase (gluD) gene, partial cds	44.1	44.1	1	0.024	1	KY002500.1
Clostridioides difficile strain A20 glutamate dehydrogenase (gluD) gene, partial cds	44.1	44.1	1	0.024	1	KY002499.1
Clostridioides difficile strain C4 glutamate dehydrogenase (gluD) gene, partial cds	44.1	44.1	1	0.024	1	KY002498.1
Clostridioides difficile strain H6 glutamate dehydrogenase (gluD) gene, partial cds	44.1	44.1	1	0.024	1	KY002497.1
Clostridioides difficile strain D87 glutamate dehydrogenase (gluD) gene, partial cds	44.1	44.1	1	0.024	1	KY002496.1
Clostridioides difficile strain H10 glutamate dehydrogenase (gluD) gene, partial cds	44.1	44.1	1	0.024	1	KY002495.1
Clostridioides difficile strain C7 glutamate dehydrogenase (gluD) gene, partial cds	44.1	44.1	1	0.024	1	KY002494.1
Clostridioides difficile strain D93 glutamate dehydrogenase (gluD) gene, partial cds	44.1	44.1	1	0.024	1	KY002493.1
Peptoclostridium difficile strain PC009 glutamate dehydrogenase gene, partial cds	44.1	44.1	1	0.024	1	KU356679.1
Peptoclostridium difficile strain 08ACD0030, complete genome	44.1	74.3	1	0.024	1	CP010888.1
Peptoclostridium difficile strain Z31, complete genome	44.1	74.3	1	0.024	1	CP013196.1
Peptoclostridium difficile ATCC 9689 = DSM 1296, complete genome	44.1	74.3	1	0.024	1	CP011968.1
Peptoclostridium difficile BJ08, complete genome	44.1	74.3	1	0.024	1	CP003939.1
Peptoclostridium difficile genome assembly CD630DERM, chromosome : 1	44.1	74.3	1	0.024	1	LN614756.1
Peptoclostridium difficile genome assembly 7032989, scaffold BN1095_Contig_21	44.1	44.1	1	0.024	1	LK932861.1
Peptoclostridium difficile genome assembly 7032985, scaffold BN1096_Contig_16	44.1	44.1	1	0.024	1	LK932465.1
Peptoclostridium difficile genome assembly 7032994, scaffold BN1097_Contig_14	44.1	44.1	1	0.024	1	LK932347.1
Clostridium difficile BI9 chromosome	44.1	74.3	1	0.024	1	FN668944.1
Clostridium difficile BI1 chromosome, complete sequence	44.1	74.3	1	0.024	1	FN668941.1
Clostridium difficile M68, complete genome	44.1	74.3	1	0.024	1	FN668375.1
Clostridium difficile complete genome, strain 2007855	44.1	74.3	1	0.024	1	FN665654.1
Clostridium difficile complete genome, strain M120	44.1	74.3	1	0.024	1	FN665653.1
Clostridium difficile complete genome, strain CF5	44.1	74.3	1	0.024	1	FN665652.1
Clostridium difficile R20291 complete genome	44.1	74.3	1	0.024	1	FN545816.1
Clostridium difficile CD196 complete genome, strain CD196	44.1	74.3	1	0.024	1	FN538970.1
Clostridium difficile 630 complete genome	44.1	74.3	1	0.024	1	AM180355.1
Clostridium difficile glutamate dehydrogenase (gluD) gene, complete cds	44.1	44.1	1	0.024	1	M65250.1
PREDICTED: Beta vulgaris subsp. vulgaris transmembrane protein 209 (LOC104903264), mRNA	42.1	42.1	0.95	0.096	1	XM_010691278.2
Polynucleobacter necessarius isolate PPGSP6 genome assembly, chromosome: I	40.1	70.4	0.9	0.38	1	LT606951.1
Clostridium butyricum strain TK520 chromosome 1, complete sequence	38.2	38.2	0.86	1.5	1	CP016332.1
Pedobacter steynii strain DX4, complete genome	38.2	38.2	0.86	1.5	1	CP017141.1
Clostridium butyricum strain TOA chromosome 1, complete sequence	38.2	38.2	0.86	1.5	1	CP014704.1
Clostridium butyricum strain JKY6D1 chromosome 1, complete sequence	38.2	38.2	0.86	1.5	1	CP013352.1
Clostridium butyricum strain KNU-L09 chromosome 1, complete sequence	38.2	38.2	0.86	1.5	1	CP013252.1
Lentibacillus amyloliquefaciens strain LAM0015, complete genome	38.2	38.2	0.86	1.5	1	CP013862.1
Wickerhamomyces ciferrii Clathrin heavy chain 1 partial mRNA	38.2	38.2	0.86	1.5	1	XM_011272893.1
Oryzias latipes strain HSOK chromosome 4	36.2	132	1	5.9	1	CP020624.1
Oryzias latipes strain HNI chromosome 4	36.2	257	1	5.9	1	CP020782.1
Calothrix sp. NIES-3974 DNA, complete genome	36.2	126	0.9	5.9	1	AP018254.1
Clostridium botulinum strain CDC_69096, complete genome	36.2	36.2	1	5.9	0.95	CP013857.1
Clostridium botulinum strain CDC_53174, complete genome	36.2	36.2	1	5.9	0.95	CP013247.1
Clostridium botulinum strain CDC_67190, complete genome	36.2	36.2	1	5.9	0.95	CP014148.1
Ovis canadensis canadensis isolate 43U chromosome 18 sequence	36.2	126	1	5.9	1	CP011903.1
Apteryx australis mantelli genome assembly AptMant0, scaffold scaffold31	36.2	66.4	0.81	5.9	1	LK064661.1
Clostridium sporogenes strain DSM 795, complete genome	36.2	36.2	1	5.9	0.95	CP011663.1
Clostridium sporogenes strain NCIMB 10696, complete genome	36.2	36.2	1	5.9	0.95	CP009225.1
Oryzias latipes strain HNI chromosome 1	36.2	36.2	0.81	5.9	1	CP020779.1
PREDICTED: Heterocephalus glaber synaptotagmin like 2 (Sytl2), transcript variant X10, mRNA	36.2	36.2	0.81	5.9	1	XM_021247183.1
PREDICTED: Heterocephalus glaber synaptotagmin like 2 (Sytl2), transcript variant X9, mRNA	36.2	36.2	0.81	5.9	1	XM_021247182.1
PREDICTED: Heterocephalus glaber synaptotagmin like 2 (Sytl2), transcript variant X8, mRNA	36.2	36.2	0.81	5.9	1	XM_021247181.1
PREDICTED: Heterocephalus glaber synaptotagmin like 2 (Sytl2), transcript variant X7, mRNA	36.2	36.2	0.81	5.9	1	XM_021247180.1
PREDICTED: Heterocephalus glaber synaptotagmin like 2 (Sytl2), transcript variant X6, mRNA	36.2	36.2	0.81	5.9	1	XM_013066864.2
PREDICTED: Heterocephalus glaber synaptotagmin like 2 (Sytl2), transcript variant X5, mRNA	36.2	36.2	0.81	5.9	1	XM_021247179.1
PREDICTED: Heterocephalus glaber synaptotagmin like 2 (Sytl2), transcript variant X4, mRNA	36.2	36.2	0.81	5.9	1	XM_021247178.1
PREDICTED: Heterocephalus glaber synaptotagmin like 2 (Sytl2), transcript variant X3, mRNA	36.2	36.2	0.81	5.9	1	XM_021247177.1
PREDICTED: Heterocephalus glaber synaptotagmin like 2 (Sytl2), transcript variant X2, mRNA	36.2	36.2	0.81	5.9	1	XM_021247176.1
PREDICTED: Heterocephalus glaber synaptotagmin like 2 (Sytl2), transcript variant X1, mRNA	36.2	36.2	0.81	5.9	1	XM_021247175.1
Clostridium perfringens strain CP15 genome	36.2	36.2	0.81	5.9	1	CP019468.1
Clostridium perfringens strain Del1 genome	36.2	68.4	0.81	5.9	1	CP019576.1
Arcobacter sp. LPB0137, complete genome	36.2	66.4	0.86	5.9	1	CP019070.1
Clostridium botulinum strain CDC_1632, complete genome	36.2	36.2	1	5.9	0.95	CP013243.1
Clostridium botulinum strain CDC_67071, complete genome	36.2	36.2	1	5.9	0.95	CP013242.1
Clostridium botulinum strain CDC_69094, complete genome	36.2	36.2	1	5.9	0.95	CP013246.1
Clostridium perfringens strain FORC_025, complete genome	36.2	68.4	0.81	5.9	1	CP013101.1
Candida albicans SC5314 chromosome 5 sequence	36.2	36.2	0.81	5.9	1	CP017627.1
Clostridium perfringens DNA, complete genome, strain: CBA7123	36.2	36.2	0.81	5.9	1	AP017630.1
PREDICTED: Nicrophorus vespilloides ribokinase-like (LOC108567005), mRNA	36.2	36.2	0.81	5.9	1	XM_017927180.1
Clostridium perfringens strain JP838, complete genome	36.2	36.2	0.81	5.9	1	CP010994.1
Clostridium perfringens strain JP55, complete genome	36.2	68.4	0.81	5.9	1	CP010993.1
Clostridium perfringens strain FORC_003, complete genome	36.2	68.4	0.81	5.9	1	CP009557.1
Drosophila busckii chromosome 2R sequence	36.2	189	0.86	5.9	1	CP012524.1
Eimeria maxima hypothetical protein partial mRNA	36.2	36.2	0.81	5.9	1	XM_013479450.1

## Sheet: qPCR.16S-F
Description	Max score	Total score	Query cover	E value	Ident	Accession
Clostridioides difficile strain DH/NAP11/106/ST-42, complete genome	48.1	576	1	0.002	1	CP022524.1
Uncultured bacterium clone OTU5461 16S ribosomal RNA gene, partial sequence	48.1	48.1	1	0.002	1	KY547301.1
Uncultured bacterium clone R11_F10 16S ribosomal RNA gene, partial sequence	48.1	48.1	1	0.002	1	KX422763.1
Clostridioides difficile strain 630 delta erm, complete genome	48.1	576	1	0.002	1	CP016318.1
Romboutsia ilealis strain CRIB genome assembly, chromosome: chr1	48.1	563	1	0.002	1	LN555523.1
Clostridioides difficile strain FDAARGOS_267, complete genome	48.1	576	1	0.002	1	CP020424.1
Clostridioides difficile strain BR81, complete genome	48.1	576	1	0.002	1	CP019870.1
Clostridioides difficile strain Cl-N339 16S ribosomal RNA gene, partial sequence	48.1	48.1	1	0.002	1	KY523549.1
Clostridioides difficile strain LEM1, complete genome	48.1	576	1	0.002	1	CP019469.1
Clostridioides difficile 630, complete genome	48.1	576	1	0.002	1	CP010905.2
Uncultured bacterium partial 16S rRNA gene, clone Phy1758_Clostridium_XI	48.1	48.1	1	0.002	1	LT701761.1
Uncultured bacterium gene for 16S rRNA, partial sequence, note: OTU: 2086	48.1	48.1	1	0.002	1	LC182449.1
Uncultured bacterium gene for 16S rRNA, partial sequence, note: OTU: 1727	48.1	48.1	1	0.002	1	LC182090.1
Peptoclostridium difficile strain Rd2-F90-Cd001 16S ribosomal RNA gene, partial sequence	48.1	48.1	1	0.002	1	KX109924.1
Peptoclostridium difficile strain 08ACD0030, complete genome	48.1	576	1	0.002	1	CP010888.1
Peptoclostridium difficile strain Z31, complete genome	48.1	480	1	0.002	1	CP013196.1
Peptoclostridium difficile ATCC 9689 = DSM 1296, complete genome	48.1	576	1	0.002	1	CP011968.1
Peptoclostridium difficile BJ08, complete genome	48.1	336	1	0.002	1	CP003939.1
Uncultured proteobacterium partial 16S rRNA gene, clone denovo399	48.1	48.1	1	0.002	1	LN803827.1
Peptoclostridium difficile genome assembly CD630DERM, chromosome : 1	48.1	576	1	0.002	1	LN614756.1
Uncultured bacterium clone 0N30hL65 16S ribosomal RNA gene, partial sequence	48.1	48.1	1	0.002	1	KJ853187.1
Peptoclostridium difficile genome assembly 7032989, scaffold BN1095_Contig_3	48.1	48.1	1	0.002	1	LK932960.1
Peptoclostridium difficile genome assembly 7032989, scaffold BN1095_Contig_2	48.1	48.1	1	0.002	1	LK932849.1
Peptoclostridium difficile genome assembly 7032985, scaffold BN1096_Contig_15	48.1	48.1	1	0.002	1	LK932464.1
[Clostridium] difficile strain NJ1308 16S ribosomal RNA gene, partial sequence	48.1	48.1	1	0.002	1	KJ130492.1
[Clostridium] difficile strain NJ1307 16S ribosomal RNA gene, partial sequence	48.1	48.1	1	0.002	1	KJ130491.1
Uncultured bacterium clone 3969 16S ribosomal RNA gene, partial sequence	48.1	48.1	1	0.002	1	KF520642.1
Uncultured bacterium clone 2003 16S ribosomal RNA gene, partial sequence	48.1	48.1	1	0.002	1	KF518519.1
Uncultured bacterium clone HA3ER6P01DOIOG 16S ribosomal RNA gene, partial sequence	48.1	48.1	1	0.002	1	JX635794.1
Uncultured bacterium clone HA3ER6P01A521Y 16S ribosomal RNA gene, partial sequence	48.1	48.1	1	0.002	1	JX635752.1
Uncultured Clostridium sp. clone 12m1515132 16S ribosomal RNA gene, partial sequence	48.1	48.1	1	0.002	1	JX548140.1
Uncultured Clostridium sp. clone 3m015027 16S ribosomal RNA gene, partial sequence	48.1	48.1	1	0.002	1	JX136919.1
Uncultured bacterium clone SC03_FZZ71GH01AX63D 16S ribosomal RNA gene, partial sequence	48.1	48.1	1	0.002	1	JN064647.1
Uncultured bacterium clone SC03_FZZ71GH01BB1DE 16S ribosomal RNA gene, partial sequence	48.1	48.1	1	0.002	1	JN064277.1
Uncultured bacterium clone AC03_FZZ71GH01A4RNJ 16S ribosomal RNA gene, partial sequence	48.1	48.1	1	0.002	1	JN055924.1
Uncultured bacterium clone AC03_FZZ71GH01AVXEH 16S ribosomal RNA gene, partial sequence	48.1	48.1	1	0.002	1	JN055919.1
Uncultured organism clone ELU0179-T491-S-NIPCRAMgANa_000244 small subunit ribosomal RNA gene, partial sequence	48.1	48.1	1	0.002	1	HQ818991.1
Uncultured organism clone ELU0179-T491-S-NIPCRAMgANa_000206 small subunit ribosomal RNA gene, partial sequence	48.1	48.1	1	0.002	1	HQ818953.1
Uncultured organism clone ELU0179-T491-S-NIPCRAMgANa_000141 small subunit ribosomal RNA gene, partial sequence	48.1	48.1	1	0.002	1	HQ818888.1
Uncultured organism clone ELU0179-T491-S-NIPCRAMgANa_000121 small subunit ribosomal RNA gene, partial sequence	48.1	48.1	1	0.002	1	HQ818868.1
Uncultured organism clone ELU0153-T424-S-NIPCRAMgANa_000614 small subunit ribosomal RNA gene, partial sequence	48.1	48.1	1	0.002	1	HQ803796.1
Uncultured organism clone ELU0153-T424-S-NIPCRAMgANa_000471 small subunit ribosomal RNA gene, partial sequence	48.1	48.1	1	0.002	1	HQ803653.1
Uncultured organism clone ELU0153-T424-S-NIPCRAMgANa_000398 small subunit ribosomal RNA gene, partial sequence	48.1	48.1	1	0.002	1	HQ803580.1
Uncultured organism clone ELU0153-T424-S-NIPCRAMgANa_000237 small subunit ribosomal RNA gene, partial sequence	48.1	48.1	1	0.002	1	HQ803419.1
Uncultured organism clone ELU0153-T424-S-NIPCRAMgANa_000015 small subunit ribosomal RNA gene, partial sequence	48.1	48.1	1	0.002	1	HQ803197.1
Uncultured organism clone ELU0096-T30-S-NI_000142 small subunit ribosomal RNA gene, partial sequence	48.1	48.1	1	0.002	1	HQ783293.1
Uncultured organism clone ELU0096-T30-S-NI_000102 small subunit ribosomal RNA gene, partial sequence	48.1	48.1	1	0.002	1	HQ783253.1
Uncultured organism clone ELU0063-T430-S-NIPCRAMgANa_000578 small subunit ribosomal RNA gene, partial sequence	48.1	48.1	1	0.002	1	HQ768766.1
Uncultured organism clone ELU0063-T430-S-NIPCRAMgANa_000465 small subunit ribosomal RNA gene, partial sequence	48.1	48.1	1	0.002	1	HQ768653.1
Uncultured organism clone ELU0063-T430-S-NIPCRAMgANa_000409 small subunit ribosomal RNA gene, partial sequence	48.1	48.1	1	0.002	1	HQ768597.1
Uncultured organism clone ELU0063-T430-S-NIPCRAMgANa_000303 small subunit ribosomal RNA gene, partial sequence	48.1	48.1	1	0.002	1	HQ768491.1
Uncultured organism clone ELU0063-T430-S-NIPCRAMgANa_000231 small subunit ribosomal RNA gene, partial sequence	48.1	48.1	1	0.002	1	HQ768419.1
Uncultured organism clone ELU0063-T430-S-NIPCRAMgANa_000013 small subunit ribosomal RNA gene, partial sequence	48.1	48.1	1	0.002	1	HQ768201.1
Uncultured organism clone ELU0021-T97-S-NI_000479 small subunit ribosomal RNA gene, partial sequence	48.1	48.1	1	0.002	1	HQ747001.1
Uncultured organism clone ELU0013-T78-S-NI_000176 small subunit ribosomal RNA gene, partial sequence	48.1	48.1	1	0.002	1	HQ742601.1
Uncultured organism clone ELU0013-T78-S-NI_000024 small subunit ribosomal RNA gene, partial sequence	48.1	48.1	1	0.002	1	HQ742449.1
Uncultured bacterium clone 03h08 16S ribosomal RNA gene, partial sequence	48.1	48.1	1	0.002	1	GQ138856.1
Uncultured bacterium clone 02h04 16S ribosomal RNA gene, partial sequence	48.1	48.1	1	0.002	1	GQ133706.1
Uncultured bacterium clone 04e10 16S ribosomal RNA gene, partial sequence	48.1	48.1	1	0.002	1	GQ133402.1
Uncultured bacterium clone VT013-F4 16S ribosomal RNA gene, partial sequence	48.1	48.1	1	0.002	1	JF798233.1
Uncultured bacterium clone VT011-H8 16S ribosomal RNA gene, partial sequence	48.1	48.1	1	0.002	1	JF798133.1
Uncultured bacterium clone VT011-H10 16S ribosomal RNA gene, partial sequence	48.1	48.1	1	0.002	1	JF798124.1
Uncultured bacterium clone VT011-G4 16S ribosomal RNA gene, partial sequence	48.1	48.1	1	0.002	1	JF798117.1
Uncultured bacterium clone VT011-D4 16S ribosomal RNA gene, partial sequence	48.1	48.1	1	0.002	1	JF798084.1
Uncultured bacterium clone VT011-B5 16S ribosomal RNA gene, partial sequence	48.1	48.1	1	0.002	1	JF798065.1
Uncultured bacterium clone VT011-A8 16S ribosomal RNA gene, partial sequence	48.1	48.1	1	0.002	1	JF798059.1
Uncultured bacterium clone VT010-E10 16S ribosomal RNA gene, partial sequence	48.1	48.1	1	0.002	1	JF798010.1
Uncultured bacterium clone VDRD42cont18-M13F.ab1 16S ribosomal RNA gene, partial sequence	48.1	48.1	1	0.002	1	JN021863.1
Uncultured organism clone 60d42controlcold 16S ribosomal RNA gene, partial sequence	48.1	48.1	1	0.002	1	JF781947.1
[Clostridium] difficile gene for 16S ribosomal RNA, partial sequence, strain: JCM 5244	48.1	48.1	1	0.002	1	AB632375.1
Clostridium difficile strain 38 16S ribosomal RNA gene, partial sequence	48.1	48.1	1	0.002	1	JF693897.1
Clostridium difficile strain 35 16S ribosomal RNA gene, partial sequence	48.1	48.1	1	0.002	1	JF693896.1
Uncultured bacterium clone T2WK15D68 16S ribosomal RNA gene, partial sequence	48.1	48.1	1	0.002	1	HQ716542.1
Uncultured bacterium clone ncd2124d05c1 16S ribosomal RNA gene, partial sequence	48.1	48.1	1	0.002	1	JF183301.1
Uncultured bacterium clone F1Q32TO06G2H5N 16S ribosomal RNA gene, partial sequence	48.1	48.1	1	0.002	1	GU526748.1
Uncultured bacterium clone F1Q32TO06HMNJ0 16S ribosomal RNA gene, partial sequence	48.1	48.1	1	0.002	1	GU522742.1
Uncultured bacterium clone F1Q32TO06G3LCO 16S ribosomal RNA gene, partial sequence	48.1	48.1	1	0.002	1	GU522442.1
Uncultured bacterium clone F1Q32TO06G5L43 16S ribosomal RNA gene, partial sequence	48.1	48.1	1	0.002	1	GU518629.1
Uncultured bacterium clone F1Q32TO06G5HKF 16S ribosomal RNA gene, partial sequence	48.1	48.1	1	0.002	1	GU517459.1
Uncultured bacterium clone F1Q32TO06HJJPT 16S ribosomal RNA gene, partial sequence	48.1	48.1	1	0.002	1	GU512236.1
Uncultured bacterium clone 16slp5_06d05.p1k 16S ribosomal RNA gene, partial sequence	48.1	48.1	1	0.002	1	FJ505390.1
Uncultured bacterium clone F1Q32TO03C8HO9 16S ribosomal RNA gene, partial sequence	48.1	48.1	1	0.002	1	GU740455.1
Clostridium difficile strain DSM 12056 16S ribosomal RNA gene, partial sequence	48.1	48.1	1	0.002	1	HM007570.1
Uncultured bacterium clone ncd292e11c1 16S ribosomal RNA gene, partial sequence	48.1	48.1	1	0.002	1	HM272225.1
Clostridium difficile BI9 chromosome	48.1	48.1	1	0.002	1	FN668944.1
Clostridium difficile BI1 chromosome, complete sequence	48.1	576	1	0.002	1	FN668941.1
Clostridium difficile M68, complete genome	48.1	672	1	0.002	1	FN668375.1
Clostridium difficile complete genome, strain 2007855	48.1	432	1	0.002	1	FN665654.1
Clostridium difficile complete genome, strain M120	48.1	528	1	0.002	1	FN665653.1
Clostridium difficile complete genome, strain CF5	48.1	424	1	0.002	1	FN665652.1
Peptoclostridium difficile strain JCM 1296 16S ribosomal RNA gene, partial sequence	48.1	48.1	1	0.002	1	NR_113132.1
Clostridium sp. A7-113 gene for 16S rRNA, partial sequence	48.1	48.1	1	0.002	1	AB238909.1
Clostridium sp. A4-100 gene for 16S rRNA, partial sequence	48.1	48.1	1	0.002	1	AB238877.1
Clostridium sp. A4-28 gene for 16S rRNA, partial sequence	48.1	48.1	1	0.002	1	AB238849.1
Clostridium difficile R20291 complete genome	48.1	432	1	0.002	1	FN545816.1
Clostridium difficile CD196 complete genome, strain CD196	48.1	480	1	0.002	1	FN538970.1
Uncultured bacterium clone TS51_a02d06 16S ribosomal RNA gene, partial sequence	48.1	48.1	1	0.002	1	FJ369592.1
Uncultured bacterium clone PB2_aai22d02 16S ribosomal RNA gene, partial sequence	48.1	48.1	1	0.002	1	EU777725.1
Uncultured Clostridium sp. clone MS158A1_C12 16S ribosomal RNA gene, partial sequence	48.1	48.1	1	0.002	1	EF705171.1
Peptoclostridium difficile strain ATCC 9689 16S ribosomal RNA gene, partial sequence	48.1	48.1	1	0.002	1	NR_112172.1

## Sheet: qPCR.16S-R
Description	Max score	Total score	Query cover	E value	Ident	Accession
Clostridioides difficile strain DH/NAP11/106/ST-42, complete genome	53.3	662	1	0.0001	0.96	CP022524.1
Clostridioides difficile strain 630 delta erm, complete genome	53.3	639	1	0.0001	0.96	CP016318.1
Clostridioides difficile strain FDAARGOS_267, complete genome	53.3	623	1	0.0001	0.96	CP020424.1
Clostridioides difficile strain BR81, complete genome	53.3	662	1	0.0001	0.96	CP019870.1
Clostridioides difficile strain Cl-N339 16S ribosomal RNA gene, partial sequence	53.3	53.3	1	0.0001	0.96	KY523549.1
Clostridioides difficile strain LEM1, complete genome	53.3	639	1	0.0001	0.96	CP019469.1
Clostridioides difficile 630, complete genome	53.3	639	1	0.0001	0.96	CP010905.2
Clostridioides difficile strain ZZV15-6598 16S ribosomal RNA gene, partial sequence	53.3	53.3	1	0.0001	0.96	KX792138.1
Clostridioides difficile strain ZZV15-6597 16S ribosomal RNA gene, partial sequence	53.3	53.3	1	0.0001	0.96	KX792137.1
Clostridioides difficile strain ZZV14-6388 16S ribosomal RNA gene, partial sequence	53.3	53.3	1	0.0001	0.96	KX792136.1
Clostridioides difficile strain ZZV14-6387 16S ribosomal RNA gene, partial sequence	53.3	53.3	1	0.0001	0.96	KX792135.1
Clostridioides difficile strain ZZV14-6383 16S ribosomal RNA gene, partial sequence	53.3	53.3	1	0.0001	0.96	KX792134.1
Clostridioides difficile strain ZZV14-6345 16S ribosomal RNA gene, partial sequence	53.3	53.3	1	0.0001	0.96	KX792133.1
Clostridioides difficile strain ZZV14-6167 16S ribosomal RNA gene, partial sequence	53.3	53.3	1	0.0001	0.96	KX792132.1
Clostridioides difficile strain ZZV14-6154 16S ribosomal RNA gene, partial sequence	53.3	53.3	1	0.0001	0.96	KX792131.1
Clostridioides difficile strain ZZV14-6153 16S ribosomal RNA gene, partial sequence	53.3	53.3	1	0.0001	0.96	KX792130.1
Clostridioides difficile strain ZZV14-6150 16S ribosomal RNA gene, partial sequence	53.3	53.3	1	0.0001	0.96	KX792129.1
Clostridioides difficile strain ZZV14-6048 16S ribosomal RNA gene, partial sequence	53.3	53.3	1	0.0001	0.96	KX792128.1
Clostridioides difficile strain ZZV14-6045 16S ribosomal RNA gene, partial sequence	53.3	53.3	1	0.0001	0.96	KX792127.1
Clostridioides difficile strain ZZV14-6044 16S ribosomal RNA gene, partial sequence	53.3	53.3	1	0.0001	0.96	KX792126.1
Clostridioides difficile strain ZZV14-6009 16S ribosomal RNA gene, partial sequence	53.3	53.3	1	0.0001	0.96	KX792125.1
Clostridioides difficile strain ZZV14-5902 16S ribosomal RNA gene, partial sequence	53.3	53.3	1	0.0001	0.96	KX792124.1
Clostridioides difficile strain ZZV13-5731 16S ribosomal RNA gene, partial sequence	53.3	53.3	1	0.0001	0.96	KX792123.1
Peptoclostridium difficile strain Rd2-F90-Cd001 16S ribosomal RNA gene, partial sequence	53.3	53.3	1	0.0001	0.96	KX109924.1
Peptoclostridium difficile strain 08ACD0030, complete genome	53.3	639	1	0.0001	0.96	CP010888.1
Peptoclostridium difficile strain Z31, complete genome	53.3	386	1	0.0001	0.96	CP013196.1
Peptoclostridium difficile ATCC 9689 = DSM 1296, complete genome	53.3	623	1	0.0001	0.96	CP011968.1
Peptoclostridium difficile BJ08, complete genome	53.3	372	1	0.0001	0.96	CP003939.1
Uncultured Peptostreptococcaceae bacterium clone OTU969 16S ribosomal RNA gene, partial sequence	53.3	53.3	1	0.0001	0.96	KP117835.1
Peptoclostridium difficile genome assembly CD630DERM, chromosome : 1	53.3	639	1	0.0001	0.96	LN614756.1
Peptoclostridium difficile genome assembly 7032989, scaffold BN1095_Contig_4	53.3	53.3	1	0.0001	0.96	LK933071.1
Peptoclostridium difficile genome assembly 7032985, scaffold BN1096_Contig_2	53.3	53.3	1	0.0001	0.96	LK932469.1
Peptoclostridium difficile genome assembly 7032994, scaffold BN1097_Contig_2	53.3	53.3	1	0.0001	0.96	LK932354.1
[Clostridium] difficile strain NJ1308 16S ribosomal RNA gene, partial sequence	53.3	53.3	1	0.0001	0.96	KJ130492.1
[Clostridium] difficile strain NJ1307 16S ribosomal RNA gene, partial sequence	53.3	53.3	1	0.0001	0.96	KJ130491.1
Uncultured bacterium clone 3969 16S ribosomal RNA gene, partial sequence	53.3	53.3	1	0.0001	0.96	KF520642.1
Uncultured bacterium clone 2003 16S ribosomal RNA gene, partial sequence	53.3	53.3	1	0.0001	0.96	KF518519.1
Uncultured bacterium clone HA3ER6P01DOIOG 16S ribosomal RNA gene, partial sequence	53.3	53.3	1	0.0001	0.96	JX635794.1
Uncultured bacterium clone HA3ER6P01A521Y 16S ribosomal RNA gene, partial sequence	53.3	53.3	1	0.0001	0.96	JX635752.1
Uncultured Clostridium sp. clone 12m1515132 16S ribosomal RNA gene, partial sequence	53.3	53.3	1	0.0001	0.96	JX548140.1
[Clostridium] difficile partial 16S rRNA gene, isolate 11-3-D	53.3	53.3	1	0.0001	0.96	HE974930.1
Uncultured Clostridium sp. clone 3m015027 16S ribosomal RNA gene, partial sequence	53.3	53.3	1	0.0001	0.96	JX136919.1
Uncultured bacterium clone SC03_FZZ71GH01AX63D 16S ribosomal RNA gene, partial sequence	53.3	53.3	1	0.0001	0.96	JN064647.1
Uncultured bacterium clone SC03_FZZ71GH01BB1DE 16S ribosomal RNA gene, partial sequence	53.3	53.3	1	0.0001	0.96	JN064277.1
Uncultured bacterium clone AC03_FZZ71GH01A4RNJ 16S ribosomal RNA gene, partial sequence	53.3	53.3	1	0.0001	0.96	JN055924.1
Uncultured bacterium clone AC03_FZZ71GH01AVXEH 16S ribosomal RNA gene, partial sequence	53.3	53.3	1	0.0001	0.96	JN055919.1
Uncultured bacterium clone 16sms84-2f07 16S ribosomal RNA gene, partial sequence	53.3	53.3	1	0.0001	0.96	JF257780.1
Uncultured bacterium clone 16sms84-2e10 16S ribosomal RNA gene, partial sequence	53.3	53.3	1	0.0001	0.96	JF257774.1
Uncultured bacterium clone 16sms84-1h10 16S ribosomal RNA gene, partial sequence	53.3	53.3	1	0.0001	0.96	JF257719.1
Uncultured bacterium clone 16sms84-1a07 16S ribosomal RNA gene, partial sequence	53.3	53.3	1	0.0001	0.96	JF257645.1
Uncultured bacterium clone 16sms84-1b02 16S ribosomal RNA gene, partial sequence	53.3	53.3	1	0.0001	0.96	JF257651.1
Uncultured bacterium clone 16sms84-1a03 16S ribosomal RNA gene, partial sequence	53.3	53.3	1	0.0001	0.96	JF257641.1
Uncultured bacterium clone 16saw122-3g04 16S ribosomal RNA gene, partial sequence	53.3	53.3	1	0.0001	0.96	JF245762.1
Uncultured bacterium clone 16saw122-3e08 16S ribosomal RNA gene, partial sequence	53.3	53.3	1	0.0001	0.96	JF245745.1
Uncultured bacterium clone 16saw122-3e06 16S ribosomal RNA gene, partial sequence	53.3	53.3	1	0.0001	0.96	JF245744.1
Uncultured bacterium clone 16saw122-3e01 16S ribosomal RNA gene, partial sequence	53.3	53.3	1	0.0001	0.96	JF245740.1
Uncultured bacterium clone 16saw122-3d09 16S ribosomal RNA gene, partial sequence	53.3	53.3	1	0.0001	0.96	JF245736.1
Uncultured bacterium clone 16saw122-3d05 16S ribosomal RNA gene, partial sequence	53.3	53.3	1	0.0001	0.96	JF245732.1
Uncultured bacterium clone 16saw122-3c08 16S ribosomal RNA gene, partial sequence	53.3	53.3	1	0.0001	0.96	JF245723.1
Uncultured bacterium clone 16saw122-3b10 16S ribosomal RNA gene, partial sequence	53.3	53.3	1	0.0001	0.96	JF245716.1
Uncultured bacterium clone 16saw122-3a03 16S ribosomal RNA gene, partial sequence	53.3	53.3	1	0.0001	0.96	JF245699.1
Uncultured bacterium clone 16saw122-2f04 16S ribosomal RNA gene, partial sequence	53.3	53.3	1	0.0001	0.96	JF245670.1
Uncultured bacterium clone 16saw122-2d11 16S ribosomal RNA gene, partial sequence	53.3	53.3	1	0.0001	0.96	JF245655.1
Uncultured bacterium clone 16saw122-2d02 16S ribosomal RNA gene, partial sequence	53.3	53.3	1	0.0001	0.96	JF245648.1
Uncultured bacterium clone 16saw122-2c12 16S ribosomal RNA gene, partial sequence	53.3	53.3	1	0.0001	0.96	JF245646.1
Uncultured bacterium clone 16saw122-1f09 16S ribosomal RNA gene, partial sequence	53.3	53.3	1	0.0001	0.96	JF245596.1
Uncultured bacterium clone 16saw122-1d10 16S ribosomal RNA gene, partial sequence	53.3	53.3	1	0.0001	0.96	JF245579.1
Uncultured bacterium clone 16saw122-1h08 16S ribosomal RNA gene, partial sequence	53.3	53.3	1	0.0001	0.96	JF245612.1
Uncultured bacterium clone 16saw122-1h06 16S ribosomal RNA gene, partial sequence	53.3	53.3	1	0.0001	0.96	JF245610.1
Uncultured bacterium clone 16saw122-1d08 16S ribosomal RNA gene, partial sequence	53.3	53.3	1	0.0001	0.96	JF245577.1
Uncultured bacterium clone 16saw122-1c07 16S ribosomal RNA gene, partial sequence	53.3	53.3	1	0.0001	0.96	JF245566.1
Uncultured bacterium clone 16saw122-1b05 16S ribosomal RNA gene, partial sequence	53.3	53.3	1	0.0001	0.96	JF245555.1
Uncultured bacterium clone 16saw121-3h06 16S ribosomal RNA gene, partial sequence	53.3	53.3	1	0.0001	0.96	JF245538.1
Uncultured bacterium clone 16saw121-3h01 16S ribosomal RNA gene, partial sequence	53.3	53.3	1	0.0001	0.96	JF245535.1
Uncultured bacterium clone 16saw121-3g11 16S ribosomal RNA gene, partial sequence	53.3	53.3	1	0.0001	0.96	JF245534.1
Uncultured bacterium clone 16saw121-3e08 16S ribosomal RNA gene, partial sequence	53.3	53.3	1	0.0001	0.96	JF245511.1
Uncultured bacterium clone 16saw121-3e06 16S ribosomal RNA gene, partial sequence	53.3	53.3	1	0.0001	0.96	JF245509.1
Uncultured bacterium clone 16saw121-3e01 16S ribosomal RNA gene, partial sequence	53.3	53.3	1	0.0001	0.96	JF245505.1
Uncultured bacterium clone 16saw121-3d11 16S ribosomal RNA gene, partial sequence	53.3	53.3	1	0.0001	0.96	JF245503.1
Uncultured bacterium clone 16saw121-3d01 16S ribosomal RNA gene, partial sequence	53.3	53.3	1	0.0001	0.96	JF245495.1
Uncultured bacterium clone 16saw121-3c11 16S ribosomal RNA gene, partial sequence	53.3	53.3	1	0.0001	0.96	JF245493.1
Uncultured bacterium clone 16saw121-3b04 16S ribosomal RNA gene, partial sequence	53.3	53.3	1	0.0001	0.96	JF245474.1
Uncultured bacterium clone 16saw121-3a08 16S ribosomal RNA gene, partial sequence	53.3	53.3	1	0.0001	0.96	JF245467.1
Uncultured bacterium clone 16saw121-3a04 16S ribosomal RNA gene, partial sequence	53.3	53.3	1	0.0001	0.96	JF245463.1
Uncultured bacterium clone 16saw121-2h07 16S ribosomal RNA gene, partial sequence	53.3	53.3	1	0.0001	0.96	JF245456.1
Uncultured bacterium clone 16saw121-2h06 16S ribosomal RNA gene, partial sequence	53.3	53.3	1	0.0001	0.96	JF245455.1
Uncultured bacterium clone 16saw121-2g08 16S ribosomal RNA gene, partial sequence	53.3	53.3	1	0.0001	0.96	JF245449.1
Uncultured bacterium clone 16saw121-2f10 16S ribosomal RNA gene, partial sequence	53.3	53.3	1	0.0001	0.96	JF245444.1
Uncultured bacterium clone 16saw121-2f03 16S ribosomal RNA gene, partial sequence	53.3	53.3	1	0.0001	0.96	JF245437.1
Uncultured bacterium clone 16saw121-2e12 16S ribosomal RNA gene, partial sequence	53.3	53.3	1	0.0001	0.96	JF245435.1
Uncultured bacterium clone 16saw121-2e02 16S ribosomal RNA gene, partial sequence	53.3	53.3	1	0.0001	0.96	JF245427.1
Uncultured bacterium clone 16saw121-2a07 16S ribosomal RNA gene, partial sequence	53.3	53.3	1	0.0001	0.96	JF245392.1
Uncultured bacterium clone 16saw121-2d05 16S ribosomal RNA gene, partial sequence	53.3	53.3	1	0.0001	0.96	JF245420.1
Uncultured bacterium clone 16saw121-2a11 16S ribosomal RNA gene, partial sequence	53.3	53.3	1	0.0001	0.96	JF245396.1
Uncultured bacterium clone 16saw121-1b09 16S ribosomal RNA gene, partial sequence	53.3	53.3	1	0.0001	0.96	JF245337.1
Uncultured bacterium clone 16saw121-2b07 16S ribosomal RNA gene, partial sequence	53.3	53.3	1	0.0001	0.96	JF245402.1
Uncultured bacterium clone 16saw121-2b06 16S ribosomal RNA gene, partial sequence	53.3	53.3	1	0.0001	0.96	JF245401.1
Uncultured bacterium clone 16saw121-1c06 16S ribosomal RNA gene, partial sequence	53.3	53.3	1	0.0001	0.96	JF245344.1
Uncultured bacterium clone 16saw121-1g12 16S ribosomal RNA gene, partial sequence	53.3	53.3	1	0.0001	0.96	JF245379.1
Peptoclostridium difficile strain ATCC 9689 16S ribosomal RNA gene, partial sequence	53.3	53.3	1	0.0001	0.96	NR_112172.1

## Sheet: qPCR.16S-P
Description	Max score	Total score	Query cover	E value	Ident	Accession
Clostridioides difficile strain DH/NAP11/106/ST-42, complete genome	58.0	695	1	4e-06	1	CP022524.1
Clostridioides difficile strain 630 delta erm, complete genome	58.0	695	1	4e-06	1	CP016318.1
Clostridioides difficile strain FDAARGOS_267, complete genome	58.0	695	1	4e-06	1	CP020424.1
Clostridioides difficile strain BR81, complete genome	58.0	695	1	4e-06	1	CP019870.1
Clostridioides difficile strain Cl-N339 16S ribosomal RNA gene, partial sequence	58.0	58.0	1	4e-06	1	KY523549.1
Clostridioides difficile strain LEM1, complete genome	58.0	695	1	4e-06	1	CP019469.1
Clostridioides difficile 630, complete genome	58.0	695	1	4e-06	1	CP010905.2
Uncultured bacterium gene for 16S rRNA, partial sequence, note: OTU: 1727	58.0	58.0	1	4e-06	1	LC182090.1
Peptoclostridium difficile strain Rd2-F90-Cd001 16S ribosomal RNA gene, partial sequence	58.0	58.0	1	4e-06	1	KX109924.1
Peptoclostridium difficile strain 08ACD0030, complete genome	58.0	695	1	4e-06	1	CP010888.1
Peptoclostridium difficile strain Z31, complete genome	58.0	579	1	4e-06	1	CP013196.1
Peptoclostridium difficile ATCC 9689 = DSM 1296, complete genome	58.0	695	1	4e-06	1	CP011968.1
Peptoclostridium difficile BJ08, complete genome	58.0	405	1	4e-06	1	CP003939.1
Uncultured Peptostreptococcaceae bacterium clone OTU969 16S ribosomal RNA gene, partial sequence	58.0	58.0	1	4e-06	1	KP117835.1
Peptoclostridium difficile genome assembly CD630DERM, chromosome : 1	58.0	695	1	4e-06	1	LN614756.1
[Clostridium] difficile strain NJ1308 16S ribosomal RNA gene, partial sequence	58.0	58.0	1	4e-06	1	KJ130492.1
[Clostridium] difficile strain NJ1307 16S ribosomal RNA gene, partial sequence	58.0	58.0	1	4e-06	1	KJ130491.1
[Clostridium] difficile partial 16S rRNA gene, isolate 11-3-D	58.0	58.0	1	4e-06	1	HE974930.1
Uncultured Clostridium sp. clone 3m015027 16S ribosomal RNA gene, partial sequence	58.0	58.0	1	4e-06	1	JX136919.1
Uncultured bacterium clone SC03_FZZ71GH01AX63D 16S ribosomal RNA gene, partial sequence	58.0	58.0	1	4e-06	1	JN064647.1
Uncultured bacterium clone SC03_FZZ71GH01BB1DE 16S ribosomal RNA gene, partial sequence	58.0	58.0	1	4e-06	1	JN064277.1
Uncultured bacterium clone AC03_FZZ71GH01A4RNJ 16S ribosomal RNA gene, partial sequence	58.0	58.0	1	4e-06	1	JN055924.1
Uncultured bacterium clone AC03_FZZ71GH01AVXEH 16S ribosomal RNA gene, partial sequence	58.0	58.0	1	4e-06	1	JN055919.1
Uncultured bacterium clone 16saw122-3g04 16S ribosomal RNA gene, partial sequence	58.0	58.0	1	4e-06	1	JF245762.1
Uncultured bacterium clone 16saw122-3e08 16S ribosomal RNA gene, partial sequence	58.0	58.0	1	4e-06	1	JF245745.1
Uncultured bacterium clone 16saw122-3e01 16S ribosomal RNA gene, partial sequence	58.0	58.0	1	4e-06	1	JF245740.1
Uncultured bacterium clone 16saw122-3d09 16S ribosomal RNA gene, partial sequence	58.0	58.0	1	4e-06	1	JF245736.1
Uncultured bacterium clone 16saw122-3d05 16S ribosomal RNA gene, partial sequence	58.0	58.0	1	4e-06	1	JF245732.1
Uncultured bacterium clone 16saw122-3c08 16S ribosomal RNA gene, partial sequence	58.0	58.0	1	4e-06	1	JF245723.1
Uncultured bacterium clone 16saw122-3b10 16S ribosomal RNA gene, partial sequence	58.0	58.0	1	4e-06	1	JF245716.1
Uncultured bacterium clone 16saw122-3a03 16S ribosomal RNA gene, partial sequence	58.0	58.0	1	4e-06	1	JF245699.1
Uncultured bacterium clone 16saw122-2f04 16S ribosomal RNA gene, partial sequence	58.0	58.0	1	4e-06	1	JF245670.1
Uncultured bacterium clone 16saw122-2d11 16S ribosomal RNA gene, partial sequence	58.0	58.0	1	4e-06	1	JF245655.1
Uncultured bacterium clone 16saw122-2d02 16S ribosomal RNA gene, partial sequence	58.0	58.0	1	4e-06	1	JF245648.1
Uncultured bacterium clone 16saw122-2c12 16S ribosomal RNA gene, partial sequence	58.0	58.0	1	4e-06	1	JF245646.1
Uncultured bacterium clone 16saw122-1f09 16S ribosomal RNA gene, partial sequence	58.0	58.0	1	4e-06	1	JF245596.1
Uncultured bacterium clone 16saw122-1d10 16S ribosomal RNA gene, partial sequence	58.0	58.0	1	4e-06	1	JF245579.1
Uncultured bacterium clone 16saw122-1h08 16S ribosomal RNA gene, partial sequence	58.0	58.0	1	4e-06	1	JF245612.1
Uncultured bacterium clone 16saw122-1h06 16S ribosomal RNA gene, partial sequence	58.0	58.0	1	4e-06	1	JF245610.1
Uncultured bacterium clone 16saw122-1d08 16S ribosomal RNA gene, partial sequence	58.0	58.0	1	4e-06	1	JF245577.1
Uncultured bacterium clone 16saw122-1c07 16S ribosomal RNA gene, partial sequence	58.0	58.0	1	4e-06	1	JF245566.1
Uncultured bacterium clone 16saw122-1b05 16S ribosomal RNA gene, partial sequence	58.0	58.0	1	4e-06	1	JF245555.1
Uncultured bacterium clone 16saw121-3h06 16S ribosomal RNA gene, partial sequence	58.0	58.0	1	4e-06	1	JF245538.1
Uncultured bacterium clone 16saw121-3h01 16S ribosomal RNA gene, partial sequence	58.0	58.0	1	4e-06	1	JF245535.1
Uncultured bacterium clone 16saw121-3g11 16S ribosomal RNA gene, partial sequence	58.0	58.0	1	4e-06	1	JF245534.1
Uncultured bacterium clone 16saw121-3e08 16S ribosomal RNA gene, partial sequence	58.0	58.0	1	4e-06	1	JF245511.1
Uncultured bacterium clone 16saw121-3e06 16S ribosomal RNA gene, partial sequence	58.0	58.0	1	4e-06	1	JF245509.1
Uncultured bacterium clone 16saw121-3e01 16S ribosomal RNA gene, partial sequence	58.0	58.0	1	4e-06	1	JF245505.1
Uncultured bacterium clone 16saw121-3d11 16S ribosomal RNA gene, partial sequence	58.0	58.0	1	4e-06	1	JF245503.1
Uncultured bacterium clone 16saw121-3d01 16S ribosomal RNA gene, partial sequence	58.0	58.0	1	4e-06	1	JF245495.1
Uncultured bacterium clone 16saw121-3c11 16S ribosomal RNA gene, partial sequence	58.0	58.0	1	4e-06	1	JF245493.1
Uncultured bacterium clone 16saw121-3b04 16S ribosomal RNA gene, partial sequence	58.0	58.0	1	4e-06	1	JF245474.1
Uncultured bacterium clone 16saw121-3a08 16S ribosomal RNA gene, partial sequence	58.0	58.0	1	4e-06	1	JF245467.1
Uncultured bacterium clone 16saw121-3a04 16S ribosomal RNA gene, partial sequence	58.0	58.0	1	4e-06	1	JF245463.1
Uncultured bacterium clone 16saw121-2h07 16S ribosomal RNA gene, partial sequence	58.0	58.0	1	4e-06	1	JF245456.1
Uncultured bacterium clone 16saw121-2h06 16S ribosomal RNA gene, partial sequence	58.0	58.0	1	4e-06	1	JF245455.1
Uncultured bacterium clone 16saw121-2g08 16S ribosomal RNA gene, partial sequence	58.0	58.0	1	4e-06	1	JF245449.1
Uncultured bacterium clone 16saw121-2f10 16S ribosomal RNA gene, partial sequence	58.0	58.0	1	4e-06	1	JF245444.1
Uncultured bacterium clone 16saw121-2f03 16S ribosomal RNA gene, partial sequence	58.0	58.0	1	4e-06	1	JF245437.1
Uncultured bacterium clone 16saw121-2e12 16S ribosomal RNA gene, partial sequence	58.0	58.0	1	4e-06	1	JF245435.1
Uncultured bacterium clone 16saw121-2e02 16S ribosomal RNA gene, partial sequence	58.0	58.0	1	4e-06	1	JF245427.1
Uncultured bacterium clone 16saw121-2a07 16S ribosomal RNA gene, partial sequence	58.0	58.0	1	4e-06	1	JF245392.1
Uncultured bacterium clone 16saw121-2d05 16S ribosomal RNA gene, partial sequence	58.0	58.0	1	4e-06	1	JF245420.1
Uncultured bacterium clone 16saw121-2a11 16S ribosomal RNA gene, partial sequence	58.0	58.0	1	4e-06	1	JF245396.1
Uncultured bacterium clone 16saw121-1b09 16S ribosomal RNA gene, partial sequence	58.0	58.0	1	4e-06	1	JF245337.1
Uncultured bacterium clone 16saw121-2b07 16S ribosomal RNA gene, partial sequence	58.0	58.0	1	4e-06	1	JF245402.1
Uncultured bacterium clone 16saw121-2b06 16S ribosomal RNA gene, partial sequence	58.0	58.0	1	4e-06	1	JF245401.1
Uncultured bacterium clone 16saw121-1c06 16S ribosomal RNA gene, partial sequence	58.0	58.0	1	4e-06	1	JF245344.1
Uncultured bacterium clone 16saw121-1g12 16S ribosomal RNA gene, partial sequence	58.0	58.0	1	4e-06	1	JF245379.1
Uncultured bacterium clone 16saw121-1g11 16S ribosomal RNA gene, partial sequence	58.0	58.0	1	4e-06	1	JF245378.1
Uncultured bacterium clone 16saw121-1f09 16S ribosomal RNA gene, partial sequence	58.0	58.0	1	4e-06	1	JF245371.1
Uncultured bacterium clone 16saw121-1b10 16S ribosomal RNA gene, partial sequence	58.0	58.0	1	4e-06	1	JF245338.1
Uncultured bacterium clone 16saw121-1f02 16S ribosomal RNA gene, partial sequence	58.0	58.0	1	4e-06	1	JF245366.1
Uncultured bacterium clone 16saw121-1d09 16S ribosomal RNA gene, partial sequence	58.0	58.0	1	4e-06	1	JF245356.1
Uncultured bacterium clone 16saw121-1d08 16S ribosomal RNA gene, partial sequence	58.0	58.0	1	4e-06	1	JF245355.1
Uncultured bacterium clone 16saw121-1c11 16S ribosomal RNA gene, partial sequence	58.0	58.0	1	4e-06	1	JF245348.1
Uncultured bacterium clone 16saw121-1c10 16S ribosomal RNA gene, partial sequence	58.0	58.0	1	4e-06	1	JF245347.1
Uncultured bacterium clone 16saw121-1c08 16S ribosomal RNA gene, partial sequence	58.0	58.0	1	4e-06	1	JF245346.1
Uncultured bacterium clone 16saw121-1c07 16S ribosomal RNA gene, partial sequence	58.0	58.0	1	4e-06	1	JF245345.1
Uncultured bacterium clone 16saw121-1a06 16S ribosomal RNA gene, partial sequence	58.0	58.0	1	4e-06	1	JF245325.1
Uncultured bacterium clone 16saw121-1a10 16S ribosomal RNA gene, partial sequence	58.0	58.0	1	4e-06	1	JF245329.1
Uncultured bacterium clone 16saw121-1a08 16S ribosomal RNA gene, partial sequence	58.0	58.0	1	4e-06	1	JF245327.1
Uncultured bacterium clone 16saw121-1a02 16S ribosomal RNA gene, partial sequence	58.0	58.0	1	4e-06	1	JF245323.1
Uncultured bacterium clone 16saw120-3e12 16S ribosomal RNA gene, partial sequence	58.0	58.0	1	4e-06	1	JF245296.1
Uncultured bacterium clone 16saw120-3e06 16S ribosomal RNA gene, partial sequence	58.0	58.0	1	4e-06	1	JF245291.1
Uncultured bacterium clone 16saw120-3d02 16S ribosomal RNA gene, partial sequence	58.0	58.0	1	4e-06	1	JF245276.1
Uncultured bacterium clone 16saw120-3c12 16S ribosomal RNA gene, partial sequence	58.0	58.0	1	4e-06	1	JF245274.1
Uncultured bacterium clone 16saw120-3c04 16S ribosomal RNA gene, partial sequence	58.0	58.0	1	4e-06	1	JF245268.1
Uncultured bacterium clone 16saw120-3b07 16S ribosomal RNA gene, partial sequence	58.0	58.0	1	4e-06	1	JF245263.1
Uncultured bacterium clone 16saw120-3a07 16S ribosomal RNA gene, partial sequence	58.0	58.0	1	4e-06	1	JF245254.1
Uncultured bacterium clone 16saw120-2h08 16S ribosomal RNA gene, partial sequence	58.0	58.0	1	4e-06	1	JF245245.1
Uncultured bacterium clone 16saw120-2g11 16S ribosomal RNA gene, partial sequence	58.0	58.0	1	4e-06	1	JF245236.1
Uncultured bacterium clone 16saw120-2f04 16S ribosomal RNA gene, partial sequence	58.0	58.0	1	4e-06	1	JF245219.1
Uncultured bacterium clone 16saw120-2e11 16S ribosomal RNA gene, partial sequence	58.0	58.0	1	4e-06	1	JF245216.1
Uncultured bacterium clone 16saw120-2e08 16S ribosomal RNA gene, partial sequence	58.0	58.0	1	4e-06	1	JF245213.1
Uncultured bacterium clone 16saw120-2d07 16S ribosomal RNA gene, partial sequence	58.0	58.0	1	4e-06	1	JF245202.1
Uncultured bacterium clone 16saw120-2d03 16S ribosomal RNA gene, partial sequence	58.0	58.0	1	4e-06	1	JF245198.1
Uncultured bacterium clone 16saw120-2c12 16S ribosomal RNA gene, partial sequence	58.0	58.0	1	4e-06	1	JF245195.1
Uncultured bacterium clone 16saw120-2c07 16S ribosomal RNA gene, partial sequence	58.0	58.0	1	4e-06	1	JF245190.1
Peptoclostridium difficile strain ATCC 9689 16S ribosomal RNA gene, partial sequence	58.0	58.0	1	4e-06	1	NR_112172.1
