# Supplementary material for: New Insights into Clostridium difficile (CD) Infection in Latin America: Novel Description of Toxigenic Profiles of Diarrhea-Associated to CD in Bogotá, Colombia
Source: Front Microbiol. 2018 Jan 30;9:74. doi: 10.3389/fmicb.2018.00074 (PMC5797639; doi:10.3389/fmicb.2018.00074)
Supplement: Supplementary file 4 [file Table4.XLSX]

## Sheet: tcdA-F
Description	Max score	Total score	Query cover	E value	Ident	Accession
Clostridioides difficile strain DH/NAP11/106/ST-42, complete genome	52.0	82.3	1	0.0002	1	CP022524.1
Clostridioides difficile strain 630 delta erm, complete genome	52.0	52.0	1	0.0002	1	CP016318.1
Clostridioides difficile strain FDAARGOS_267, complete genome	52.0	52.0	1	0.0002	1	CP020424.1
Clostridioides difficile strain BR81, complete genome	52.0	82.3	1	0.0002	1	CP019870.1
Clostridioides difficile strain LEM1, complete genome	52.0	52.0	1	0.0002	1	CP019469.1
Clostridioides difficile 630, complete genome	52.0	52.0	1	0.0002	1	CP010905.2
Peptoclostridium difficile strain 08ACD0030, complete genome	52.0	52.0	1	0.0002	1	CP010888.1
Peptoclostridium difficile strain ZJCDC-1 disrupted pathogenicity gene locus, partial sequence	52.0	52.0	1	0.0002	1	KP981374.1
Peptoclostridium difficile ATCC 9689 = DSM 1296, complete genome	52.0	52.0	1	0.0002	1	CP011968.1
Peptoclostridium difficile BJ08, complete genome	52.0	52.0	1	0.0002	1	CP003939.1
Peptoclostridium difficile genome assembly CD630DERM, chromosome : 1	52.0	52.0	1	0.0002	1	LN614756.1
[Clostridium] difficile strain ZR77 toxin A (tcdA) gene, complete cds	52.0	52.0	1	0.0002	1	KC292125.1
[Clostridium] difficile strain VPI10463 toxin A (tcdA) gene, complete cds	52.0	52.0	1	0.0002	1	KC292122.1
[Clostridium] difficile strain UK1 toxin A (tcdA) gene, complete cds	52.0	52.0	1	0.0002	1	KC292117.1
[Clostridium] difficile strain ZR50 toxin A (tcdA) gene, complete cds	52.0	52.0	1	0.0002	1	KC292116.1
[Clostridium] difficile strain ZR17 toxin A (tcdA) gene, complete cds	52.0	52.0	1	0.0002	1	KC292104.1
[Clostridium] difficile strain ZR80 toxin A (tcdA) gene, complete cds	52.0	52.0	1	0.0002	1	KC292092.1
[Clostridium] difficile strain ZR74 toxin A (tcdA) gene, complete cds	52.0	52.0	1	0.0002	1	KC292072.1
Clostridium difficile ATCC 9689 toxin A (tcdA) gene, complete cds	52.0	52.0	1	0.0002	1	KC292070.1
[Clostridium] difficile strain ZR81 toxin A (tcdA) gene, complete cds	52.0	52.0	1	0.0002	1	KC292062.1
[Clostridium] difficile strain GZ1 toxin A (tcdA) gene, complete cds	52.0	52.0	1	0.0002	1	KC292061.1
[Clostridium] difficile strain ZR48 toxin A (tcdA) gene, complete cds	52.0	52.0	1	0.0002	1	KC292059.1
[Clostridium] difficile strain GZ5 toxin A (tcdA) gene, complete cds	52.0	52.0	1	0.0002	1	KC292058.1
[Clostridium] difficile strain SH8 toxin A (tcdA) gene, complete cds	52.0	52.0	1	0.0002	1	KC292057.1
[Clostridium] difficile strain GZ14 truncated toxin A (tcdA) gene, complete cds	52.0	52.0	1	0.0002	1	KC292056.1
[Clostridium] difficile strain JF09 TcdA (tcdA) gene, complete cds	52.0	52.0	1	0.0002	1	JQ809335.1
Clostridium difficile BI9 chromosome	52.0	52.0	1	0.0002	1	FN668944.1
Clostridium difficile BI1 chromosome, complete sequence	52.0	52.0	1	0.0002	1	FN668941.1
Clostridium difficile M68, complete genome	52.0	52.0	1	0.0002	1	FN668375.1
Clostridium difficile complete genome, strain 2007855	52.0	52.0	1	0.0002	1	FN665654.1
Clostridium difficile complete genome, strain M120	52.0	82.3	1	0.0002	1	FN665653.1
Clostridium difficile complete genome, strain CF5	52.0	52.0	1	0.0002	1	FN665652.1
Clostridium difficile R20291 complete genome	52.0	52.0	1	0.0002	1	FN545816.1
Clostridium difficile CD196 complete genome, strain CD196	52.0	52.0	1	0.0002	1	FN538970.1
Clostridium difficile 630 complete genome	52.0	52.0	1	0.0002	1	AM180355.1
Clostridium difficile strain 1599 toxin A (tcdA) gene, partial cds	52.0	88.2	1	0.0002	1	DQ117241.1
Clostridium difficile strain 4984 toxin A (tcdA) gene, partial cds	52.0	52.0	1	0.0002	1	DQ117243.1
Clostridium difficile strain 95600 toxin A (tcdA) gene, partial cds	52.0	52.0	1	0.0002	1	DQ117251.1
Clostridium difficile strain 654519 toxin A (tcdA) gene, partial cds	52.0	52.0	1	0.0002	1	DQ117247.1
Clostridium difficile strain 630 toxin A (tcdA) gene, partial cds	52.0	52.0	1	0.0002	1	DQ117245.1
Clostridium difficile strain 428 toxin A (tcdA) gene, partial cds	52.0	52.0	1	0.0002	1	DQ117242.1
Clostridium difficile strain 5933 toxin A (tcdA) gene, partial cds	52.0	52.0	1	0.0002	1	DQ117244.1
Clostridium difficile ribotype 01 toxin A (tcdA) gene, partial cds	52.0	52.0	1	0.0002	1	AY238985.1
Clostridium difficile enterotoxin A (tcdA) gene, partial cds	52.0	52.0	1	0.0002	1	AF217291.1
C.difficile tcdA gene, CROP repeat region	52.0	52.0	1	0.0002	1	Y12616.1
C.difficile cdu2, cdu1, tcdD, tcdB, tcdE, tcdA, tcdC, cdd1, cdd2, cdd3, and cdd4 genes	52.0	52.0	1	0.0002	1	X92982.1
Clostridium difficile gene for toxin A, partial cds	52.0	52.0	1	0.0002	1	AB012304.1
C.difficile toxin A gene, complete cds	52.0	52.0	1	0.0002	1	M30307.1
Clostridium difficile toxA gene for Toxin A and flanks containing an unidentified reading frame	52.0	52.0	1	0.0002	1	X51797.1
Leuconostoc mesenteroides strain WiKim33, complete genome	40.1	40.1	0.76	0.76	1	CP021491.1
Leuconostoc mesenteroides strain DRC1506, complete genome	40.1	40.1	0.76	0.76	1	CP014611.1
Leopardus guigna isolate OGU mitochondrion, complete genome	40.1	40.1	0.76	0.76	1	KP202293.1
Leopardus geoffroyi isolate OGE mitochondrion, complete genome	40.1	40.1	0.76	0.76	1	KP202292.1
Leopardus wiedii isolate LWI mitochondrion, complete genome	40.1	40.1	0.76	0.76	1	KP202289.1
Leopardus tigrinus isolate LTI_CA mitochondrion, complete genome	40.1	40.1	0.76	0.76	1	KP202287.1
Leopardus pardalis isolate LPA mitochondrion, complete genome	40.1	40.1	0.76	0.76	1	KP202284.1
Leuconostoc mesenteroides DNA, complete genome, strain: LK-151	40.1	40.1	0.76	0.76	1	AP017936.1
Leuconostoc mesenteroides subsp. mesenteroides strain BD1710, complete genome	40.1	40.1	0.76	0.76	1	CP015442.1
Leuconostoc mesenteroides subsp. mesenteroides strain DRC0211, complete genome	40.1	40.1	0.76	0.76	1	CP013016.1
Leuconostoc mesenteroides subsp. mesenteroides strain BD3749, complete genome	40.1	40.1	0.76	0.76	1	CP014610.1
Leuconostoc mesenteroides subsp. mesenteroides J18, complete genome	40.1	40.1	0.76	0.76	1	CP003101.3
Leuconostoc mesenteroides subsp. dextranicum strain DSM 20484, complete genome	40.1	40.1	0.76	0.76	1	CP012009.1
PREDICTED: Fopius arisanus uncharacterized LOC105267043 (LOC105267043), mRNA	40.1	40.1	0.92	0.76	0.96	XM_011305620.1
Leuconostoc mesenteroides KFRI-MG, complete genome	40.1	40.1	0.76	0.76	1	CP000574.1
Leuconostoc mesenteroides subsp. mesenteroides ATCC 8293, complete genome	40.1	40.1	0.76	0.76	1	CP000414.1
PREDICTED: Columba livia leucine rich repeats and IQ motif containing 1 (LRRIQ1), transcript variant X7, misc_RNA	38.2	38.2	0.73	3.0	1	XR_002410242.1
PREDICTED: Columba livia leucine rich repeats and IQ motif containing 1 (LRRIQ1), transcript variant X6, mRNA	38.2	38.2	0.73	3.0	1	XM_021283976.1
PREDICTED: Columba livia leucine rich repeats and IQ motif containing 1 (LRRIQ1), transcript variant X5, mRNA	38.2	38.2	0.73	3.0	1	XM_021283975.1
PREDICTED: Columba livia leucine rich repeats and IQ motif containing 1 (LRRIQ1), transcript variant X4, mRNA	38.2	38.2	0.73	3.0	1	XM_021283974.1
PREDICTED: Columba livia leucine rich repeats and IQ motif containing 1 (LRRIQ1), transcript variant X3, mRNA	38.2	38.2	0.73	3.0	1	XM_021283973.1
PREDICTED: Columba livia leucine rich repeats and IQ motif containing 1 (LRRIQ1), transcript variant X2, mRNA	38.2	38.2	0.73	3.0	1	XM_021283972.1
PREDICTED: Columba livia leucine rich repeats and IQ motif containing 1 (LRRIQ1), transcript variant X1, mRNA	38.2	38.2	0.73	3.0	1	XM_021283971.1
PREDICTED: Sesamum indicum methylesterase 10 (LOC105177687), transcript variant X6, misc_RNA	38.2	38.2	0.73	3.0	1	XR_002288389.1
PREDICTED: Sesamum indicum methylesterase 10 (LOC105177687), transcript variant X5, misc_RNA	38.2	38.2	0.73	3.0	1	XR_002288388.1
PREDICTED: Sesamum indicum methylesterase 10 (LOC105177687), transcript variant X4, misc_RNA	38.2	38.2	0.73	3.0	1	XR_002288387.1
PREDICTED: Sesamum indicum methylesterase 10 (LOC105177687), transcript variant X3, misc_RNA	38.2	38.2	0.73	3.0	1	XR_002288386.1
PREDICTED: Sesamum indicum methylesterase 10 (LOC105177687), transcript variant X2, mRNA	38.2	38.2	0.73	3.0	1	XM_020699275.1
PREDICTED: Sesamum indicum methylesterase 10 (LOC105177687), transcript variant X1, mRNA	38.2	38.2	0.73	3.0	1	XM_020699274.1
Mustela erminea mitochondrion, complete genome	38.2	38.2	0.73	3.0	1	KM091450.1
Vitis vinifera contig VV78X216109.4, whole genome shotgun sequence	38.2	38.2	0.73	3.0	1	AM430491.2
Clostridium novyi NT, complete genome	38.2	68.4	0.73	3.0	1	CP000382.1
PREDICTED: Athalia rosae protoheme IX farnesyltransferase, mitochondrial (LOC105683500), transcript variant X1, mRNA	38.2	38.2	0.73	3.0	1	XM_012396129.2
PREDICTED: Athalia rosae protoheme IX farnesyltransferase, mitochondrial (LOC105683500), transcript variant X3, mRNA	38.2	38.2	0.73	3.0	1	XM_012396131.1
PREDICTED: Athalia rosae protoheme IX farnesyltransferase, mitochondrial (LOC105683500), transcript variant X2, mRNA	38.2	38.2	0.73	3.0	1	XM_012396130.1
PREDICTED: Ceratosolen solmsi marchali zinc finger matrin-type protein 5 (LOC105364302), mRNA	38.2	38.2	0.73	3.0	1	XM_011502195.1
Schistosoma curassoni genome assembly S_curassoni_Dakar, scaffold SCUD_scaffold0013729	38.2	38.2	0.73	3.0	1	LM083318.1
Solanum lycopersicum chromosome ch11, complete genome	38.2	225	1	3.0	1	HG975523.1
Mus musculus chromosome 3, clone RP24-260H22, complete sequence	38.2	38.2	0.73	3.0	1	AC157817.6
Mus musculus chromosome 3, clone RP24-166J20, complete sequence	38.2	38.2	0.73	3.0	1	AC113952.9
Mustela sibirica mitochondrial DNA, complete genome, isolate: SB14	36.2	36.2	0.69	12	1	AP017421.1
Mustela sibirica mitochondrial DNA, complete genome, isolate: SB13	36.2	36.2	0.69	12	1	AP017420.1
Mustela sibirica mitochondrial DNA, complete genome, isolate: SB12	36.2	36.2	0.69	12	1	AP017419.1
Mustela sibirica mitochondrial DNA, complete genome, isolate: SB09	36.2	36.2	0.69	12	1	AP017418.1
Mustela sibirica mitochondrial DNA, complete genome, isolate: SB07	36.2	36.2	0.69	12	1	AP017417.1
Mustela itatsi mitochondrial DNA, complete genome, isolate: IT19	36.2	36.2	0.69	12	1	AP017412.1
Mustela itatsi mitochondrial DNA, complete genome, isolate: IT17	36.2	36.2	0.69	12	1	AP017411.1
Mustela itatsi mitochondrial DNA, complete genome, isolate: IT16	36.2	36.2	0.69	12	1	AP017410.1
Mustela itatsi mitochondrial DNA, complete genome, isolate: IT15	36.2	36.2	0.69	12	1	AP017409.1
Mustela itatsi mitochondrial DNA, complete genome, isolate: IT14	36.2	36.2	0.69	12	1	AP017408.1
Ovis canadensis canadensis isolate 43U chromosome 4 sequence	32.2	183	0.92	185	1	CP011889.1

## Sheet: tcdA-R
Description	Max score	Total score	Query cover	E value	Ident	Accession
Clostridioides difficile strain DH/NAP11/106/ST-42, complete genome	52.0	82.3	1	0.0002	1	CP022524.1
Clostridioides difficile strain 630 delta erm, complete genome	52.0	82.3	1	0.0002	1	CP016318.1
Clostridioides difficile strain FDAARGOS_267, complete genome	52.0	82.3	1	0.0002	1	CP020424.1
Clostridioides difficile strain BR81, complete genome	52.0	82.3	1	0.0002	1	CP019870.1
Clostridioides difficile strain LEM1, complete genome	52.0	112	1	0.0002	1	CP019469.1
Clostridioides difficile 630, complete genome	52.0	82.3	1	0.0002	1	CP010905.2
Peptoclostridium difficile strain 08ACD0030, complete genome	52.0	112	1	0.0002	1	CP010888.1
Peptoclostridium difficile strain ZJCDC-1 disrupted pathogenicity gene locus, partial sequence	52.0	52.0	1	0.0002	1	KP981374.1
Peptoclostridium difficile ATCC 9689 = DSM 1296, complete genome	52.0	82.3	1	0.0002	1	CP011968.1
Peptoclostridium difficile genome assembly CD630DERM, chromosome : 1	52.0	82.3	1	0.0002	1	LN614756.1
[Clostridium] difficile strain ZR77 toxin A (tcdA) gene, complete cds	52.0	52.0	1	0.0002	1	KC292125.1
[Clostridium] difficile strain VPI10463 toxin A (tcdA) gene, complete cds	52.0	52.0	1	0.0002	1	KC292122.1
[Clostridium] difficile strain UK1 toxin A (tcdA) gene, complete cds	52.0	52.0	1	0.0002	1	KC292117.1
[Clostridium] difficile strain ZR50 toxin A (tcdA) gene, complete cds	52.0	52.0	1	0.0002	1	KC292116.1
[Clostridium] difficile strain ZR17 toxin A (tcdA) gene, complete cds	52.0	52.0	1	0.0002	1	KC292104.1
[Clostridium] difficile strain ZR80 toxin A (tcdA) gene, complete cds	52.0	52.0	1	0.0002	1	KC292092.1
[Clostridium] difficile strain ZR74 toxin A (tcdA) gene, complete cds	52.0	52.0	1	0.0002	1	KC292072.1
Clostridium difficile ATCC 9689 toxin A (tcdA) gene, complete cds	52.0	52.0	1	0.0002	1	KC292070.1
[Clostridium] difficile strain ZR81 toxin A (tcdA) gene, complete cds	52.0	52.0	1	0.0002	1	KC292062.1
[Clostridium] difficile strain GZ1 toxin A (tcdA) gene, complete cds	52.0	52.0	1	0.0002	1	KC292061.1
[Clostridium] difficile strain ZR48 toxin A (tcdA) gene, complete cds	52.0	52.0	1	0.0002	1	KC292059.1
[Clostridium] difficile strain GZ5 toxin A (tcdA) gene, complete cds	52.0	52.0	1	0.0002	1	KC292058.1
[Clostridium] difficile strain SH8 toxin A (tcdA) gene, complete cds	52.0	52.0	1	0.0002	1	KC292057.1
Clostridium difficile BI9 chromosome	52.0	82.3	1	0.0002	1	FN668944.1
Clostridium difficile BI1 chromosome, complete sequence	52.0	82.3	1	0.0002	1	FN668941.1
Clostridium difficile complete genome, strain 2007855	52.0	82.3	1	0.0002	1	FN665654.1
Clostridium difficile R20291 complete genome	52.0	82.3	1	0.0002	1	FN545816.1
Clostridium difficile CD196 complete genome, strain CD196	52.0	82.3	1	0.0002	1	FN538970.1
Clostridium difficile 630 complete genome	52.0	82.3	1	0.0002	1	AM180355.1
Clostridium difficile ribotype 01 toxin A (tcdA) gene, partial cds	52.0	52.0	1	0.0002	1	AY238985.1
C.difficile tcdA gene, CROP repeat region	52.0	52.0	1	0.0002	1	Y12616.1
C.difficile cdu2, cdu1, tcdD, tcdB, tcdE, tcdA, tcdC, cdd1, cdd2, cdd3, and cdd4 genes	52.0	52.0	1	0.0002	1	X92982.1
C.difficile toxin A gene, complete cds	52.0	52.0	1	0.0002	1	M30307.1
Clostridium difficile toxA gene for Toxin A and flanks containing an unidentified reading frame	52.0	52.0	1	0.0002	1	X51797.1
Peptoclostridium difficile BJ08, complete genome	46.1	76.3	1	0.012	1	CP003939.1
[Clostridium] difficile strain GZ14 truncated toxin A (tcdA) gene, complete cds	46.1	46.1	0.88	0.012	1	KC292056.1
Clostridium difficile M68, complete genome	46.1	76.3	1	0.012	1	FN668375.1
Clostridium difficile complete genome, strain CF5	46.1	106	1	0.012	1	FN665652.1
Clostridium difficile enterotoxin A (tcdA) gene, partial cds	46.1	46.1	0.88	0.012	1	AF217291.1
Clostridium difficile gene for toxin A, partial cds	46.1	46.1	0.88	0.012	1	AB012304.1
[Clostridium] sordellii genome assembly JGS6364, plasmid : pCS1	40.1	40.1	0.76	0.76	1	LN681232.1
[Clostridium] sordellii genome assembly ATCC9714_, plasmid : pCS1	40.1	40.1	0.76	0.76	1	LN679999.1
C.sordelii cytotoxin gene	40.1	40.1	0.76	0.76	1	X82638.1
Brugia pahangi genome assembly B_pahangi_Glasgow, scaffold BPAG_contig0001103	40.1	40.1	0.76	0.76	1	LK965929.1
[Clostridium] difficile strain JF09 TcdA (tcdA) gene, complete cds	40.1	40.1	0.76	0.76	1	JQ809335.1
Clostridium difficile complete genome, strain M120	40.1	40.1	0.76	0.76	1	FN665653.1
PREDICTED: Mustela putorius furo uncharacterized LOC101691309 (LOC101691309), transcript variant X3, ncRNA	38.2	38.2	0.73	3.0	1	XR_001179184.1
PREDICTED: Mustela putorius furo uncharacterized LOC101691309 (LOC101691309), transcript variant X1, ncRNA	38.2	38.2	0.73	3.0	1	XR_001179182.1
Aliivibrio salmonicida LFI1238 chromosome 1 complete genome	38.2	38.2	0.73	3.0	1	FM178379.1
PREDICTED: Pygoscelis adeliae SGT1, suppressor of G2 allele of SKP1 (S. cerevisiae) (SUGT1), mRNA	38.2	38.2	0.73	3.0	1	XM_009322859.1
Schistosoma rodhaini genome assembly S_rodhaini_Burundi, scaffold SROB_scaffold0023747	38.2	38.2	0.73	3.0	1	LL982505.1
Thermosipho africanus TCF52B, complete genome	38.2	68.4	0.73	3.0	1	CP001185.1
Candidatus Pelagibacter ubique HTCC1062, complete genome	38.2	38.2	0.73	3.0	1	CP000084.1
Oryzias latipes strain Hd-rR chromosome 11 sequence	36.2	126	0.96	12	1	CP020675.1
Fusobacterium nucleatum subsp. polymorphum strain KCOM 1275, complete genome	36.2	36.2	0.69	12	1	CP022123.1
PREDICTED: Oncorhynchus mykiss uncharacterized LOC110537589 (LOC110537589), transcript variant X2, ncRNA	36.2	36.2	0.69	12	1	XR_002475654.1
Fusobacterium nucleatum subsp. polymorphum strain KCOM 1260 (=ChDC F218) genome	36.2	36.2	0.69	12	1	CP021934.1
Plasmodium malariae genome assembly, chromosome: 8	36.2	36.2	0.69	12	1	LT594629.1
TPA: Oryzias latipes strain Hd-rR, complete genome assembly, chromosome 11	36.2	126	0.96	12	1	HF933217.1
Paenibacillus sp. FSL H7-0357, complete genome	36.2	66.4	0.69	12	1	CP009241.1
Cylicostephanus goldi genome assembly C_goldi_Cheshire, scaffold CGOC_scaffold0034458	36.2	36.2	0.69	12	1	LL431156.1
Thelazia callipaeda genome assembly T_callipaeda_Ticino, scaffold TCLT_scaffold0000714	36.2	36.2	0.69	12	1	LK980576.1
Schistosoma mattheei genome assembly S_mattheei_Denwood, scaffold SMTD_scaffold0007647	36.2	36.2	0.69	12	1	LM157425.1
Oryza minuta clone OM__Ba0085P10, complete sequence	36.2	36.2	0.84	12	0.95	AC229778.1
Populus trichocarpa clone POP051-N24, complete sequence	36.2	70.4	0.69	12	1	AC216943.1
Mus musculus BAC clone RP24-366D7 from 10, complete sequence	36.2	36.2	0.84	12	0.95	AC123050.2
Homo sapiens chromosome 8, clone RP11-333H13, complete sequence	36.2	36.2	0.69	12	1	AC087348.6
Zebrafish DNA sequence from clone DKEY-87L9 in linkage group 2, complete sequence	36.2	36.2	0.69	12	1	BX547933.13
Homo sapiens BAC clone RP11-372C13 from 2, complete sequence	36.2	36.2	0.84	12	0.95	AC083900.6
Mus musculus 10 BAC RP24-317L8 (Roswell Park Cancer Institute (C57BL/6J Male) Mouse BAC Library) complete sequence	36.2	36.2	0.84	12	0.95	AC156271.5
Oryzias latipes strain HSOK chromosome 11	36.2	126	0.96	12	1	CP020631.1
Oryzias latipes strain HNI chromosome 11	36.2	66.4	0.92	12	1	CP020789.1
PREDICTED: Paralichthys olivaceus rho-related GTP-binding protein RhoU-like (LOC109630316), transcript variant X1, mRNA	36.2	36.2	0.69	12	1	XM_020088446.1
PREDICTED: Amphimedon queenslandica transmembrane 9 superfamily member 1-like (LOC100638954), mRNA	36.2	36.2	0.69	12	1	XM_020004292.1
Lepisosteus platyrhincus clone LEPPL_c22780_g1_i1 cGMP-gated cation channel alpha-3 mRNA, complete cds	36.2	36.2	0.69	12	1	KT749723.1
PREDICTED: Lepisosteus oculatus cyclic nucleotide gated channel alpha 3 (cnga3), transcript variant X2, mRNA	36.2	36.2	0.69	12	1	XM_015364036.1
PREDICTED: Lepisosteus oculatus cyclic nucleotide gated channel alpha 3 (cnga3), transcript variant X1, mRNA	36.2	36.2	0.69	12	1	XM_006639235.2
Fusobacterium nucleatum subsp. polymorphum strain ChDC F306, complete genome	36.2	36.2	0.69	12	1	CP013121.1
Strongyloides venezuelensis genome assembly S_venezuelensis_HH1, scaffold SVE_scaffold0000021	36.2	66.4	0.69	12	1	LM524989.1
Pantoea sp. PSNIH1 plasmid pPSP-057, complete sequence	36.2	36.2	0.69	12	1	CP010325.1
Oryza minuta clone OM__Ba0222K02, complete sequence	36.2	36.2	0.84	12	0.95	AC231789.1
Homo sapiens chromosome 8, clone RP11-182E14, complete sequence	36.2	36.2	0.69	12	1	AC009800.13
Zebrafish DNA sequence from clone CH211-251J8 in linkage group 7, complete sequence	36.2	36.2	0.84	12	0.95	AL935207.6
Oryzias latipes strain HNI chromosome 3	34.2	64.4	0.65	47	1	CP020781.1
PREDICTED: Oncorhynchus mykiss uncharacterized LOC110498793 (LOC110498793), ncRNA	34.2	34.2	0.65	47	1	XR_002469863.1
PREDICTED: Cajanus cajan uncharacterized LOC109792227 (LOC109792227), transcript variant X3, ncRNA	34.2	34.2	0.65	47	1	XR_002239098.1
PREDICTED: Cajanus cajan uncharacterized LOC109792227 (LOC109792227), transcript variant X2, ncRNA	34.2	34.2	0.65	47	1	XR_002239097.1
PREDICTED: Cajanus cajan uncharacterized LOC109792227 (LOC109792227), transcript variant X1, ncRNA	34.2	34.2	0.65	47	1	XR_002239096.1
Trichoderma reesei QM6a chromosome VI, complete sequence	34.2	68.4	0.65	47	1	CP016237.1
PREDICTED: Bombyx mori protein HEXIM (LOC101735632), mRNA	34.2	34.2	0.65	47	1	XM_004921797.3
PREDICTED: Arachis duranensis uncharacterized LOC107489807 (LOC107489807), transcript variant X5, ncRNA	34.2	34.2	0.65	47	1	XR_002374825.1
PREDICTED: Arachis duranensis uncharacterized LOC107489807 (LOC107489807), transcript variant X4, ncRNA	34.2	34.2	0.65	47	1	XR_002374824.1
PREDICTED: Arachis duranensis uncharacterized LOC107489807 (LOC107489807), transcript variant X3, ncRNA	34.2	34.2	0.65	47	1	XR_001592299.2
PREDICTED: Arachis duranensis uncharacterized LOC107489807 (LOC107489807), transcript variant X2, ncRNA	34.2	34.2	0.65	47	1	XR_001592297.2
PREDICTED: Arachis duranensis uncharacterized LOC107489807 (LOC107489807), transcript variant X1, ncRNA	34.2	34.2	0.65	47	1	XR_002374823.1
PREDICTED: Arachis ipaensis uncharacterized LOC107631681 (LOC107631681), transcript variant X4, ncRNA	34.2	34.2	0.65	47	1	XR_002362132.1
PREDICTED: Arachis ipaensis uncharacterized LOC107631681 (LOC107631681), transcript variant X3, ncRNA	34.2	34.2	0.65	47	1	XR_002362131.1
PREDICTED: Arachis ipaensis uncharacterized LOC107631681 (LOC107631681), transcript variant X2, ncRNA	34.2	34.2	0.65	47	1	XR_002362130.1
PREDICTED: Arachis ipaensis uncharacterized LOC107631681 (LOC107631681), transcript variant X1, ncRNA	34.2	34.2	0.65	47	1	XR_001618606.2
Oryza sativa Indica Group cultivar Shuhui498 chromosome 1 sequence	34.2	34.2	0.65	47	1	CP018157.1

## Sheet: tcdB1
Description	Max score	Total score	Query cover	E value	Ident	Accession
Clostridioides difficile strain DH/NAP11/106/ST-42, complete genome	42.1	100	1	0.064	1	CP022524.1
Clostridioides difficile strain 630 delta erm, complete genome	42.1	70.4	1	0.064	1	CP016318.1
Clostridioides difficile strain FDAARGOS_267, complete genome	42.1	100	1	0.064	1	CP020424.1
Clostridioides difficile strain BR81, complete genome	42.1	100	1	0.064	1	CP019870.1
Clostridioides difficile strain LEM1, complete genome	42.1	100	1	0.064	1	CP019469.1
Clostridioides difficile 630, complete genome	42.1	70.4	1	0.064	1	CP010905.2
Peptoclostridium difficile strain 08ACD0030, complete genome	42.1	100	1	0.064	1	CP010888.1
Peptoclostridium difficile strain ZJCDC-1 disrupted pathogenicity gene locus, partial sequence	42.1	42.1	1	0.064	1	KP981374.1
Peptoclostridium difficile ATCC 9689 = DSM 1296, complete genome	42.1	100	1	0.064	1	CP011968.1
Peptoclostridium difficile BJ08, complete genome	42.1	100	1	0.064	1	CP003939.1
Peptoclostridium difficile genome assembly CD630DERM, chromosome : 1	42.1	70.4	1	0.064	1	LN614756.1
Clostridium difficile PaLoc containing novel insertion between tcdE and tcdA, strain Ox1485	42.1	42.1	1	0.064	1	HG002394.1
[Clostridium] difficile strain ZR80 toxin B (tcdB) gene, complete cds	42.1	42.1	1	0.064	1	KC292190.1
[Clostridium] difficile strain VPI10463 toxin B (tcdB) gene, complete cds	42.1	42.1	1	0.064	1	KC292162.1
[Clostridium] difficile strain UK1 toxin B (tcdB) gene, complete cds	42.1	42.1	1	0.064	1	KC292158.1
[Clostridium] difficile strain ZR17 toxin B (tcdB) gene, complete cds	42.1	42.1	1	0.064	1	KC292157.1
[Clostridium] difficile strain ZR2 toxin B (tcdB) gene, complete cds	42.1	42.1	1	0.064	1	KC292153.1
[Clostridium] difficile strain US1 toxin B (tcdB) gene, complete cds	42.1	42.1	1	0.064	1	KC292128.1
[Clostridium] difficile strain ZR4 toxin B (tcdB) gene, complete cds	42.1	42.1	1	0.064	1	KC292138.1
[Clostridium] difficile strain HN581 toxin B (tcdB) gene, complete cds	42.1	42.1	1	0.064	1	KC292129.1
[Clostridium] difficile strain SH7 toxin B (tcdB) gene, complete cds	42.1	42.1	1	0.064	1	KC292127.1
[Clostridium] difficile strain JN128 toxin B (tcdB) gene, complete cds	42.1	42.1	1	0.064	1	KC292126.1
[Clostridium] difficile strain JF09 TcdB (tcdB) gene, partial cds	42.1	42.1	1	0.064	1	JQ809336.1
Clostridium difficile strain R12087 TcdB (tcdB) gene, partial cds	42.1	42.1	1	0.064	1	HM062510.1
Clostridium difficile strain CH6230 TcdB (tcdB) gene, partial cds	42.1	42.1	1	0.064	1	HM062509.1
Clostridium difficile strain 55767 TcdB (tcdB) gene, partial cds	42.1	42.1	1	0.064	1	HM062508.1
Clostridium difficile strain SE881 TcdB-like (tcdB) gene, partial sequence	42.1	42.1	1	0.064	1	HM062507.1
Clostridium difficile strain 51377 TcdB (tcdB) gene, partial cds	42.1	42.1	1	0.064	1	HM062506.1
Clostridium difficile strain 57267 TcdB (tcdB) gene, partial cds	42.1	42.1	1	0.064	1	HM062505.1
Clostridium difficile strain 51680 TcdB (tcdB) gene, partial cds	42.1	42.1	1	0.064	1	HM062504.1
Clostridium difficile strain IS25 TcdB (tcdB) gene, partial cds	42.1	42.1	1	0.064	1	HM062503.1
Clostridium difficile strain R9385 TcdB (tcdB) gene, partial cds	42.1	42.1	1	0.064	1	HM062502.1
Clostridium difficile strain SUC36 TcdB (tcdB) gene, partial cds	42.1	42.1	1	0.064	1	HM062501.1
Clostridium difficile strain J9965 TcdB (tcdB) gene, partial cds	42.1	42.1	1	0.064	1	HM062500.1
Clostridium difficile strain CH6223 TcdB (tcdB) gene, partial cds	42.1	42.1	1	0.064	1	HM062499.1
Clostridium difficile strain OI TcdB (tcdB) gene, partial cds	42.1	42.1	1	0.064	1	HM062498.1
Clostridium difficile strain R10870 TcdB (tcdB) gene, partial cds	42.1	42.1	1	0.064	1	HM062497.1
Clostridium difficile BI9 chromosome	42.1	100	1	0.064	1	FN668944.1
Clostridium difficile BI1 chromosome, complete sequence	42.1	72.4	1	0.064	1	FN668941.1
Clostridium difficile M68, complete genome	42.1	100	1	0.064	1	FN668375.1
Clostridium difficile complete genome, strain 2007855	42.1	72.4	1	0.064	1	FN665654.1
Clostridium difficile complete genome, strain M120	42.1	70.4	1	0.064	1	FN665653.1
Clostridium difficile complete genome, strain CF5	42.1	100	1	0.064	1	FN665652.1
Clostridium difficile R20291 complete genome	42.1	72.4	1	0.064	1	FN545816.1
Clostridium difficile CD196 complete genome, strain CD196	42.1	72.4	1	0.064	1	FN538970.1
Clostridium difficile 630 complete genome	42.1	70.4	1	0.064	1	AM180355.1
Clostridium difficile ribotype 17 toxin B (tcdB) gene, partial cds	42.1	42.1	1	0.064	1	AY238987.1
Clostridium difficile ribotype 01 toxin B (tcdB) gene, partial cds	42.1	42.1	1	0.064	1	AY238986.1
Clostridium difficile cytotoxin B (tcdB) gene, complete cds	42.1	42.1	1	0.064	1	AF217292.1
C.difficile cdu2, cdu1, tcdD, tcdB, tcdE, tcdA, tcdC, cdd1, cdd2, cdd3, and cdd4 genes	42.1	42.1	1	0.064	1	X92982.1
C.difficile gene for toxin B	42.1	42.1	1	0.064	1	Z23277.1
C.difficile toxB and toxA genes for toxins B & A and utxA gene	42.1	42.1	1	0.064	1	X60984.1
Clostridium difficile toxB gene for toxin B	42.1	42.1	1	0.064	1	X53138.1
Oryzias latipes strain HSOK chromosome 5	40.1	153	1	0.25	1	CP020625.1
Marinilactibacillus sp. 15R, complete genome	40.1	70.4	0.95	0.25	1	CP017761.1
PREDICTED: Lepisosteus oculatus polybromo 1 (pbrm1), transcript variant X5, mRNA	40.1	40.1	0.95	0.25	1	XM_015347179.1
PREDICTED: Lepisosteus oculatus polybromo 1 (pbrm1), transcript variant X4, mRNA	40.1	40.1	0.95	0.25	1	XM_015347178.1
PREDICTED: Lepisosteus oculatus polybromo 1 (pbrm1), transcript variant X3, mRNA	40.1	40.1	0.95	0.25	1	XM_015347177.1
PREDICTED: Lepisosteus oculatus polybromo 1 (pbrm1), transcript variant X2, mRNA	40.1	40.1	0.95	0.25	1	XM_015347176.1
PREDICTED: Lepisosteus oculatus polybromo 1 (pbrm1), transcript variant X1, mRNA	40.1	40.1	0.95	0.25	1	XM_015347175.1
Phytophthora parasitica INRA-310 hypothetical protein partial mRNA	40.1	40.1	0.95	0.25	1	XM_008898720.1
PREDICTED: Hevea brasiliensis proline-rich receptor-like protein kinase PERK15 (LOC110671735), transcript variant X5, mRNA	38.2	38.2	0.9	1.00	1	XM_021834296.1
PREDICTED: Hevea brasiliensis proline-rich receptor-like protein kinase PERK15 (LOC110671735), transcript variant X3, mRNA	38.2	38.2	0.9	1.00	1	XM_021834293.1
PREDICTED: Hevea brasiliensis proline-rich receptor-like protein kinase PERK15 (LOC110671735), transcript variant X2, mRNA	38.2	38.2	0.9	1.00	1	XM_021834292.1
PREDICTED: Hevea brasiliensis proline-rich receptor-like protein kinase PERK15 (LOC110671735), transcript variant X1, mRNA	38.2	38.2	0.9	1.00	1	XM_021834291.1
PREDICTED: Hevea brasiliensis proline-rich receptor-like protein kinase PERK15 (LOC110663646), transcript variant X7, mRNA	38.2	38.2	0.9	1.00	1	XM_021823033.1
PREDICTED: Hevea brasiliensis proline-rich receptor-like protein kinase PERK15 (LOC110663646), transcript variant X6, mRNA	38.2	38.2	0.9	1.00	1	XM_021823032.1
PREDICTED: Hevea brasiliensis proline-rich receptor-like protein kinase PERK15 (LOC110663646), transcript variant X5, mRNA	38.2	38.2	0.9	1.00	1	XM_021823031.1
PREDICTED: Hevea brasiliensis proline-rich receptor-like protein kinase PERK15 (LOC110663646), transcript variant X4, mRNA	38.2	38.2	0.9	1.00	1	XM_021823030.1
PREDICTED: Hevea brasiliensis proline-rich receptor-like protein kinase PERK15 (LOC110663646), transcript variant X3, mRNA	38.2	38.2	0.9	1.00	1	XM_021823029.1
PREDICTED: Hevea brasiliensis proline-rich receptor-like protein kinase PERK15 (LOC110663646), transcript variant X2, mRNA	38.2	38.2	0.9	1.00	1	XM_021823028.1
PREDICTED: Hevea brasiliensis proline-rich receptor-like protein kinase PERK15 (LOC110663646), transcript variant X1, mRNA	38.2	38.2	0.9	1.00	1	XM_021823027.1
PREDICTED: Drosophila biarmipes DNA polymerase theta (LOC108032032), mRNA	38.2	38.2	0.9	1.00	1	XM_017105844.1
PREDICTED: Amyelois transitella mucin-2-like (LOC106138762), mRNA	38.2	38.2	0.9	1.00	1	XM_013340037.1
Uncultured archaeon clone RBG_13_scaffold_69 genomic sequence	38.2	38.2	0.9	1.00	1	KP308642.1
Cucumis melo genomic chromosome, chr_8	38.2	151	1	1.00	1	LN713262.1
Cucumis melo genomic scaffold, anchoredscaffold00058	38.2	38.2	0.9	1.00	1	LN681880.1
Angiostrongylus cantonensis genome assembly A_cantonensis_China, scaffold ACAC_contig0000206	38.2	38.2	0.9	1.00	1	LK946259.1
Zebrafish DNA sequence from clone DKEY-273G18 in linkage group 20, complete sequence	38.2	38.2	0.9	1.00	1	CR385053.17
PREDICTED: Manihot esculenta SH3 domain-containing protein PJ696.02-like (LOC110603985), transcript variant X3, mRNA	36.2	36.2	0.85	3.9	1	XM_021741999.1
PREDICTED: Manihot esculenta SH3 domain-containing protein PJ696.02-like (LOC110603985), transcript variant X2, mRNA	36.2	36.2	0.85	3.9	1	XM_021741996.1
PREDICTED: Manihot esculenta SH3 domain-containing protein PJ696.02-like (LOC110603985), transcript variant X1, mRNA	36.2	36.2	0.85	3.9	1	XM_021741995.1
PREDICTED: Mizuhopecten yessoensis uncharacterized LOC110455004 (LOC110455004), mRNA	36.2	64.4	0.85	3.9	1	XM_021504870.1
PREDICTED: Mesocricetus auratus myotubularin related protein 2 (Mtmr2), transcript variant X3, mRNA	36.2	36.2	0.85	3.9	1	XM_021231347.1
PREDICTED: Mesocricetus auratus myotubularin related protein 2 (Mtmr2), transcript variant X2, mRNA	36.2	36.2	0.85	3.9	1	XM_013118547.2
PREDICTED: Mesocricetus auratus myotubularin related protein 2 (Mtmr2), transcript variant X1, mRNA	36.2	36.2	0.85	3.9	1	XM_005077331.3
PREDICTED: Jatropha curcas hydroxyacylglutathione hydrolase cytoplasmic (LOC105649151), mRNA	36.2	36.2	0.85	3.9	1	XM_012235714.2
Colwellia sp. PAMC 21821, complete genome	36.2	36.2	0.85	3.9	1	CP014943.1
PREDICTED: Alligator mississippiensis formin 1 (FMN1), mRNA	36.2	36.2	0.85	3.9	1	XM_019496560.1
PREDICTED: Nelumbo nucifera lysine-specific demethylase 5B (LOC104596082), transcript variant X3, mRNA	36.2	36.2	0.85	3.9	1	XM_010257104.2
PREDICTED: Nelumbo nucifera lysine-specific demethylase 5B (LOC104596082), transcript variant X2, mRNA	36.2	36.2	0.85	3.9	1	XM_010257102.2
PREDICTED: Nelumbo nucifera lysine-specific demethylase 5B (LOC104596082), transcript variant X1, mRNA	36.2	36.2	0.85	3.9	1	XM_010257101.2
PREDICTED: Drosophila arizonae peptidylprolyl isomerase domain and WD repeat-containing protein 1 (LOC108616024), transcript variant X2, mRNA	36.2	36.2	0.85	3.9	1	XM_018010959.1
PREDICTED: Drosophila arizonae peptidylprolyl isomerase domain and WD repeat-containing protein 1 (LOC108616024), transcript variant X1, mRNA	36.2	36.2	0.85	3.9	1	XM_018010958.1
Komagataella phaffii GS115 chromosome 2, complete sequence	36.2	36.2	0.85	3.9	1	CP014716.1
Komagataella phaffii strain WT chromosome 2, complete sequence	36.2	36.2	0.85	3.9	1	CP014709.1
Agaricus bisporus var. bisporus H97 chromosome 9 sequence	36.2	36.2	0.85	3.9	1	CP015465.1
Agaricus bisporus var. bisporus strain H39 chromosome 9 sequence	36.2	36.2	0.85	3.9	1	CP015478.1
PREDICTED: Pan troglodytes nuclear migration protein nudC pseudogene (LOC101059562), misc_RNA	36.2	36.2	0.85	3.9	1	XR_169296.3
Sphaerulina musiva SO2202 hypothetical protein partial mRNA	36.2	36.2	0.85	3.9	1	XM_016909990.1

## Sheet: tcdB2
Description	Max score	Total score	Query cover	E value	Ident	Accession
Clostridioides difficile strain DH/NAP11/106/ST-42, complete genome	42.1	42.1	1	0.064	1	CP022524.1
Clostridioides difficile strain 630 delta erm, complete genome	42.1	42.1	1	0.064	1	CP016318.1
Clostridioides difficile strain FDAARGOS_267, complete genome	42.1	42.1	1	0.064	1	CP020424.1
Clostridioides difficile strain BR81, complete genome	42.1	42.1	1	0.064	1	CP019870.1
Clostridioides difficile strain LEM1, complete genome	42.1	42.1	1	0.064	1	CP019469.1
Clostridioides difficile 630, complete genome	42.1	42.1	1	0.064	1	CP010905.2
Peptoclostridium difficile strain 08ACD0030, complete genome	42.1	42.1	1	0.064	1	CP010888.1
Peptoclostridium difficile strain ZJCDC-1 disrupted pathogenicity gene locus, partial sequence	42.1	42.1	1	0.064	1	KP981374.1
Peptoclostridium difficile ATCC 9689 = DSM 1296, complete genome	42.1	42.1	1	0.064	1	CP011968.1
Peptoclostridium difficile BJ08, complete genome	42.1	42.1	1	0.064	1	CP003939.1
Peptoclostridium difficile genome assembly CD630DERM, chromosome : 1	42.1	42.1	1	0.064	1	LN614756.1
Clostridium difficile PaLoc containing novel insertion between tcdE and tcdA, strain Ox1485	42.1	42.1	1	0.064	1	HG002394.1
[Clostridium] difficile strain ZR80 toxin B (tcdB) gene, complete cds	42.1	42.1	1	0.064	1	KC292190.1
[Clostridium] difficile strain VPI10463 toxin B (tcdB) gene, complete cds	42.1	42.1	1	0.064	1	KC292162.1
[Clostridium] difficile strain UK1 toxin B (tcdB) gene, complete cds	42.1	42.1	1	0.064	1	KC292158.1
[Clostridium] difficile strain ZR17 toxin B (tcdB) gene, complete cds	42.1	42.1	1	0.064	1	KC292157.1
[Clostridium] difficile strain ZR2 toxin B (tcdB) gene, complete cds	42.1	42.1	1	0.064	1	KC292153.1
[Clostridium] difficile strain US1 toxin B (tcdB) gene, complete cds	42.1	42.1	1	0.064	1	KC292128.1
[Clostridium] difficile strain ZR4 toxin B (tcdB) gene, complete cds	42.1	42.1	1	0.064	1	KC292138.1
[Clostridium] difficile strain HN581 toxin B (tcdB) gene, complete cds	42.1	42.1	1	0.064	1	KC292129.1
[Clostridium] difficile strain SH7 toxin B (tcdB) gene, complete cds	42.1	42.1	1	0.064	1	KC292127.1
[Clostridium] difficile strain JN128 toxin B (tcdB) gene, complete cds	42.1	42.1	1	0.064	1	KC292126.1
[Clostridium] difficile strain JF09 TcdB (tcdB) gene, partial cds	42.1	42.1	1	0.064	1	JQ809336.1
Clostridium difficile strain SE844 TcdB (tcdB) gene, partial cds	42.1	42.1	1	0.064	1	HM062511.1
Clostridium difficile strain R12087 TcdB (tcdB) gene, partial cds	42.1	42.1	1	0.064	1	HM062510.1
Clostridium difficile strain CH6230 TcdB (tcdB) gene, partial cds	42.1	42.1	1	0.064	1	HM062509.1
Clostridium difficile strain 55767 TcdB (tcdB) gene, partial cds	42.1	42.1	1	0.064	1	HM062508.1
Clostridium difficile strain SE881 TcdB-like (tcdB) gene, partial sequence	42.1	42.1	1	0.064	1	HM062507.1
Clostridium difficile strain 51377 TcdB (tcdB) gene, partial cds	42.1	42.1	1	0.064	1	HM062506.1
Clostridium difficile strain 57267 TcdB (tcdB) gene, partial cds	42.1	42.1	1	0.064	1	HM062505.1
Clostridium difficile strain 51680 TcdB (tcdB) gene, partial cds	42.1	42.1	1	0.064	1	HM062504.1
Clostridium difficile strain IS25 TcdB (tcdB) gene, partial cds	42.1	42.1	1	0.064	1	HM062503.1
Clostridium difficile strain R9385 TcdB (tcdB) gene, partial cds	42.1	42.1	1	0.064	1	HM062502.1
Clostridium difficile strain SUC36 TcdB (tcdB) gene, partial cds	42.1	42.1	1	0.064	1	HM062501.1
Clostridium difficile strain J9965 TcdB (tcdB) gene, partial cds	42.1	42.1	1	0.064	1	HM062500.1
Clostridium difficile strain CH6223 TcdB (tcdB) gene, partial cds	42.1	42.1	1	0.064	1	HM062499.1
Clostridium difficile strain OI TcdB (tcdB) gene, partial cds	42.1	42.1	1	0.064	1	HM062498.1
Clostridium difficile strain R10870 TcdB (tcdB) gene, partial cds	42.1	42.1	1	0.064	1	HM062497.1
Clostridium difficile BI9 chromosome	42.1	42.1	1	0.064	1	FN668944.1
Clostridium difficile BI1 chromosome, complete sequence	42.1	42.1	1	0.064	1	FN668941.1
Clostridium difficile M68, complete genome	42.1	42.1	1	0.064	1	FN668375.1
Clostridium difficile complete genome, strain 2007855	42.1	42.1	1	0.064	1	FN665654.1
Clostridium difficile complete genome, strain M120	42.1	42.1	1	0.064	1	FN665653.1
Clostridium difficile complete genome, strain CF5	42.1	42.1	1	0.064	1	FN665652.1
Clostridium difficile R20291 complete genome	42.1	42.1	1	0.064	1	FN545816.1
Clostridium difficile CD196 complete genome, strain CD196	42.1	42.1	1	0.064	1	FN538970.1
Clostridium difficile 630 complete genome	42.1	42.1	1	0.064	1	AM180355.1
Clostridium difficile ribotype 17 toxin B (tcdB) gene, partial cds	42.1	42.1	1	0.064	1	AY238987.1
Clostridium difficile ribotype 01 toxin B (tcdB) gene, partial cds	42.1	42.1	1	0.064	1	AY238986.1
Clostridium difficile (strain 8864) pathogenicity DNA locus (tcdD, tcdB, tcdE, tcdA and partial cdd1 and cdu1 genes)	42.1	42.1	1	0.064	1	AJ011301.1
Clostridium difficile cytotoxin B (tcdB) gene, complete cds	42.1	42.1	1	0.064	1	AF217292.1
C.difficile cdu2, cdu1, tcdD, tcdB, tcdE, tcdA, tcdC, cdd1, cdd2, cdd3, and cdd4 genes	42.1	42.1	1	0.064	1	X92982.1
C.difficile gene for toxin B	42.1	42.1	1	0.064	1	Z23277.1
C.difficile toxB and toxA genes for toxins B & A and utxA gene	42.1	42.1	1	0.064	1	X60984.1
Clostridium difficile toxB gene for toxin B	42.1	42.1	1	0.064	1	X53138.1
PREDICTED: Lupinus angustifolius uncharacterized protein At1g04910 (LOC109328611), mRNA	38.2	38.2	0.9	1.00	1	XM_019562162.1
Pichia membranifaciens NRRL Y-2026 hypothetical protein mRNA	38.2	38.2	0.9	1.00	1	XM_019160973.1
Cyprinus carpio genome assembly common carp genome, scaffold 000028876	38.2	38.2	0.9	1.00	1	LN591155.1
Human DNA sequence from clone RP1-166D18 on chromosome 6q22.1-22.33, complete sequence	38.2	38.2	0.9	1.00	1	AL133257.17
PREDICTED: Hevea brasiliensis uncharacterized LOC110649197 (LOC110649197), mRNA	36.2	36.2	0.85	3.9	1	XM_021803673.1
PREDICTED: Manihot esculenta pentatricopeptide repeat-containing protein At4g18975, chloroplastic (LOC110600168), transcript variant X5, mRNA	36.2	36.2	0.85	3.9	1	XM_021736937.1
PREDICTED: Manihot esculenta pentatricopeptide repeat-containing protein At4g18975, chloroplastic (LOC110600168), transcript variant X4, mRNA	36.2	36.2	0.85	3.9	1	XM_021736935.1
PREDICTED: Manihot esculenta pentatricopeptide repeat-containing protein At4g18975, chloroplastic (LOC110600168), transcript variant X3, mRNA	36.2	36.2	0.85	3.9	1	XM_021736934.1
PREDICTED: Manihot esculenta pentatricopeptide repeat-containing protein At4g18975, chloroplastic (LOC110600168), transcript variant X2, mRNA	36.2	36.2	0.85	3.9	1	XM_021736933.1
PREDICTED: Manihot esculenta pentatricopeptide repeat-containing protein At4g18975, chloroplastic (LOC110600168), transcript variant X1, mRNA	36.2	36.2	0.85	3.9	1	XM_021736932.1
Quercus robur BAC genome sequence, isolate 235P16	36.2	149	0.85	3.9	1	LT799020.1
PREDICTED: Dendrobium catenatum vesicle-associated protein 2-1-like (LOC110113639), mRNA	36.2	36.2	0.85	3.9	1	XM_020846297.1
PREDICTED: Scleropages formosus poly(A) polymerase alpha (papola), transcript variant X1, mRNA	36.2	36.2	0.85	3.9	1	XM_018735225.1
PREDICTED: Manis javanica potassium two pore domain channel subfamily K member 6 (KCNK6), mRNA	36.2	36.2	0.85	3.9	1	XM_017650839.1
PREDICTED: Vigna angularis uncharacterized protein At1g04910 (LOC108331970), transcript variant X2, mRNA	36.2	36.2	0.85	3.9	1	XM_017567018.1
PREDICTED: Vigna angularis uncharacterized protein At1g04910 (LOC108331970), transcript variant X1, mRNA	36.2	36.2	0.85	3.9	1	XM_017567017.1
PREDICTED: Glycine max uncharacterized protein At1g04910-like (LOC100810961), transcript variant X3, mRNA	36.2	36.2	0.85	3.9	1	XM_014776463.1
PREDICTED: Glycine max uncharacterized protein At1g04910-like (LOC100810961), transcript variant X2, mRNA	36.2	36.2	0.85	3.9	1	XM_014776462.1
PREDICTED: Glycine max uncharacterized protein At1g04910-like (LOC100810961), transcript variant X1, mRNA	36.2	36.2	0.85	3.9	1	XM_003526811.3
PREDICTED: Glycine max uncharacterized protein At1g04910-like (LOC100778847), mRNA	36.2	36.2	0.85	3.9	1	XM_003522443.3
PREDICTED: Vigna radiata var. radiata uncharacterized protein At1g04910 (LOC106780724), mRNA	36.2	36.2	0.85	3.9	1	XM_014669038.1
Ovis canadensis canadensis isolate 43U chromosome 25 sequence	36.2	237	0.9	3.9	1	CP011910.1
Onchocerca flexuosa genome assembly O_flexuosa_Cordoba, scaffold OFLC_contig0004811	36.2	36.2	0.85	3.9	1	LM544558.1
Echinostoma caproni genome assembly E_caproni_Egypt, scaffold ECPE_scaffold0000187	36.2	36.2	0.85	3.9	1	LL233282.1
Ascaris lumbricoides genome assembly A_lumbricoides_Ecuador_v1_5_4, scaffold ALUE_scaffold0000221	36.2	64.4	0.85	3.9	1	LK872077.1
Solanum lycopersicum chromosome ch04, complete genome	36.2	560	1	3.9	1	HG975516.1
Solanum pennellii chromosome ch12, complete genome	36.2	465	1	3.9	1	HG975451.1
Homo sapiens NHS actin remodeling regulator (NHS), RefSeqGene on chromosome X	36.2	36.2	0.85	3.9	1	NG_011553.2
Phaseolus vulgaris hypothetical protein (PHAVU_009G149700g) mRNA, complete cds	36.2	36.2	0.85	3.9	1	XM_007137652.1
Schistosoma mansoni strain Puerto Rico chromosome 4, complete genome	36.2	92.7	0.85	3.9	1	HE601627.1
Ajellomyces dermatitidis SLH14081 conserved hypothetical protein, mRNA	36.2	36.2	0.85	3.9	1	XM_002622109.1
M.truncatula DNA sequence from clone MTH2-75F6 on chromosome 3, complete sequence	36.2	36.2	0.85	3.9	1	CU633473.4
Histoplasma capsulatum NAm1 predicted protein partial mRNA	36.2	36.2	0.85	3.9	1	XM_001540800.1
Paramecium tetraurelia hypothetical protein (GSPATT00016649001) partial mRNA	36.2	36.2	0.85	3.9	1	XM_001449196.1
Medicago truncatula chromosome 5 clone mth4-39c23, COMPLETE SEQUENCE	36.2	36.2	0.85	3.9	1	CT025840.2
Mus musculus 10 BAC RP23-5H4 (Roswell Park Cancer Institute (C57BL/6J Female) Mouse BAC Library) complete sequence	36.2	36.2	0.85	3.9	1	AC153566.12
Human DNA sequence from clone RP3-389A20 on chromosome Xp22.11-22.2, complete sequence	36.2	36.2	0.85	3.9	1	Z93242.1
Wallaby DNA sequence from clone MEKBa-230O16, complete sequence	36.2	36.2	0.85	3.9	1	CT573038.4
PREDICTED: Chenopodium quinoa alanine--glyoxylate aminotransferase 2 homolog 1, mitochondrial-like (LOC110735393), mRNA	34.2	34.2	0.8	16	1	XM_021915579.1
PREDICTED: Chenopodium quinoa alanine--glyoxylate aminotransferase 2 homolog 1, mitochondrial-like (LOC110733828), mRNA	34.2	34.2	0.8	16	1	XM_021913898.1
PREDICTED: Sus scrofa uncharacterized LOC106506487 (LOC106506487), ncRNA	34.2	34.2	0.8	16	1	XR_001301789.2
PREDICTED: Pogona vitticeps intercellular adhesion molecule 4 (Landsteiner-Wiener blood group) (ICAM4), transcript variant X3, misc_RNA	34.2	34.2	0.8	16	1	XR_002299069.1
PREDICTED: Pogona vitticeps intercellular adhesion molecule 4 (Landsteiner-Wiener blood group) (ICAM4), transcript variant X2, mRNA	34.2	34.2	0.8	16	1	XM_020778305.1
PREDICTED: Pogona vitticeps intercellular adhesion molecule 4 (Landsteiner-Wiener blood group) (ICAM4), transcript variant X1, misc_RNA	34.2	34.2	0.8	16	1	XR_002299068.1
PREDICTED: Phalaenopsis equestris trihelix transcription factor GT-2-like (LOC110023957), mRNA	34.2	34.2	0.8	16	1	XM_020723618.1

## Sheet: tcdC-F(-17)
Description	Max score	Total score	Query cover	E value	Ident	Accession
Clostridioides difficile strain FDAARGOS_267, complete genome	50.1	80.3	1	0.0007	1	CP020424.1
Clostridioides difficile strain BR81, complete genome	50.1	80.3	1	0.0007	1	CP019870.1
Clostridioides difficile strain LEM1, complete genome	50.1	80.3	1	0.0007	1	CP019469.1
Clostridium difficile strain CIDM9926 TcdC (tcdC) gene, tcdC-sc15-CA8 allele, complete cds	50.1	50.1	1	0.0007	1	HQ596359.1
Clostridium difficile strain CIDM9928 TcdC (tcdC) gene, tcdC-sc13-CA10 allele, complete cds	50.1	50.1	1	0.0007	1	HQ596358.1
Clostridium difficile strain CIDM9919 TcdC (tcdC) gene, tcdC-sc13-CA1 allele, complete cds	50.1	50.1	1	0.0007	1	HQ596357.1
Clostridium difficile strain CIDM9914 TcdC (tcdC) gene, tcdC-sc9-NL-6 allele, complete cds	50.1	50.1	1	0.0007	1	HQ596356.1
Clostridium difficile strain CIDM9064 TcdC (tcdC) gene, tcdC-sc7-1470 allele, complete cds	50.1	50.1	1	0.0007	1	HQ596355.1
Clostridium difficile strain CIDM9931 TcdC (tcdC) gene, tcdC-sc3-US33 allele, complete cds	50.1	50.1	1	0.0007	1	HQ596354.1
Clostridium difficile strain CIDM9904 truncated TcdC (tcdC) gene, tcdC-sc1-UK6 allele, complete cds	50.1	50.1	1	0.0007	1	HQ596353.1
Clostridium difficile strain CIDM4923 TcdC (tcdC) gene, tcdC-WA47 allele, complete cds	50.1	50.1	1	0.0007	1	HQ596352.1
Clostridium difficile strain CIDM4927 TcdC (tcdC) gene, tcdC-WA90 allele, complete cds	50.1	50.1	1	0.0007	1	HQ596351.1
Clostridium difficile strain CIDM9900 TcdC (tcdC) gene, tcdC-UK2 allele, complete cds	50.1	50.1	1	0.0007	1	HQ596350.1
Clostridium difficile strain CIDM4934 TcdC (tcdC) gene, tcdC-WA120 allele, complete cds	50.1	50.1	1	0.0007	1	HQ596348.1
Clostridium difficile strain CIDM5398 TcdC (tcdC) gene, tcdC-CIDM5398 allele, complete cds	50.1	50.1	1	0.0007	1	HQ596347.1
Clostridium difficile strain CIDM4932 TcdC (tcdC) gene, tcdC-WA111 allele, complete cds	50.1	50.1	1	0.0007	1	HQ596346.1
Clostridium difficile strain CIDM9937 TcdC (tcdC) gene, tcdC-US40 allele, complete cds	50.1	50.1	1	0.0007	1	HQ596345.1
Clostridium difficile strain CIDM9899 TcdC (tcdC) gene, tcdC-UK1 allele, complete cds	50.1	50.1	1	0.0007	1	HQ596344.1
Clostridium difficile strain 79A292 Cdd1 (cdd1) gene, partial cds; and TcdC (tcdC) gene, complete cds	50.1	50.1	1	0.0007	1	DQ870676.1
Clostridium difficile strain 81A330 Cdd1 (cdd1) gene, partial cds; and TcdC (tcdC) gene, complete cds	50.1	50.1	1	0.0007	1	DQ870675.1
Clostridium difficile strain ATCC 43594 Cdd1 (cdd1) gene, partial cds; and TcdC (tcdC) gene, complete cds	50.1	50.1	1	0.0007	1	DQ870674.1
Clostridium difficile strain 57A Cdd1 gene, partial cds; and truncated pathogenicity locus negative regulator (tcdC) gene, complete cds	50.1	50.1	1	0.0007	1	DQ272239.2
Clostridium difficile strain 1083 cdd1 gene, partial cds; and truncated pathogenicity locus negative regulator (tcdC) gene, complete cds	50.1	50.1	1	0.0007	1	DQ272240.2
C.difficile dtxA gene	50.1	50.1	1	0.0007	1	X57190.1
Clostridioides difficile strain DH/NAP11/106/ST-42, complete genome	50.1	80.3	1	0.0007	1	CP022524.1
Clostridioides difficile strain 630 delta erm, complete genome	50.1	80.3	1	0.0007	1	CP016318.1
Clostridioides difficile 630, complete genome	50.1	80.3	1	0.0007	1	CP010905.2
Peptoclostridium difficile strain 08ACD0030, complete genome	50.1	80.3	1	0.0007	1	CP010888.1
Peptoclostridium difficile strain ZJCDC-1 disrupted pathogenicity gene locus, partial sequence	50.1	50.1	1	0.0007	1	KP981374.1
Peptoclostridium difficile ATCC 9689 = DSM 1296, complete genome	50.1	80.3	1	0.0007	1	CP011968.1
Peptoclostridium difficile BJ08, complete genome	50.1	50.1	1	0.0007	1	CP003939.1
Peptoclostridium difficile genome assembly CD630DERM, chromosome : 1	50.1	80.3	1	0.0007	1	LN614756.1
Clostridium difficile BI9 chromosome	50.1	80.3	1	0.0007	1	FN668944.1
Clostridium difficile BI1 chromosome, complete sequence	50.1	80.3	1	0.0007	1	FN668941.1
Clostridium difficile M68, complete genome	50.1	50.1	1	0.0007	1	FN668375.1
Clostridium difficile complete genome, strain 2007855	50.1	80.3	1	0.0007	1	FN665654.1
Clostridium difficile complete genome, strain CF5	50.1	80.3	1	0.0007	1	FN665652.1
Clostridium difficile R20291 complete genome	50.1	80.3	1	0.0007	1	FN545816.1
Clostridium difficile CD196 complete genome, strain CD196	50.1	80.3	1	0.0007	1	FN538970.1
Clostridium difficile 630 complete genome	50.1	80.3	1	0.0007	1	AM180355.1
Clostridium difficile (strain 8864) pathogenicity DNA locus (tcdD, tcdB, tcdE, tcdA and partial cdd1 and cdu1 genes)	50.1	50.1	1	0.0007	1	AJ011301.1
C.difficile cdu2, cdu1, tcdD, tcdB, tcdE, tcdA, tcdC, cdd1, cdd2, cdd3, and cdd4 genes	50.1	50.1	1	0.0007	1	X92982.1
Clostridium difficile ORFtxe3 gene, complete cds	50.1	50.1	1	0.0007	1	U25132.1
Clostridium difficile toxin B (toxB) gene, partial cds; putative regulatory protein (txe2) gene, complete cds; and toxin A (toxA) gene, partial rearranged sequence	50.1	50.1	1	0.0007	1	AF035716.1
C.difficile tcdA, tdcC genes and partial cdd1 gene	50.1	50.1	1	0.0007	1	Y10689.1
C.difficile pathogenicity locus, strain W1194 (560bp)	50.1	50.1	1	0.0007	1	X93157.1
C.difficile pathogenicity locus, strain 545 (567bp)	50.1	50.1	1	0.0007	1	X93155.1
C.difficile pathogenicity locus, strain 2022 (566bp)	50.1	50.1	1	0.0007	1	X93156.1
C.difficile pathogenicity locus, strain 1470 (556bp)	50.1	50.1	1	0.0007	1	X93158.1
Clostridium difficile strain CIDM4921 truncated TcdC (tcdC) gene, tcdC-WA39 allele, complete cds	42.1	42.1	1	0.16	0.96	HQ596349.1
Clostridium difficile complete genome, strain M120	42.1	102	1	0.16	0.96	FN665653.1
Human DNA sequence from clone RP11-352E13 on chromosome 6, complete sequence	40.1	40.1	0.96	0.63	0.96	AL357149.13
Rhesus macaque BAC clone CH250-77H12 from chromosome unknown, complete sequence	40.1	40.1	0.96	0.63	0.96	AC187490.2
Veillonella parvula strain UTDB1-3, complete genome	38.2	38.2	0.76	2.5	1	CP019721.1
Ovis canadensis canadensis isolate 43U chromosome 2 sequence	38.2	340	0.92	2.5	1	CP011887.1
Schistocephalus solidus genome assembly S_solidus_NST_G2, scaffold SSLN_scaffold0000787	38.2	38.2	0.76	2.5	1	LL900989.1
PREDICTED: Mus caroli interleukin 10 (Il10), mRNA	36.2	36.2	0.72	9.9	1	XM_021175612.1
Parabacteroides sp. YL27, complete genome	36.2	36.2	0.72	9.9	1	CP015402.2
Plasmodium malariae genome assembly, chromosome: 3	36.2	96.6	0.72	9.9	1	LT594624.1
Plasmodium malariae genome assembly, chromosome: 3	36.2	217	0.72	9.9	1	LT594491.1
Bacillus sp. FJAT-18017 genome	36.2	36.2	0.72	9.9	1	CP012602.1
Apteryx australis mantelli genome assembly AptMant0, scaffold scaffold677	36.2	36.2	0.72	9.9	1	LK065982.1
Apteryx australis mantelli genome assembly AptMant0, scaffold scaffold27	36.2	96.6	0.72	9.9	1	LK391419.1
Chryseobacterium sp. StRB126 DNA, complete genome	36.2	66.4	0.88	9.9	0.95	AP014624.1
Lichtheimia ramosa strain JMRC FSU:6197 genome assembly, scaffold: SCAF3	36.2	36.2	0.72	9.9	1	LK023335.1
Schistosoma mansoni strain Puerto Rico chromosome 6, complete genome	36.2	96.6	0.76	9.9	1	HE601629.1
Populus trichocarpa clone WS0122_J22 unknown mRNA	36.2	36.2	0.72	9.9	1	EF147322.1
Medicago truncatula clone mth2-145j21, complete sequence	36.2	36.2	0.88	9.9	0.95	AC146574.6
Homo sapiens chromosome 5 clone RP11-160A17, complete sequence	36.2	36.2	0.72	9.9	1	AC104110.2
Human DNA sequence from clone RP13-91J12 on chromosome X, complete sequence	36.2	36.2	0.72	9.9	1	AL590116.8
Mus musculus Strain C57BL6/J Chromosome 8 RP23-21B7, complete sequence	36.2	36.2	0.72	9.9	1	AC069308.21
Arabidopsis thaliana pnp gene, exons 1 to 10	36.2	36.2	0.72	9.9	1	Y14686.1
Oryzias latipes strain HSOK chromosome 13	36.2	98.6	1	9.9	1	CP020633.1
Muribaculum intestinale strain YL27 genome	36.2	36.2	0.72	9.9	1	CP021421.1
Phialocephala scopiformis cytochrome P450 monooxygenase-like protein mRNA	36.2	36.2	0.72	9.9	1	XM_018211763.1
PREDICTED: Thamnophis sirtalis ATPase, aminophospholipid transporter (APLT), class I, type 8A, member 1 (ATP8A1), mRNA	36.2	36.2	0.72	9.9	1	XM_014059517.1
Schistosoma rodhaini genome assembly S_rodhaini_Burundi, scaffold SROB_scaffold0007866	36.2	36.2	0.72	9.9	1	LL964845.1
Dicrocoelium dendriticum genome assembly D_dendriticum_Leon_v1_0_4, scaffold DDEL_scaffold0168616	36.2	36.2	0.72	9.9	1	LK574610.1
Saccharum hybrid cultivar R570 clone BAC 002D08 complete sequence	36.2	72.4	0.72	9.9	1	KF184896.1
Candidatus Carsonella ruddii PC isolate NHV, complete genome	36.2	36.2	0.72	9.9	1	CP003545.1
Selenomonas ruminantium subsp. lactilytica TAM6421 DNA, complete genome	36.2	36.2	0.72	9.9	1	AP012292.1
Schistosoma mansoni strain Puerto Rico chromosome 5, complete genome	36.2	66.4	0.8	9.9	1	HE601628.1
Arabidopsis thaliana chromosome 5 sequence	36.2	126	0.72	9.9	1	CP002688.1
Populus trichocarpa clone JGIACSB1089-D10, complete sequence	36.2	36.2	0.72	9.9	1	AC208942.1
Pan troglodytes chromosome X clone RP43-038O03 map human ortholog Xq23, complete sequence	36.2	36.2	0.72	9.9	1	AC152891.2
Medicago truncatula clone mth2-170o9, complete sequence	36.2	36.2	0.88	9.9	0.95	AC150786.21
Mus musculus BAC clone RP24-487N2 from chromosome 8, complete sequence	36.2	36.2	0.72	9.9	1	AC140227.7
Homo sapiens chromosome 5 clone RP11-574H6, complete sequence	36.2	36.2	0.72	9.9	1	AC113418.2
Human DNA sequence from clone RP11-130P9 on chromosome X, complete sequence	36.2	36.2	0.72	9.9	1	AL590647.12
Arabidopsis thaliana DNA chromosome 5, BAC clone T15N1 (ESSA project)	36.2	36.2	0.72	9.9	1	AL163792.1
Oryzias latipes strain HSOK chromosome 16	34.2	155	1	39	1	CP020636.1
Oryzias latipes strain Hd-rR chromosome 16 sequence	34.2	64.4	0.92	39	1	CP020680.1
PREDICTED: Hevea brasiliensis uncharacterized LOC110652812 (LOC110652812), mRNA	34.2	34.2	0.68	39	1	XM_021808428.1
PREDICTED: Hevea brasiliensis uncharacterized LOC110673677 (LOC110673677), mRNA	34.2	34.2	0.68	39	1	XM_021836833.1
PREDICTED: Manihot esculenta uncharacterized LOC110627221 (LOC110627221), mRNA	34.2	34.2	0.68	39	1	XM_021773500.1
Staphylococcus epidermidis strain ATCC 12228, complete genome	34.2	34.2	0.68	39	1	CP022247.1
Dolichospermum compactum NIES-806 DNA, nearly complete genome	34.2	34.2	0.68	39	1	AP018316.1
PREDICTED: Mus pahari interleukin 10 (Il10), mRNA	34.2	34.2	0.84	39	0.95	XM_021199235.1
PREDICTED: Jatropha curcas uncharacterized LOC105630474 (LOC105630474), mRNA	34.2	34.2	0.68	39	1	XM_012212298.2
PREDICTED: Amborella trichopoda U-box domain-containing protein 4 (LOC18446632), mRNA	34.2	34.2	0.68	39	1	XM_006856744.3

## Sheet: tcdC-R(+462)
Description	Max score	Total score	Query cover	E value	Ident	Accession
Clostridioides difficile strain DH/NAP11/106/ST-42, complete genome	52.0	84.2	1	0.0002	1	CP022524.1
Clostridioides difficile strain 630 delta erm, complete genome	52.0	84.2	1	0.0002	1	CP016318.1
Clostridioides difficile strain FDAARGOS_267, complete genome	52.0	84.2	1	0.0002	1	CP020424.1
Clostridioides difficile strain BR81, complete genome	52.0	84.2	1	0.0002	1	CP019870.1
Clostridioides difficile strain LEM1, complete genome	52.0	84.2	1	0.0002	1	CP019469.1
Clostridioides difficile 630, complete genome	52.0	84.2	1	0.0002	1	CP010905.2
Peptoclostridium difficile strain 08ACD0030, complete genome	52.0	84.2	1	0.0002	1	CP010888.1
Peptoclostridium difficile strain ZJCDC-1 disrupted pathogenicity gene locus, partial sequence	52.0	52.0	1	0.0002	1	KP981374.1
Peptoclostridium difficile ATCC 9689 = DSM 1296, complete genome	52.0	84.2	1	0.0002	1	CP011968.1
Peptoclostridium difficile BJ08, complete genome	52.0	84.2	1	0.0002	1	CP003939.1
Peptoclostridium difficile genome assembly CD630DERM, chromosome : 1	52.0	84.2	1	0.0002	1	LN614756.1
Peptoclostridium difficile strain L693 TcdC (tcdC) gene, tcdC-xy-1 allele, complete cds	52.0	52.0	1	0.0002	1	KM609431.1
[Clostridium] difficile isolate ZJCDC-1 truncated TcdC (tcdC) gene, tcdC-ZJ1 allele, complete cds	52.0	52.0	1	0.0002	1	KF962642.1
[Clostridium] difficile tcdC DNA, pseudogene of TcdC protein, strain: JND11-001	52.0	52.0	1	0.0002	1	AB771925.1
Clostridium difficile strain CIDM9926 TcdC (tcdC) gene, tcdC-sc15-CA8 allele, complete cds	52.0	52.0	1	0.0002	1	HQ596359.1
Clostridium difficile strain CIDM9928 TcdC (tcdC) gene, tcdC-sc13-CA10 allele, complete cds	52.0	52.0	1	0.0002	1	HQ596358.1
Clostridium difficile strain CIDM9919 TcdC (tcdC) gene, tcdC-sc13-CA1 allele, complete cds	52.0	52.0	1	0.0002	1	HQ596357.1
Clostridium difficile strain CIDM9914 TcdC (tcdC) gene, tcdC-sc9-NL-6 allele, complete cds	52.0	52.0	1	0.0002	1	HQ596356.1
Clostridium difficile strain CIDM9064 TcdC (tcdC) gene, tcdC-sc7-1470 allele, complete cds	52.0	52.0	1	0.0002	1	HQ596355.1
Clostridium difficile strain CIDM9931 TcdC (tcdC) gene, tcdC-sc3-US33 allele, complete cds	52.0	52.0	1	0.0002	1	HQ596354.1
Clostridium difficile strain CIDM9904 truncated TcdC (tcdC) gene, tcdC-sc1-UK6 allele, complete cds	52.0	52.0	1	0.0002	1	HQ596353.1
Clostridium difficile strain CIDM4923 TcdC (tcdC) gene, tcdC-WA47 allele, complete cds	52.0	52.0	1	0.0002	1	HQ596352.1
Clostridium difficile strain CIDM4927 TcdC (tcdC) gene, tcdC-WA90 allele, complete cds	52.0	52.0	1	0.0002	1	HQ596351.1
Clostridium difficile strain CIDM9900 TcdC (tcdC) gene, tcdC-UK2 allele, complete cds	52.0	52.0	1	0.0002	1	HQ596350.1
Clostridium difficile strain CIDM4921 truncated TcdC (tcdC) gene, tcdC-WA39 allele, complete cds	52.0	52.0	1	0.0002	1	HQ596349.1
Clostridium difficile strain CIDM4934 TcdC (tcdC) gene, tcdC-WA120 allele, complete cds	52.0	52.0	1	0.0002	1	HQ596348.1
Clostridium difficile strain CIDM5398 TcdC (tcdC) gene, tcdC-CIDM5398 allele, complete cds	52.0	52.0	1	0.0002	1	HQ596347.1
Clostridium difficile strain CIDM4932 TcdC (tcdC) gene, tcdC-WA111 allele, complete cds	52.0	52.0	1	0.0002	1	HQ596346.1
Clostridium difficile strain CIDM9937 TcdC (tcdC) gene, tcdC-US40 allele, complete cds	52.0	52.0	1	0.0002	1	HQ596345.1
Clostridium difficile strain CIDM9899 TcdC (tcdC) gene, tcdC-UK1 allele, complete cds	52.0	52.0	1	0.0002	1	HQ596344.1
Clostridium difficile strain CD451 TcdC (tcdC) gene, tcdC45 allele, complete cds	52.0	52.0	1	0.0002	1	JN944633.1
Clostridium difficile strain CD3302 TcdC (tcdC) gene, tcdC43 allele, complete cds	52.0	52.0	1	0.0002	1	JN944632.1
Clostridium difficile strain CD3200 TcdC (tcdC) gene, tcdC42 allele, complete cds	52.0	52.0	1	0.0002	1	JN944631.1
Clostridium difficile strain CD3186 TcdC (tcdC) gene, tcdC41 allele, complete cds	52.0	52.0	1	0.0002	1	JN944630.1
Clostridium difficile strain CD3089 TcdC (tcdC) gene, tcdC40 allele, complete cds	52.0	52.0	1	0.0002	1	JN944629.1
Clostridium difficile strain CD3046 TcdC (tcdC) gene, tcdC39 allele, complete cds	52.0	52.0	1	0.0002	1	JN944628.1
Clostridium difficile strain CD2981 TcdC (tcdC) gene, tcdC38 allele, complete cds	52.0	52.0	1	0.0002	1	JN944627.1
Clostridium difficile strain CD2462 TcdC (tcdC) gene, tcdC37 allele, complete cds	52.0	52.0	1	0.0002	1	JN944626.1
Clostridium difficile strain CD2180 TcdC-like (tcdC) gene, tcdC36 allele, complete sequence	52.0	52.0	1	0.0002	1	JN944625.1
Clostridium difficile strain CD3980 TcdC-like (tcdC) gene, tcdC31 allele, complete sequence	52.0	52.0	1	0.0002	1	JN944624.1
Clostridium difficile strain CD1182 TcdC (tcdC) gene, tcdC30 allele, complete cds	52.0	52.0	1	0.0002	1	JN944623.1
Clostridium difficile strain CD1889 TcdC (tcdC) gene, tcdC29 allele, complete cds	52.0	52.0	1	0.0002	1	JN944622.1
Clostridium difficile strain CD1809 TcdC-like (tcdC) gene, tcdC27 allele, complete sequence	52.0	52.0	1	0.0002	1	JN944620.1
Clostridium difficile strain CD1395 TcdC-like (tcdC) gene, tcdC26 allele, complete sequence	52.0	52.0	1	0.0002	1	JN944619.1
Clostridium difficile strain CD1785 TcdC (tcdC) gene, tcdC25 allele, complete cds	52.0	52.0	1	0.0002	1	JN944618.1
Clostridium difficile strain CD1778 TcdC-like (tcdC) gene, tcdC24 allele, complete sequence	52.0	52.0	1	0.0002	1	JN944617.1
Clostridium difficile strain CD1737 TcdC-like (tcdC) gene, tcdC23 allele, complete sequence	52.0	52.0	1	0.0002	1	JN944616.1
Clostridium difficile strain CD1495 TcdC (tcdC) gene, tcdC21 allele, complete cds	52.0	52.0	1	0.0002	1	JN944615.1
Clostridium difficile strain CD1696 TcdC-like (tcdC) gene, tcdC18 allele, complete sequence	52.0	52.0	1	0.0002	1	JN944614.1
Clostridium difficile strain CD2157 TcdC (tcdC) gene, tcdC11 allele, complete cds	52.0	52.0	1	0.0002	1	JN944613.1
Clostridium difficile strain CD1625 TcdC (tcdC) gene, tcdC6 allele, complete cds	52.0	52.0	1	0.0002	1	JN944612.1
Clostridium difficile strain WCD3 truncated TcdC gene, complete cds	52.0	52.0	1	0.0002	1	JF719680.1
Clostridium difficile strain 530945H variant TcdC (tcdC) gene, tcdC-sg2 allele, partial cds	52.0	52.0	1	0.0002	1	HQ231893.1
Clostridium difficile strain 530418I variant TcdC (tcdC) gene, tcdC-sg1 allele, partial cds	52.0	52.0	1	0.0002	1	HQ231892.1
Clostridium difficile BI9 chromosome	52.0	84.2	1	0.0002	1	FN668944.1
Clostridium difficile BI1 chromosome, complete sequence	52.0	84.2	1	0.0002	1	FN668941.1
Clostridium difficile M68, complete genome	52.0	84.2	1	0.0002	1	FN668375.1
Clostridium difficile complete genome, strain 2007855	52.0	84.2	1	0.0002	1	FN665654.1
Clostridium difficile complete genome, strain M120	52.0	84.2	1	0.0002	1	FN665653.1
Clostridium difficile complete genome, strain CF5	52.0	84.2	1	0.0002	1	FN665652.1
Clostridium difficile strain KK1161/2005 truncated variant tcdC (tcdC) gene, tcdC-mb8 allele, complete cds	52.0	52.0	1	0.0002	1	FJ409555.1
Clostridium difficile strain KK2443/2006 variant tcdC (tcdC) gene, tcdC-mb7 allele, partial cds	52.0	52.0	1	0.0002	1	FJ409554.1
Clostridium difficile strain 597B variant tcdC (tcdC) gene, tcdC-mb6 allele, partial cds	52.0	52.0	1	0.0002	1	FJ409553.1
Clostridium difficile strain 55767 truncated variant tcdC (tcdC) gene, tcdC-mb3 allele, complete cds	52.0	52.0	1	0.0002	1	FJ409552.1
Clostridium difficile strain R9385 variant tcdC (tcdC) gene, tcdC-mb4 allele, partial cds	52.0	52.0	1	0.0002	1	FJ409550.1
Clostridium difficile strain CH6186 variant tcdC (tcdC) gene, tcdC-mb1 allele, partial cds	52.0	52.0	1	0.0002	1	FJ409548.1
Clostridium difficile R20291 complete genome	52.0	84.2	1	0.0002	1	FN545816.1
Clostridium difficile CD196 complete genome, strain CD196	52.0	84.2	1	0.0002	1	FN538970.1
Clostridium difficile strain AIP2005162 truncated TcdC (tcdC) gene, complete cds	52.0	52.0	1	0.0002	1	EU271784.1
Clostridium difficile strain KK312 truncated TcdC (tcdC) gene, tcdC-UHBS2 allele, partial cds	52.0	52.0	1	0.0002	1	EU075381.1
Clostridium difficile variant TcdC (tcdC) gene, tcdC-sc2 allele, complete cds	52.0	52.0	1	0.0002	1	DQ861426.2
Clostridium difficile variant TcdC (tcdC) gene, tcdC-sc16 allele, complete cds	52.0	52.0	1	0.0002	1	DQ861424.2
Clostridium difficile variant TcdC (tcdC) gene, tcdC-sc14 allele, complete cds	52.0	52.0	1	0.0002	1	DQ861422.2
Clostridium difficile variant TcdC (tcdC) gene, tcdC-sc13 allele, complete cds	52.0	52.0	1	0.0002	1	DQ861421.2
Clostridium difficile variant TcdC (tcdC) gene, tcdC-sc8 allele, complete cds	52.0	52.0	1	0.0002	1	DQ861417.2
Clostridium difficile variant TcdC (tcdC) gene, tcdC-A1 allele, complete sequence	52.0	52.0	1	0.0002	1	EF470292.1
Clostridium difficile strain KK296 TcdC (tcdC) gene, tcdC-UHBS1 allele, partial sequence	52.0	52.0	1	0.0002	1	EF447033.1
Clostridium difficile variant TcdC (tcdC) gene, tcdC-sc17 allele, complete cds	52.0	52.0	1	0.0002	1	DQ861425.1
Clostridium difficile variant TcdC (tcdC) gene, tcdC-sc15 allele, complete cds	52.0	52.0	1	0.0002	1	DQ861423.1
Clostridium difficile variant TcdC (tcdC) gene, tcdC-sc12 allele, complete cds	52.0	52.0	1	0.0002	1	DQ861420.1
Clostridium difficile variant TcdC (tcdC) gene, tcdC-sc10 allele, complete cds	52.0	52.0	1	0.0002	1	DQ861419.1
Clostridium difficile variant TcdC (tcdC) gene, tcdC-sc9 allele, complete cds	52.0	52.0	1	0.0002	1	DQ861418.1
Clostridium difficile variant TcdC (tcdC) gene, tcdC-sc7 allele, complete cds	52.0	52.0	1	0.0002	1	DQ861416.1
Clostridium difficile variant TcdC (tcdC) gene, tcdC-sc5 allele, complete cds	52.0	52.0	1	0.0002	1	DQ861415.1
Clostridium difficile variant TcdC (tcdC) gene, tcdC-sc4 allele, complete cds	52.0	52.0	1	0.0002	1	DQ861414.1
Clostridium difficile variant TcdC (tcdC) gene, tcdC-sc3 allele, complete cds	52.0	52.0	1	0.0002	1	DQ861413.1
Clostridium difficile TcdC-like (tcdC) gene, complete sequence	52.0	52.0	1	0.0002	1	DQ363256.1
Clostridium difficile 630 complete genome	52.0	84.2	1	0.0002	1	AM180355.1
Clostridium difficile strain 79A292 Cdd1 (cdd1) gene, partial cds; and TcdC (tcdC) gene, complete cds	52.0	52.0	1	0.0002	1	DQ870676.1
Clostridium difficile strain 81A330 Cdd1 (cdd1) gene, partial cds; and TcdC (tcdC) gene, complete cds	52.0	52.0	1	0.0002	1	DQ870675.1
Clostridium difficile strain ATCC 43594 Cdd1 (cdd1) gene, partial cds; and TcdC (tcdC) gene, complete cds	52.0	52.0	1	0.0002	1	DQ870674.1
Clostridium difficile strain 57A Cdd1 gene, partial cds; and truncated pathogenicity locus negative regulator (tcdC) gene, complete cds	52.0	52.0	1	0.0002	1	DQ272239.2
Clostridium difficile strain 1083 cdd1 gene, partial cds; and truncated pathogenicity locus negative regulator (tcdC) gene, complete cds	52.0	52.0	1	0.0002	1	DQ272240.2
C.difficile cdu2, cdu1, tcdD, tcdB, tcdE, tcdA, tcdC, cdd1, cdd2, cdd3, and cdd4 genes	52.0	52.0	1	0.0002	1	X92982.1
Clostridium difficile ORFtxe3 gene, complete cds	52.0	52.0	1	0.0002	1	U25132.1
C.difficile dtxA gene	52.0	52.0	1	0.0002	1	X57190.1
Clostridium difficile tcdC gene for TcdC protein, strain M7	52.0	52.0	1	0.0002	1	AJ428943.1
Clostridium difficile tcdC gene for TcdC protein, strain Pd3	52.0	52.0	1	0.0002	1	AJ428942.1
Clostridium difficile tcdC gene for TcdC protein, strain Pd5	52.0	52.0	1	0.0002	1	AJ428941.1
Peptoclostridium difficile strain A3 TcdC (tcdC) gene, partial cds	50.1	50.1	0.96	0.0008	1	KT335612.1

## Sheet: lok1(cdd1)
Description	Max score	Total score	Query cover	E value	Ident	Accession
Clostridioides difficile strain DH/NAP11/106/ST-42, complete genome	48.1	48.1	1	0.002	1	CP022524.1
Clostridioides difficile strain 630 delta erm, complete genome	48.1	48.1	1	0.002	1	CP016318.1
Clostridioides difficile strain FDAARGOS_267, complete genome	48.1	48.1	1	0.002	1	CP020424.1
Clostridioides difficile strain BR81, complete genome	48.1	48.1	1	0.002	1	CP019870.1
Clostridioides difficile strain LEM1, complete genome	48.1	48.1	1	0.002	1	CP019469.1
Clostridioides difficile 630, complete genome	48.1	48.1	1	0.002	1	CP010905.2
Clostridioides difficile strain Pe21 beta-lactams repressor (cdu1) gene, partial cds; PaLoc insertion site genomic sequence; and Cdd1 (cdd1) gene, partial cds	48.1	48.1	1	0.002	1	KX378384.1
Clostridioides difficile strain C19 beta-lactams repressor (cdu1) gene, partial cds; PaLoc insertion site genomic sequence; and Cdd1 (cdd1) gene, partial cds	48.1	48.1	1	0.002	1	KX378383.1
Peptoclostridium difficile strain 08ACD0030, complete genome	48.1	48.1	1	0.002	1	CP010888.1
Peptoclostridium difficile strain Z31, complete genome	48.1	48.1	1	0.002	1	CP013196.1
Peptoclostridium difficile ATCC 9689 = DSM 1296, complete genome	48.1	48.1	1	0.002	1	CP011968.1
Peptoclostridium difficile BJ08, complete genome	48.1	48.1	1	0.002	1	CP003939.1
Peptoclostridium difficile genome assembly CD630DERM, chromosome : 1	48.1	48.1	1	0.002	1	LN614756.1
Peptoclostridium difficile genome assembly 7032989, scaffold BN1095_Contig_88	48.1	48.1	1	0.002	1	LK933532.1
Peptoclostridium difficile genome assembly 7032985, scaffold BN1096_Contig_24	48.1	48.1	1	0.002	1	LK932474.1
Peptoclostridium difficile genome assembly 7032994, scaffold BN1097_Contig_23	48.1	48.1	1	0.002	1	LK932358.1
Clostridium difficile PaLoc insertion site between cdu1 and cdd3, strain Ox464a	48.1	48.1	1	0.002	1	HG002393.1
Clostridium difficile PaLoc insertion site between cdu1 and cdd3, strain HCD52	48.1	48.1	1	0.002	1	HG002392.1
Clostridium difficile PaLoc insertion site between cdu1 and cdd3, strain OxI_WBC201I	48.1	48.1	1	0.002	1	HG002391.1
Clostridium difficile BI9 chromosome	48.1	48.1	1	0.002	1	FN668944.1
Clostridium difficile BI1 chromosome, complete sequence	48.1	48.1	1	0.002	1	FN668941.1
Clostridium difficile M68, complete genome	48.1	48.1	1	0.002	1	FN668375.1
Clostridium difficile complete genome, strain 2007855	48.1	48.1	1	0.002	1	FN665654.1
Clostridium difficile complete genome, strain M120	48.1	48.1	1	0.002	1	FN665653.1
Clostridium difficile complete genome, strain CF5	48.1	48.1	1	0.002	1	FN665652.1
Clostridium difficile R20291 complete genome	48.1	48.1	1	0.002	1	FN545816.1
Clostridium difficile CD196 complete genome, strain CD196	48.1	48.1	1	0.002	1	FN538970.1
Clostridium difficile 630 complete genome	48.1	48.1	1	0.002	1	AM180355.1
C.difficile cdu2, cdu1, tcdD, tcdB, tcdE, tcdA, tcdC, cdd1, cdd2, cdd3, and cdd4 genes	48.1	48.1	1	0.002	1	X92982.1
Apteryx australis mantelli genome assembly AptMant0, scaffold scaffold150	42.1	102	0.87	0.13	1	LK064876.1
Sporisorium scitamineum strain SscI8 genome assembly, scaffold: SPSC_scaffold_30	40.1	40.1	0.83	0.51	1	LK056678.1
Sporisorium scitamineum strain SSC39 chromosome 10, complete sequence	40.1	40.1	0.83	0.51	1	CP010922.1
Schistocephalus solidus genome assembly S_solidus_NST_G2, scaffold SSLN_scaffold0000207	40.1	40.1	0.83	0.51	1	LL900407.1
Cyprinus carpio genome assembly common carp genome, scaffold 000001788	40.1	40.1	0.83	0.51	1	LN591084.1
Clostridium difficile PaLoc insertion site between cdu1 and cdd3, strain Cgrifficile_H5078	40.1	40.1	1	0.51	0.96	HG002397.1
Schistocephalus solidus genome assembly S_solidus_NST_G2, scaffold SSLN_scaffold0010652	38.2	38.2	0.79	2.0	1	LL911408.1
PREDICTED: Oncorhynchus mykiss collagen alpha-3(VI) chain-like (LOC110501277), mRNA	36.2	36.2	0.75	7.9	1	XM_021578705.1
PREDICTED: Parus major dehydrogenase/reductase 11 (DHRS11), transcript variant X3, mRNA	36.2	36.2	0.75	7.9	1	XM_015647026.2
PREDICTED: Parus major dehydrogenase/reductase 11 (DHRS11), transcript variant X2, mRNA	36.2	36.2	0.75	7.9	1	XM_015647025.2
PREDICTED: Parus major HLF, PAR bZIP transcription factor (HLF), mRNA	36.2	36.2	0.75	7.9	1	XM_015645871.2
Scedosporium apiospermum hypothetical protein partial mRNA	36.2	36.2	0.75	7.9	1	XM_016788275.1
PREDICTED: Parus major dehydrogenase/reductase 11 (DHRS11), transcript variant X1, mRNA	36.2	36.2	0.75	7.9	1	XM_015647023.1
Myotis gammaherpesvirus 8 strain My-HV8/Myotis velifer incautus/USA/FCGHV/2011, partial genome	36.2	36.2	0.91	7.9	0.95	KU220026.1
Enterococcus silesiacus strain LMG 23085, complete genome	36.2	36.2	0.75	7.9	1	CP013614.1
PREDICTED: Pelodiscus sinensis TEA domain family member 1 (SV40 transcriptional enhancer factor) (TEAD1), transcript variant X3, mRNA	36.2	36.2	0.75	7.9	1	XM_006117422.2
PREDICTED: Pelodiscus sinensis TEA domain family member 1 (SV40 transcriptional enhancer factor) (TEAD1), transcript variant X2, mRNA	36.2	36.2	0.75	7.9	1	XM_006117421.2
PREDICTED: Pelodiscus sinensis TEA domain family member 1 (SV40 transcriptional enhancer factor) (TEAD1), transcript variant X1, mRNA	36.2	36.2	0.75	7.9	1	XM_006117420.2
PREDICTED: Pseudopodoces humilis hepatic leukemia factor (HLF), transcript variant X1, mRNA	36.2	36.2	0.75	7.9	1	XM_005526706.2
Ovis canadensis canadensis isolate 43U chromosome 4 sequence	36.2	98.6	0.87	7.9	1	CP011889.1
PREDICTED: Ovis aries musimon forkhead box P2 (FOXP2), transcript variant X4, mRNA	36.2	36.2	0.75	7.9	1	XM_012155970.1
PREDICTED: Ovis aries forkhead box P2 (FOXP2), transcript variant X4, mRNA	36.2	36.2	0.75	7.9	1	XM_012176768.1
Echinostoma caproni genome assembly E_caproni_Egypt, scaffold ECPE_scaffold0000277	36.2	36.2	0.75	7.9	1	LL233372.1
Ascaris lumbricoides genome assembly A_lumbricoides_Ecuador_v1_5_4, scaffold ALUE_scaffold0000010	36.2	36.2	0.75	7.9	1	LK871866.1
Cyprinus carpio genome assembly common carp genome, scaffold 000001848	36.2	36.2	0.91	7.9	0.95	LN596626.1
Cyprinus carpio genome assembly common carp genome, scaffold 000000082	36.2	36.2	0.75	7.9	1	LN596483.1
Cyprinus carpio genome assembly common carp genome, scaffold 000000107	36.2	36.2	0.75	7.9	1	LN595526.1
Cyprinus carpio genome assembly common carp genome, scaffold 000028868	36.2	36.2	0.75	7.9	1	LN591148.1
Chrysodeixis chalcites nucleopolyhedrovirus genotype ChchSNPV-TF1-H, complete genome	36.2	36.2	0.91	7.9	0.95	JX560542.1
Chrysodeixis chalcites nucleopolyhedrovirus genotype ChchSNPV-TF1-G, complete genome	36.2	36.2	0.91	7.9	0.95	JX560541.1
Chrysodeixis chalcites nucleopolyhedrovirus genotype ChchSNPV-TF1-B, complete genome	36.2	36.2	0.91	7.9	0.95	JX560540.1
Chrysodeixis chalcites nucleopolyhedrovirus genotype ChchSNPV-TF1-C, complete genome	36.2	36.2	0.91	7.9	0.95	JX560539.1
Chrysodeixis chalcites SNPV TF1-A, complete genome	36.2	36.2	0.91	7.9	0.95	JX535500.1
Zebrafish DNA sequence from clone CH73-254E15 in linkage group 14, complete sequence	36.2	36.2	0.75	7.9	1	FQ311905.3
Ruminococcus sp. SR1/5 draft genome	36.2	36.2	0.75	7.9	1	FP929053.1
Hydractinia symbiolongicarpus clone NM00-104H20, complete sequence	36.2	36.2	0.75	7.9	1	AC234855.1
Chrysodeixis chalcites nucleopolyhedrovirus, complete genome	36.2	36.2	0.91	7.9	0.95	AY864330.1
Homo sapiens chromosome 8, clone RP11-570A24, complete sequence	36.2	36.2	0.75	7.9	1	AC092699.2
Homo sapiens chromosome 5 clone CTD-2582L22, complete sequence	36.2	36.2	0.91	7.9	0.95	AC119151.1
Homo sapiens chromosome 5 clone RP11-419C19, complete sequence	36.2	36.2	0.91	7.9	0.95	AC106794.3
Mus musculus BAC clone RP24-491H15 from 16, complete sequence	36.2	36.2	0.75	7.9	1	AC154304.1
Oryzias latipes strain HSOK chromosome 13	34.2	66.4	0.7	31	1	CP020633.1
Oryzias latipes strain HSOK chromosome 12	34.2	96.6	0.75	31	1	CP020632.1
Oryzias latipes strain HSOK chromosome 8	34.2	64.4	0.87	31	0.95	CP020628.1
Oryzias latipes strain HNI chromosome 13	34.2	66.4	0.7	31	1	CP020791.1
Oryzias latipes strain Hd-rR chromosome 13 sequence	34.2	66.4	0.7	31	1	CP020677.1
Oryzias latipes strain Hd-rR chromosome 8 sequence	34.2	34.2	0.87	31	0.95	CP020672.1
PREDICTED: Oncorhynchus mykiss ral GTPase-activating protein subunit beta-like (LOC110532181), transcript variant X7, mRNA	34.2	34.2	0.7	31	1	XM_021615859.1
PREDICTED: Oncorhynchus mykiss ral GTPase-activating protein subunit beta-like (LOC110532181), transcript variant X5, mRNA	34.2	34.2	0.7	31	1	XM_021615857.1
PREDICTED: Oncorhynchus mykiss ral GTPase-activating protein subunit beta-like (LOC110532181), transcript variant X4, mRNA	34.2	34.2	0.7	31	1	XM_021615856.1
PREDICTED: Oncorhynchus mykiss ral GTPase-activating protein subunit beta-like (LOC110532181), transcript variant X3, mRNA	34.2	34.2	0.7	31	1	XM_021615855.1
PREDICTED: Oncorhynchus mykiss ral GTPase-activating protein subunit beta-like (LOC110532181), transcript variant X2, mRNA	34.2	34.2	0.7	31	1	XM_021615854.1
PREDICTED: Oncorhynchus mykiss ral GTPase-activating protein subunit beta-like (LOC110532181), transcript variant X1, mRNA	34.2	34.2	0.7	31	1	XM_021615853.1
PREDICTED: Fundulus heteroclitus Aly/REF export factor (alyref), transcript variant X2, mRNA	34.2	34.2	0.87	31	0.95	XM_012882292.2
PREDICTED: Fundulus heteroclitus Aly/REF export factor (alyref), transcript variant X1, mRNA	34.2	34.2	0.87	31	0.95	XM_012882291.2
PREDICTED: Parasteatoda tepidariorum CD109 antigen (LOC107457179), transcript variant X4, mRNA	34.2	34.2	0.7	31	1	XM_016075280.2
PREDICTED: Parasteatoda tepidariorum CD109 antigen (LOC107457179), transcript variant X3, mRNA	34.2	34.2	0.7	31	1	XM_016075279.2
PREDICTED: Parasteatoda tepidariorum CD109 antigen (LOC107457179), transcript variant X2, mRNA	34.2	34.2	0.7	31	1	XM_016075278.2
PREDICTED: Parasteatoda tepidariorum CD109 antigen (LOC107457179), transcript variant X1, mRNA	34.2	34.2	0.7	31	1	XM_016075277.2
PREDICTED: Oryzias latipes THO complex subunit 4-like (LOC101161973), mRNA	34.2	34.2	0.87	31	0.95	XM_004071535.3
PREDICTED: Oncorhynchus kisutch ral GTPase-activating protein subunit beta-like (LOC109907913), mRNA	34.2	34.2	0.7	31	1	XM_020506209.1
PREDICTED: Asparagus officinalis uncharacterized LOC109849700 (LOC109849700), transcript variant X5, mRNA	34.2	34.2	0.7	31	1	XM_020419565.1
PREDICTED: Asparagus officinalis uncharacterized LOC109849700 (LOC109849700), transcript variant X2, mRNA	34.2	34.2	0.7	31	1	XM_020419561.1
PREDICTED: Asparagus officinalis uncharacterized LOC109849700 (LOC109849700), transcript variant X1, mRNA	34.2	34.2	0.7	31	1	XM_020419560.1
Arabis alpina genome assembly, chromosome: chr6	34.2	64.4	0.7	31	1	LT669793.1
PREDICTED: Hipposideros armiger tetratricopeptide repeat protein 30B-like (LOC109388937), mRNA	34.2	34.2	0.7	31	1	XM_019654038.1
PREDICTED: Cyprinus carpio uncharacterized LOC109045008 (LOC109045008), mRNA	34.2	34.2	0.87	31	0.95	XM_019062895.1
PREDICTED: Cyprinus carpio uncharacterized LOC109045007 (LOC109045007), mRNA	34.2	34.2	0.87	31	0.95	XM_019062894.1
PREDICTED: Serinus canaria dehydrogenase/reductase 11 (DHRS11), transcript variant X2, mRNA	34.2	34.2	0.7	31	1	XM_018919526.1
PREDICTED: Serinus canaria dehydrogenase/reductase 11 (DHRS11), transcript variant X1, mRNA	34.2	34.2	0.7	31	1	XM_009094826.2

## Sheet: lok3(cdu1)
Description	Max score	Total score	Query cover	E value	Ident	Accession
Clostridioides difficile strain FDAARGOS_267, complete genome	46.1	78.3	1	0.006	1	CP020424.1
Clostridioides difficile strain BR81, complete genome	46.1	78.3	1	0.006	1	CP019870.1
Clostridioides difficile strain LEM1, complete genome	46.1	78.3	1	0.006	1	CP019469.1
Clostridioides difficile strain DH/NAP11/106/ST-42, complete genome	46.1	78.3	1	0.006	1	CP022524.1
Clostridioides difficile strain 630 delta erm, complete genome	46.1	78.3	1	0.006	1	CP016318.1
Clostridioides difficile 630, complete genome	46.1	78.3	1	0.006	1	CP010905.2
Clostridioides difficile strain Pe21 beta-lactams repressor (cdu1) gene, partial cds; PaLoc insertion site genomic sequence; and Cdd1 (cdd1) gene, partial cds	46.1	46.1	1	0.006	1	KX378384.1
Clostridioides difficile strain C19 beta-lactams repressor (cdu1) gene, partial cds; PaLoc insertion site genomic sequence; and Cdd1 (cdd1) gene, partial cds	46.1	46.1	1	0.006	1	KX378383.1
Clostridioides difficile strain MC57 beta-lactams repressor (cdu1) gene, partial cds; PaLoc insertion site genomic sequence; and Cdd1 (cdd1) gene, partial cds	46.1	46.1	1	0.006	1	KX378382.1
Peptoclostridium difficile strain 08ACD0030, complete genome	46.1	78.3	1	0.006	1	CP010888.1
Peptoclostridium difficile strain Z31, complete genome	46.1	78.3	1	0.006	1	CP013196.1
Peptoclostridium difficile ATCC 9689 = DSM 1296, complete genome	46.1	78.3	1	0.006	1	CP011968.1
Peptoclostridium difficile genome assembly CD630DERM, chromosome : 1	46.1	78.3	1	0.006	1	LN614756.1
Peptoclostridium difficile genome assembly 7032989, scaffold BN1095_Contig_88	46.1	46.1	1	0.006	1	LK933532.1
Peptoclostridium difficile genome assembly 7032985, scaffold BN1096_Contig_24	46.1	46.1	1	0.006	1	LK932474.1
Peptoclostridium difficile genome assembly 7032994, scaffold BN1097_Contig_23	46.1	46.1	1	0.006	1	LK932358.1
Clostridium difficile PaLoc insertion site between cdu1 and cdd3, strain Ox464a	46.1	46.1	1	0.006	1	HG002393.1
Clostridium difficile BI9 chromosome	46.1	78.3	1	0.006	1	FN668944.1
Clostridium difficile 630 complete genome	46.1	78.3	1	0.006	1	AM180355.1
C.difficile cdu2, cdu1, tcdD, tcdB, tcdE, tcdA, tcdC, cdd1, cdd2, cdd3, and cdd4 genes	46.1	46.1	1	0.006	1	X92982.1
PREDICTED: Linepithema humile alpha-tocopherol transfer protein-like (LOC105678542), transcript variant X1, mRNA	40.1	40.1	0.86	0.38	1	XM_012377996.1
Winogradskyella sp. PC-19 genome	38.2	38.2	0.82	1.5	1	CP019332.1
Photobacterium damselae subsp. piscicida DNA, chromosome: 1, complete genome	38.2	38.2	0.82	1.5	1	AP018045.1
Staphylococcus xylosus strain S170, complete genome	38.2	38.2	0.82	1.5	1	CP013922.1
Fischerella sp. NIES-3754 DNA, complete genome	38.2	38.2	1	1.5	0.96	AP017305.1
PREDICTED: Ceratosolen solmsi marchali EKC/KEOPS complex subunit LAGE3 (LOC105360247), mRNA	38.2	38.2	0.82	1.5	1	XM_011497099.1
Staphylococcus xylosus strain HKUOPL8, complete genome	38.2	38.2	0.82	1.5	1	CP007208.1
Candidatus Endolissoclinum faulkneri L2, complete genome	38.2	38.2	0.82	1.5	1	CP003539.1
Zebrafish DNA sequence from clone CH211-278F9 in linkage group 23, complete sequence	38.2	38.2	0.82	1.5	1	CR450832.12
PREDICTED: Oncorhynchus mykiss uncharacterized LOC110508344 (LOC110508344), ncRNA	38.2	38.2	0.82	1.5	1	XR_002471275.1
Photobacterium damselae subsp. damselae strain KC-Na-1 chromosome I, complete sequence	38.2	38.2	0.82	1.5	1	CP021151.1
Peptoclostridium difficile BJ08, complete genome	38.2	100	1	1.5	0.96	CP003939.1
Syphacia muris genome assembly S_muris_Valencia, scaffold SMUV_scaffold0001004	38.2	38.2	0.82	1.5	1	LK997136.1
Clostridium difficile PaLoc insertion site between cdu1 and cdd3, strain Cgrifficile_H5078	38.2	38.2	1	1.5	0.96	HG002397.1
Clostridium difficile PaLoc containing novel insertion between tcdE and tcdA, strain Ox1485	38.2	38.2	1	1.5	0.96	HG002394.1
Clostridium difficile PaLoc insertion site between cdu1 and cdd3, strain OxI_WBC201I	38.2	38.2	1	1.5	0.96	HG002391.1
Clostridium difficile PaLoc insertion site between cdu1 and cdd3, strain WA12	38.2	38.2	1	1.5	0.96	HG002390.1
Clostridium difficile BI1 chromosome, complete sequence	38.2	100	1	1.5	0.96	FN668941.1
Clostridium difficile M68, complete genome	38.2	100	1	1.5	0.96	FN668375.1
Clostridium difficile complete genome, strain 2007855	38.2	100	1	1.5	0.96	FN665654.1
Clostridium difficile complete genome, strain M120	38.2	100	1	1.5	0.96	FN665653.1
Clostridium difficile complete genome, strain CF5	38.2	100	1	1.5	0.96	FN665652.1
Clostridium difficile R20291 complete genome	38.2	100	1	1.5	0.96	FN545816.1
Clostridium difficile CD196 complete genome, strain CD196	38.2	100	1	1.5	0.96	FN538970.1
Clostridium difficile strain 5015740 putative beta-lactamase repressor (cdu1) gene, complete cds; insertion sequence WA12 unknown genes; and putative lantibiotic transporter permease (cdd1) pseudogene, complete sequence	38.2	38.2	1	1.5	0.96	GQ131939.1
Oryzias latipes strain HNI chromosome 13	36.2	128	1	5.9	0.95	CP020791.1
Oryzias latipes strain Hd-rR chromosome 11 sequence	36.2	66.4	1	5.9	1	CP020675.1
Polaribacter sp. SA4-10 genome	36.2	98.6	0.86	5.9	1	CP019331.1
PREDICTED: Sus scrofa uncharacterized LOC106505172 (LOC106505172), ncRNA	36.2	36.2	0.78	5.9	1	XR_001299325.2
PREDICTED: Sus scrofa uncharacterized LOC102160169 (LOC102160169), transcript variant X10, ncRNA	36.2	36.2	0.78	5.9	1	XR_002338320.1
PREDICTED: Sus scrofa uncharacterized LOC102160169 (LOC102160169), transcript variant X9, ncRNA	36.2	36.2	0.78	5.9	1	XR_002338319.1
PREDICTED: Sus scrofa uncharacterized LOC102160169 (LOC102160169), transcript variant X8, ncRNA	36.2	36.2	0.78	5.9	1	XR_002338318.1
PREDICTED: Sus scrofa uncharacterized LOC102160169 (LOC102160169), transcript variant X7, ncRNA	36.2	36.2	0.78	5.9	1	XR_002338317.1
PREDICTED: Sus scrofa uncharacterized LOC102160169 (LOC102160169), transcript variant X6, ncRNA	36.2	36.2	0.78	5.9	1	XR_002338316.1
PREDICTED: Sus scrofa uncharacterized LOC102160169 (LOC102160169), transcript variant X5, ncRNA	36.2	36.2	0.78	5.9	1	XR_002338315.1
PREDICTED: Sus scrofa uncharacterized LOC102160169 (LOC102160169), transcript variant X4, ncRNA	36.2	36.2	0.78	5.9	1	XR_002338314.1
PREDICTED: Sus scrofa uncharacterized LOC102160169 (LOC102160169), transcript variant X3, ncRNA	36.2	36.2	0.78	5.9	1	XR_002338313.1
PREDICTED: Sus scrofa uncharacterized LOC102160169 (LOC102160169), transcript variant X2, ncRNA	36.2	36.2	0.78	5.9	1	XR_002338312.1
PREDICTED: Sus scrofa uncharacterized LOC102160169 (LOC102160169), transcript variant X1, ncRNA	36.2	36.2	0.78	5.9	1	XR_002338311.1
Elizabethkingia genomosp. 3 strain G0146, complete genome	36.2	66.4	0.82	5.9	1	CP014337.1
Elizabethkingia anophelis strain 0422, complete genome	36.2	96.6	0.86	5.9	1	CP016370.1
Seonamhaeicola sp. S2-3, complete genome	36.2	36.2	0.95	5.9	0.95	CP019389.1
Sus scrofa genome assembly, chromosome: X	36.2	406	1	5.9	1	LT634571.1
Flavobacteriaceae bacterium UJ101, complete genome	36.2	161	1	5.9	1	CP016269.1
Flavobacterium sp. LPB0076, complete genome	36.2	36.2	0.78	5.9	1	CP017688.1
Polaribacter sp. Hel1_33_78 genome assembly, chromosome: I	36.2	157	1	5.9	1	LT629794.1
PREDICTED: Trachymyrmex cornetzi uncharacterized LOC108763996 (LOC108763996), mRNA	36.2	36.2	0.78	5.9	1	XM_018511979.1
TPA: Oryzias latipes strain Hd-rR, complete genome assembly, chromosome 11	36.2	66.4	1	5.9	1	HF933217.1
PREDICTED: Oryctolagus cuniculus chromosome 12 open reading frame, human C6orf163 (C12H6orf163), mRNA	36.2	36.2	0.78	5.9	1	XM_002714466.3
PREDICTED: Drosophila elegans probable G-protein coupled receptor Mth-like 14 (LOC108145688), transcript variant X2, mRNA	36.2	36.2	0.78	5.9	1	XM_017271245.1
PREDICTED: Drosophila elegans probable G-protein coupled receptor Mth-like 14 (LOC108145688), transcript variant X1, mRNA	36.2	36.2	0.78	5.9	1	XM_017271244.1
PREDICTED: Drosophila takahashii probable G-protein coupled receptor Mth-like 14 (LOC108056635), mRNA	36.2	36.2	0.78	5.9	1	XM_017140494.1
Oryzias latipes strain HNI chromosome 11	36.2	68.4	0.78	5.9	1	CP020789.1
PREDICTED: Aedes aegypti uncharacterized LOC23687641 (LOC23687641), mRNA	36.2	36.2	0.78	5.9	1	XM_011494809.2
PREDICTED: Sus scrofa uncharacterized LOC106505220 (LOC106505220), transcript variant X17, ncRNA	36.2	36.2	0.78	5.9	1	XR_002336465.1
PREDICTED: Sus scrofa uncharacterized LOC106505220 (LOC106505220), transcript variant X13, ncRNA	36.2	36.2	0.78	5.9	1	XR_002336462.1
PREDICTED: Sus scrofa uncharacterized LOC106505220 (LOC106505220), transcript variant X9, ncRNA	36.2	36.2	0.78	5.9	1	XR_002336458.1
PREDICTED: Sus scrofa uncharacterized LOC106505220 (LOC106505220), transcript variant X8, ncRNA	36.2	36.2	0.78	5.9	1	XR_002336457.1
PREDICTED: Sus scrofa uncharacterized LOC106505220 (LOC106505220), transcript variant X7, ncRNA	36.2	36.2	0.78	5.9	1	XR_002336456.1
PREDICTED: Sus scrofa uncharacterized LOC106505220 (LOC106505220), transcript variant X6, ncRNA	36.2	36.2	0.78	5.9	1	XR_002336455.1
PREDICTED: Sus scrofa uncharacterized LOC106505220 (LOC106505220), transcript variant X5, ncRNA	36.2	36.2	0.78	5.9	1	XR_002336454.1
PREDICTED: Sus scrofa uncharacterized LOC106505220 (LOC106505220), transcript variant X4, ncRNA	36.2	36.2	0.78	5.9	1	XR_002336453.1
PREDICTED: Sus scrofa uncharacterized LOC106505220 (LOC106505220), transcript variant X3, ncRNA	36.2	36.2	0.78	5.9	1	XR_002336452.1
PREDICTED: Sus scrofa uncharacterized LOC106505220 (LOC106505220), transcript variant X2, ncRNA	36.2	36.2	0.78	5.9	1	XR_002336451.1
PREDICTED: Sus scrofa uncharacterized LOC106505220 (LOC106505220), transcript variant X1, ncRNA	36.2	36.2	0.78	5.9	1	XR_002336450.1
Elizabethkingia anophelis strain F3543, complete genome	36.2	96.6	0.86	5.9	1	CP014340.1
Elizabethkingia anophelis strain E6809, complete genome	36.2	96.6	0.86	5.9	1	CP014339.1
Elizabethkingia anophelis strain 3375, complete genome	36.2	96.6	0.86	5.9	1	CP016373.1
TPA: Aedes aegypti odorant receptor 80 (GPRor80) gene, complete cds	36.2	36.2	0.78	5.9	1	BK006200.1
PREDICTED: Dendroctonus ponderosae golgin-45 (LOC109537622), transcript variant X3, mRNA	36.2	36.2	0.78	5.9	1	XM_019904431.1
PREDICTED: Dendroctonus ponderosae golgin-45 (LOC109537622), transcript variant X2, mRNA	36.2	36.2	0.78	5.9	1	XM_019904430.1
PREDICTED: Dendroctonus ponderosae golgin-45 (LOC109537622), transcript variant X1, mRNA	36.2	36.2	0.78	5.9	1	XM_019904429.1
PREDICTED: Ailuropoda melanoleuca neural precursor cell expressed, developmentally down-regulated 1 (NEDD1), transcript variant X3, mRNA	36.2	36.2	0.78	5.9	1	XM_011235473.2
PREDICTED: Ailuropoda melanoleuca neural precursor cell expressed, developmentally down-regulated 1 (NEDD1), transcript variant X2, mRNA	36.2	36.2	0.78	5.9	1	XM_011235471.2
PREDICTED: Ailuropoda melanoleuca neural precursor cell expressed, developmentally down-regulated 1 (NEDD1), transcript variant X1, mRNA	36.2	36.2	0.78	5.9	1	XM_011235469.2
Lutibacter sp. LPB0138, complete genome	36.2	36.2	0.95	5.9	0.95	CP017478.1
Plasmodium ovale genome assembly, chromosome: 3	36.2	36.2	0.95	5.9	0.95	LT594507.1
PREDICTED: Drosophila suzukii protein bric-a-brac 2 (LOC108013384), transcript variant X4, mRNA	36.2	36.2	0.78	5.9	1	XM_017079216.1
PREDICTED: Drosophila suzukii protein bric-a-brac 2 (LOC108013384), transcript variant X3, mRNA	36.2	36.2	0.78	5.9	1	XM_017079214.1
PREDICTED: Drosophila suzukii protein bric-a-brac 2 (LOC108013384), transcript variant X2, mRNA	36.2	36.2	0.78	5.9	1	XM_017079213.1

## Sheet: cdtApos 
Description	Max score	Total score	Query cover	E value	Ident	Accession
PREDICTED: Fragaria vesca subsp. vesca zinc finger CCCH domain-containing protein 44 (LOC101306667), mRNA	40.1	40.1	1	0.25	1	XM_004287789.2
Clostridium difficile strain K744 binary toxin gene locus, complete sequence	40.1	40.1	1	0.25	1	HQ639679.1
Clostridium difficile strain AE978 binary toxin gene locus, complete sequence	40.1	40.1	1	0.25	1	HQ639678.1
Clostridium difficile strain A765 binary toxin gene locus, complete sequence	40.1	40.1	1	0.25	1	HQ639677.1
Clostridium difficile strain AM478 binary toxin gene locus, complete sequence	40.1	40.1	1	0.25	1	HQ639676.1
Clostridium difficile strain AE70 binary toxin gene locus, complete sequence	40.1	40.1	1	0.25	1	HQ639675.1
Clostridium difficile strain CD98 binary toxin gene locus, complete sequence	40.1	40.1	1	0.25	1	HQ639674.1
Clostridium difficile strain C421 binary toxin gene locus, complete sequence	40.1	40.1	1	0.25	1	HQ639672.1
Clostridium difficile strain AE16 binary toxin gene locus, complete sequence	40.1	40.1	1	0.25	1	HQ639671.1
Clostridium difficile strain AD667 binary toxin gene locus, complete sequence	40.1	40.1	1	0.25	1	HQ639670.1
Clostridium difficile BI1 chromosome, complete sequence	40.1	68.4	1	0.25	1	FN668941.1
Clostridium difficile complete genome, strain 2007855	40.1	68.4	1	0.25	1	FN665654.1
Clostridium difficile complete genome, strain M120	40.1	40.1	1	0.25	1	FN665653.1
Clostridium difficile R20291 complete genome	40.1	68.4	1	0.25	1	FN545816.1
Clostridium difficile CD196 complete genome, strain CD196	40.1	68.4	1	0.25	1	FN538970.1
Clostridium difficile strain CD196 ADP-ribosyltransferase enzymatic component (cdtA) and ADP-ribosyltransferase binding component (cdtB) genes, complete cds	40.1	40.1	1	0.25	1	EF581852.1
Clostridium difficile ADP-ribosyltransferase enzymatic component (cdtA) and ADP-ribosyltransferase binding component (cdtB) genes, complete cds	40.1	40.1	1	0.25	1	L76081.2
Clostridium difficile CdtA (cdtA) and CdtB (cdtB) genes, complete cds	40.1	40.1	1	0.25	1	AF271719.1
PREDICTED: Xiphophorus maculatus F-box protein 4 (fbxo4), mRNA	38.2	38.2	0.95	1.00	1	XM_005795043.2
PREDICTED: Manihot esculenta disease resistance protein RGA2-like (LOC110623796), mRNA	36.2	36.2	0.9	3.9	1	XM_021768823.1
PREDICTED: Manihot esculenta putative disease resistance protein RGA1 (LOC110622699), mRNA	36.2	36.2	0.9	3.9	1	XM_021767298.1
PREDICTED: Manihot esculenta putative disease resistance protein RGA1 (LOC110622688), mRNA	36.2	36.2	0.9	3.9	1	XM_021767287.1
Human adenovirus 2 strain T215/Ft Jackson South Carolina USA/2002, complete genome	36.2	36.2	0.9	3.9	1	KX384959.1
PREDICTED: Brassica rapa DNA ligase 1-like (LOC103844085), transcript variant X2, mRNA	36.2	36.2	0.9	3.9	1	XM_018655697.1
PREDICTED: Brassica rapa DNA ligase 1-like (LOC103844085), transcript variant X1, mRNA	36.2	36.2	0.9	3.9	1	XM_009120859.2
Human adenovirus 2 strain 21-Nov2013 hexon gene, partial cds	36.2	36.2	0.9	3.9	1	KT963970.1
Human adenovirus 2 strain 14-Nov2013 hexon gene, partial cds	36.2	36.2	0.9	3.9	1	KT963969.1
Human adenovirus 2 strain Tv7-Feb2014 hexon gene, partial cds	36.2	36.2	0.9	3.9	1	KT963966.1
Human adenovirus B3 strain 498-Feb2014 hexon gene, partial cds	36.2	36.2	0.9	3.9	1	KT963963.1
Human adenovirus 2 strain 340-Jan2014 hexon gene, partial cds	36.2	36.2	0.9	3.9	1	KT963961.1
Human adenovirus 2 strain 47-Nov2013 hexon gene, partial cds	36.2	36.2	0.9	3.9	1	KT963957.1
Human adenovirus 2 strain 37-Nov2013 hexon gene, partial cds	36.2	36.2	0.9	3.9	1	KT963956.1
Human adenovirus 2 strain 33-Nov2013 hexon gene, partial cds	36.2	36.2	0.9	3.9	1	KT963955.1
Labrenzia sp. CP4, complete genome	36.2	96.6	0.9	3.9	1	CP011927.1
Human adenovirus 2 isolate 105 hexon gene, partial cds	36.2	36.2	0.9	3.9	1	KU195635.1
Human adenovirus 2 isolate 26 hexon gene, partial cds	36.2	36.2	0.9	3.9	1	KU195634.1
Human adenovirus 2 isolate 92 hexon gene, partial cds	36.2	36.2	0.9	3.9	1	KU195633.1
Human adenovirus 2 isolate 25 hexon gene, partial cds	36.2	36.2	0.9	3.9	1	KU195632.1
Macaca fascicularis complete genome, chromosome chr2	36.2	1123	1	3.9	1	LT160001.1
Human mastadenovirus C strain CBJ113, complete genome	36.2	36.2	0.9	3.9	1	KR699642.1
Human adenovirus 2 isolate BCH_U64 hexon protein gene, partial cds	36.2	36.2	0.9	3.9	1	KJ807394.1
Human adenovirus 2 isolate BCH_U389 hexon protein gene, partial cds	36.2	36.2	0.9	3.9	1	KJ807392.1
Human adenovirus 2 isolate BCH_3170A hexon protein gene, partial cds	36.2	36.2	0.9	3.9	1	KJ807379.1
Human adenovirus 2 isolate BCH_2732A hexon protein gene, partial cds	36.2	36.2	0.9	3.9	1	KJ807374.1
Human adenovirus 6 isolate BCH_1683A_2 hexon protein gene, partial cds	36.2	36.2	0.9	3.9	1	KJ807368.1
Human adenovirus 2 isolate BCH_1231A hexon protein gene, partial cds	36.2	36.2	0.9	3.9	1	KJ807363.1
Human mastadenovirus C isolate DPON033/Cote d'Ivoire/2012 hexon gene, partial cds	36.2	36.2	0.9	3.9	1	KP274044.1
Human mastadenovirus C isolate 187h hexon gene, complete cds	36.2	36.2	0.9	3.9	1	KP732095.1
Human mastadenovirus C isolate 8h hexon gene, complete cds	36.2	36.2	0.9	3.9	1	KP732094.1
Human adenovirus 2 strain BJ09 hexon protein gene, complete cds	36.2	36.2	0.9	3.9	1	KM458627.1
Human adenovirus 2 strain BJ04 hexon protein gene, complete cds	36.2	36.2	0.9	3.9	1	KM458625.1
Human mastadenovirus C hexon gene, complete cds	36.2	36.2	0.9	3.9	1	KP696777.1
Human adenovirus 2 isolate HAdV-2/MCVR/26638V/2013 hexon gene, partial cds	36.2	36.2	0.9	3.9	1	KM274910.1
Human adenovirus 2 isolate HAdV-2/MCVR/26477V/2013 hexon gene, partial cds	36.2	36.2	0.9	3.9	1	KM274909.1
Human adenovirus 2 isolate HAdV-2/MCVR/21391V/2012 hexon gene, partial cds	36.2	36.2	0.9	3.9	1	KM274908.1
Human adenovirus 2 isolate HAdV-2/MCVR/27504V/2013 hexon gene, partial cds	36.2	36.2	0.9	3.9	1	KM274907.1
Human adenovirus 2 isolate HAdV-2/MCVR/26831V/2013 hexon gene, partial cds	36.2	36.2	0.9	3.9	1	KM274905.1
Human adenovirus C gene for hexon, partial cds, strain: HAdV/Okinawa/128/2013[P1H2F2]	36.2	36.2	0.9	3.9	1	AB920427.1
Human adenovirus 2 strain 14-11 hexon gene, partial cds	36.2	36.2	0.9	3.9	1	KC585031.1
Human adenovirus 2 strain N625/TW/02-2 hexon gene, partial cds	36.2	36.2	0.9	3.9	1	KC570905.1
Human adenovirus 2 strain N1256/TW/06 hexon gene, partial cds	36.2	36.2	0.9	3.9	1	KC570897.1
Human adenovirus 2 strain N1985/TW/07 hexon gene, partial cds	36.2	36.2	0.9	3.9	1	KC570896.1
Human adenovirus 2 strain N1932/TW/06-2 hexon gene, partial cds	36.2	36.2	0.9	3.9	1	KC570895.1
Human adenovirus 2 strain N586/TW/06-2 hexon gene, partial cds	36.2	36.2	0.9	3.9	1	KC570894.1
Human adenovirus 2 strain N481/TW/06 hexon gene, partial cds	36.2	36.2	0.9	3.9	1	KC570893.1
Human adenovirus 2 strain N3773/TW/05-2 hexon gene, partial cds	36.2	36.2	0.9	3.9	1	KC570892.1
Human adenovirus 2 strain N3575/TW/05-2 hexon gene, partial cds	36.2	36.2	0.9	3.9	1	KC570891.1
Human adenovirus 2 strain N961/TW/05-2 hexon gene, partial cds	36.2	36.2	0.9	3.9	1	KC570890.1
Human adenovirus 2 strain N78/TW/03-2 hexon gene, partial cds	36.2	36.2	0.9	3.9	1	KC570889.1
Human adenovirus 2 strain N1283/TW/02-2 hexon gene, partial cds	36.2	36.2	0.9	3.9	1	KC570888.1
Human adenovirus C strain human/USA/Pitts_00109/1992/2[P2H2F2], complete genome	36.2	36.2	0.9	3.9	1	KF268310.1
Human adenovirus C strain human/USA/UFL_Adv2/2004/2[P2H2F2], complete genome	36.2	36.2	0.9	3.9	1	KF268130.1
Human adenovirus 2 gene hexon, partial cds, strain: 11_02389/Mongolia/hexon	36.2	36.2	0.9	3.9	1	AB685371.1
Human adenovirus 2 gene hexon, partial cds, strain: 11_02194/Mongolia/hexon	36.2	36.2	0.9	3.9	1	AB685369.1
Human adenovirus 2 gene hexon, partial cds, strain: 11_00857/Mongolia/hexon	36.2	36.2	0.9	3.9	1	AB685363.1
Human adenovirus 2 gene hexon, partial cds, strain: 10_03290/Mongolia/hexon	36.2	36.2	0.9	3.9	1	AB685351.1
Human adenovirus C strain human/USA/VT5544/2003/2[P2H2F2], complete genome	36.2	36.2	0.9	3.9	1	JX173084.1
Human adenovirus C strain human/EGY/E53/2001/2[P2H2F2], complete genome	36.2	36.2	0.9	3.9	1	JX173081.1
Human adenovirus C strain human/ARG/A15932/2002/2[P2H2F2], complete genome	36.2	36.2	0.9	3.9	1	JX173079.1
Human adenovirus C strain human/ARG/A8649/2005/2[P2H2F2], complete genome	36.2	36.2	0.9	3.9	1	JX173077.1
Human adenovirus 2 isolate AQ-511/09 hexon (h) gene, partial cds	36.2	36.2	0.9	3.9	1	JQ796057.1
Human adenovirus 2 isolate AQ-016/09 hexon (h) gene, partial cds	36.2	36.2	0.9	3.9	1	JQ796053.1
Human adenovirus 2 isolate AQ-043/06 hexon (h) gene, partial cds	36.2	36.2	0.9	3.9	1	JQ796040.1
Human adenovirus 2 isolate AQ-48/08 hexon (h) gene, partial cds	36.2	36.2	0.9	3.9	1	JQ796051.1
Human adenovirus 2 isolate AQ-13/08 hexon (h) gene, partial cds	36.2	36.2	0.9	3.9	1	JQ796048.1
Human adenovirus 2 isolate AQ-43/07 hexon (h) gene, partial cds	36.2	36.2	0.9	3.9	1	JQ796046.1
Human adenovirus 2 isolate AQ-33/07 hexon (h) gene, partial cds	36.2	36.2	0.9	3.9	1	JQ796045.1
Human adenovirus 2 isolate AQ-074/05 hexon (h) gene, partial cds	36.2	36.2	0.9	3.9	1	JQ796028.1
Thielavia terrestris NRRL 8126 chromosome 1, complete sequence	36.2	94.6	0.95	3.9	1	CP003009.1
Human adenovirus C serotype 2 partial hexon gene, isolate 1233/2008/ITA	36.2	36.2	0.9	3.9	1	FR849509.1
Human adenovirus C serotype 2 partial hexon gene, isolate 1163/2008/ITA	36.2	36.2	0.9	3.9	1	FR849485.1
Human adenovirus 2 partial hexon gene, isolate 1407-cl2/2008/ITA	36.2	36.2	0.9	3.9	1	FN813598.1
Human adenovirus 2 partial hexon gene, isolate 1433/2008/ITA	36.2	36.2	0.9	3.9	1	FN813596.1
Human adenovirus 2 partial hexon gene, isolate 1442/2009/ITA	36.2	36.2	0.9	3.9	1	FN813583.1
Human adenovirus 2 partial hexon gene, isolate 1438/2009/ITA	36.2	36.2	0.9	3.9	1	FN813581.1
Human adenovirus 2 partial hexon gene, isolate 1447/2009/ITA	36.2	36.2	0.9	3.9	1	FN813580.1
Human adenovirus 2 partial hexon gene, isolate 1437/2009/ITA	36.2	36.2	0.9	3.9	1	FN813579.1
Pseudomonas fluorescens strain LBUM636, complete genome	36.2	66.4	0.9	3.9	1	CP012400.1
Homo sapiens potassium voltage-gated channel subfamily A member regulatory beta subunit 1 (KCNAB1), RefSeqGene on chromosome 3	36.2	36.2	0.9	3.9	1	NG_042292.1
Spirometra erinaceieuropaei genome assembly S_erinaceieuropaei, scaffold SPER_scaffold0000120	36.2	36.2	0.9	3.9	1	LN000120.1

## Sheet: cdtArev
Description	Max score	Total score	Query cover	E value	Ident	Accession
Clostridium difficile strain AE978 binary toxin gene locus, complete sequence	46.1	46.1	1	0.006	1	HQ639678.1
Clostridium difficile strain A765 binary toxin gene locus, complete sequence	46.1	46.1	1	0.006	1	HQ639677.1
Clostridium difficile strain AM478 binary toxin gene locus, complete sequence	46.1	46.1	1	0.006	1	HQ639676.1
Clostridium difficile strain AE70 binary toxin gene locus, complete sequence	46.1	46.1	1	0.006	1	HQ639675.1
Clostridium difficile strain C421 binary toxin gene locus, complete sequence	46.1	46.1	1	0.006	1	HQ639672.1
Clostridium difficile strain AD667 binary toxin gene locus, complete sequence	46.1	46.1	1	0.006	1	HQ639670.1
Clostridium difficile BI1 chromosome, complete sequence	46.1	46.1	1	0.006	1	FN668941.1
Clostridium difficile complete genome, strain 2007855	46.1	46.1	1	0.006	1	FN665654.1
Clostridium difficile R20291 complete genome	46.1	46.1	1	0.006	1	FN545816.1
Clostridium difficile CD196 complete genome, strain CD196	46.1	46.1	1	0.006	1	FN538970.1
Clostridium difficile strain CD196 ADP-ribosyltransferase enzymatic component (cdtA) and ADP-ribosyltransferase binding component (cdtB) genes, complete cds	46.1	46.1	1	0.006	1	EF581852.1
Clostridium difficile ADP-ribosyltransferase enzymatic component (cdtA) and ADP-ribosyltransferase binding component (cdtB) genes, complete cds	46.1	46.1	1	0.006	1	L76081.2
Clostridium difficile CdtA (cdtA) and CdtB (cdtB) genes, complete cds	46.1	46.1	1	0.006	1	AF271719.1
Clostridium difficile partial cdtA gene for binary toxin, strain R10456	46.1	46.1	1	0.006	1	AJ238325.1
Clostridium difficile partial cdtA gene for binary toxin, strain IS51	46.1	46.1	1	0.006	1	AJ238324.1
Peptoclostridium difficile strain PC010 binary toxin protein gene, partial cds	44.1	44.1	0.95	0.024	1	KU304498.1
PREDICTED: Fragaria vesca subsp. vesca pentatricopeptide repeat-containing protein At1g08070-like (LOC101298277), transcript variant X3, mRNA	40.1	40.1	0.86	0.38	1	XM_011472725.1
PREDICTED: Fragaria vesca subsp. vesca pentatricopeptide repeat-containing protein At1g08070-like (LOC101298277), transcript variant X2, mRNA	40.1	40.1	0.86	0.38	1	XM_011472724.1
PREDICTED: Fragaria vesca subsp. vesca pentatricopeptide repeat-containing protein At1g08070-like (LOC101298277), transcript variant X1, mRNA	40.1	40.1	0.86	0.38	1	XM_004309684.2
Serratia plymuthica PRI-2C, complete genome	38.2	38.2	0.82	1.5	1	CP015613.1
PREDICTED: Daucus carota subsp. sativus endo-1,4-beta-xylanase A-like (LOC108226605), mRNA	38.2	38.2	0.82	1.5	1	XM_017401592.1
Serratia plymuthica strain 3Re4-18, complete genome	38.2	38.2	0.82	1.5	1	CP012097.1
Serratia plymuthica strain 3Rp8, complete genome	38.2	38.2	0.82	1.5	1	CP012096.1
Serratia plymuthica strain V4 genome	38.2	38.2	0.82	1.5	1	CP007439.1
Serratia plymuthica S13, complete genome	38.2	38.2	0.82	1.5	1	CP006566.1
Serratia plymuthica 4Rx13, complete genome	38.2	38.2	0.82	1.5	1	CP006250.1
Clostridium perfringens plasmid pCPPB-1 DNA, complete sequence	38.2	38.2	1	1.5	0.96	AB604032.1
Serratia sp. AS13, complete genome	38.2	38.2	0.82	1.5	1	CP002775.1
Serratia sp. AS12, complete genome	38.2	38.2	0.82	1.5	1	CP002774.1
Serratia plymuthica AS9, complete genome	38.2	38.2	0.82	1.5	1	CP002773.1
Clostridium difficile strain K744 binary toxin gene locus, complete sequence	38.2	38.2	0.82	1.5	1	HQ639679.1
Clostridium difficile strain CD98 binary toxin gene locus, complete sequence	38.2	38.2	0.82	1.5	1	HQ639674.1
Clostridium difficile complete genome, strain M120	38.2	70.4	0.91	1.5	1	FN665653.1
PREDICTED: Hevea brasiliensis uncharacterized LOC110632041 (LOC110632041), mRNA	36.2	36.2	0.78	5.9	1	XM_021780130.1
PREDICTED: Phascolarctos cinereus ubiquitin-like protein 5 (LOC110208285), mRNA	36.2	36.2	0.78	5.9	1	XM_020986184.1
PREDICTED: Jatropha curcas probable glycosyltransferase At5g11130 (LOC105637612), mRNA	36.2	36.2	0.78	5.9	1	XM_020680759.1
PREDICTED: Pyrus x bretschneideri protein MODIFIER OF SNC1 1 (LOC103952989), transcript variant X3, misc_RNA	36.2	36.2	0.78	5.9	1	XR_667964.2
PREDICTED: Pyrus x bretschneideri protein MODIFIER OF SNC1 1 (LOC103952989), transcript variant X2, mRNA	36.2	36.2	0.78	5.9	1	XM_009364699.2
PREDICTED: Pyrus x bretschneideri protein MODIFIER OF SNC1 1 (LOC103952989), transcript variant X1, misc_RNA	36.2	36.2	0.78	5.9	1	XR_667963.2
PREDICTED: Malus x domestica protein MODIFIER OF SNC1 1-like (LOC103415231), transcript variant X2, mRNA	36.2	36.2	0.78	5.9	1	XM_008353571.2
PREDICTED: Malus x domestica protein MODIFIER OF SNC1 1-like (LOC103415231), transcript variant X1, mRNA	36.2	36.2	0.78	5.9	1	XM_008353570.2
PREDICTED: Malus x domestica protein MODIFIER OF SNC1 1 (LOC103438121), mRNA	36.2	36.2	0.78	5.9	1	XM_017332936.1
Ovis canadensis canadensis isolate 43U chromosome 23 sequence	36.2	96.6	1	5.9	1	CP011908.1
Cucumis melo genomic chromosome, chr_12	36.2	36.2	0.78	5.9	1	LN713266.1
Cucumis melo genomic scaffold, anchoredscaffold00004	36.2	36.2	0.78	5.9	1	LN681928.1
Schistosoma curassoni genome assembly S_curassoni_Dakar, scaffold SCUD_contig0017958	36.2	36.2	0.78	5.9	1	LM107146.1
Schistosoma rodhaini genome assembly S_rodhaini_Burundi, scaffold SROB_scaffold0002964	36.2	36.2	0.78	5.9	1	LL959942.1
Heligmosomoides polygyrus genome assembly H_bakeri_Edinburgh, scaffold HPBE_scaffold0000816	36.2	36.2	0.78	5.9	1	LL189185.1
Schistosoma mattheei genome assembly S_mattheei_Denwood, scaffold SMTD_scaffold0003963	36.2	36.2	0.78	5.9	1	LM153394.1
PREDICTED: Diaphorina citri putative uncharacterized protein DDB_G0282133 (LOC103521526), mRNA	36.2	36.2	0.78	5.9	1	XM_008486637.1
PREDICTED: Diaphorina citri probable WRKY transcription factor protein 1 (LOC103510226), mRNA	36.2	36.2	0.78	5.9	1	XM_008474873.1
Rattus norvegicus Y Chr BAC RNECO-13N07 (Amplicon Express Rat SHR-Akr (EcoR1 Digest) BAC library) complete sequence	36.2	36.2	0.78	5.9	1	AC242951.6
Homo sapiens chromosome 10 clone RP11-498B4, complete sequence	36.2	36.2	0.78	5.9	1	AC016825.12
Mus musculus BAC clone RP23-155B20 from 13, complete sequence	36.2	36.2	0.78	5.9	1	AC110817.6
citb_163_g_10, complete sequence	36.2	36.2	0.78	5.9	1	AC005660.3
Oryzias latipes strain HSOK chromosome 18	34.2	34.2	0.73	23	1	CP020638.1
PREDICTED: Hevea brasiliensis uncharacterized LOC110670397 (LOC110670397), ncRNA	34.2	34.2	0.73	23	1	XR_002497888.1
PREDICTED: Numida meleagris laminin subunit alpha 3 (LAMA3), transcript variant X4, mRNA	34.2	34.2	0.73	23	1	XM_021387342.1
PREDICTED: Numida meleagris laminin subunit alpha 3 (LAMA3), transcript variant X3, mRNA	34.2	34.2	0.73	23	1	XM_021387341.1
PREDICTED: Numida meleagris laminin subunit alpha 3 (LAMA3), transcript variant X2, mRNA	34.2	34.2	0.73	23	1	XM_021387340.1
PREDICTED: Numida meleagris laminin subunit alpha 3 (LAMA3), transcript variant X1, mRNA	34.2	34.2	0.73	23	1	XM_021387339.1
Winogradskyella sp. PC-19 genome	34.2	34.2	0.73	23	1	CP019332.1
Loa loa glutamine-fructose-6-phosphate transaminase partial mRNA	34.2	34.2	0.73	23	1	XM_003138852.2
PREDICTED: Cajanus cajan exportin-7-like (LOC109814680), mRNA	34.2	34.2	0.73	23	1	XM_020379168.1
Clostridium baratii strain CDC51267, complete genome	34.2	34.2	0.73	23	1	CP014204.1
PREDICTED: Dendroctonus ponderosae uncharacterized LOC109546126 (LOC109546126), ncRNA	34.2	34.2	0.73	23	1	XR_002172737.1
PREDICTED: Meleagris gallopavo laminin subunit alpha 3 (LAMA3), mRNA	34.2	34.2	0.73	23	1	XM_010708864.2
PREDICTED: Aptenodytes forsteri laminin subunit alpha 3 (LAMA3), mRNA	34.2	34.2	0.73	23	1	XM_019473746.1
PREDICTED: Ipomoea nil uncharacterized LOC109190483 (LOC109190483), transcript variant X5, ncRNA	34.2	34.2	0.91	23	0.95	XR_002055718.1
PREDICTED: Ipomoea nil uncharacterized LOC109190483 (LOC109190483), transcript variant X4, ncRNA	34.2	34.2	0.91	23	0.95	XR_002055717.1
PREDICTED: Ipomoea nil uncharacterized LOC109190483 (LOC109190483), transcript variant X3, ncRNA	34.2	34.2	0.91	23	0.95	XR_002055716.1
PREDICTED: Ipomoea nil uncharacterized LOC109190483 (LOC109190483), transcript variant X2, ncRNA	34.2	34.2	0.91	23	0.95	XR_002055715.1
PREDICTED: Ipomoea nil uncharacterized LOC109190483 (LOC109190483), transcript variant X1, ncRNA	34.2	34.2	0.91	23	0.95	XR_002055714.1
PREDICTED: Solanum lycopersicum BRCA1-associated RING domain protein 1-like (LOC101249153), mRNA	34.2	34.2	0.73	23	1	XM_004252231.3
PREDICTED: Solanum lycopersicum BRCA1-associated RING domain protein 1-like (LOC101248420), transcript variant X2, mRNA	34.2	34.2	0.73	23	1	XM_019215744.1
PREDICTED: Solanum lycopersicum BRCA1-associated RING domain protein 1-like (LOC101248420), transcript variant X1, mRNA	34.2	34.2	0.73	23	1	XM_019215743.1
PREDICTED: Solanum lycopersicum putative late blight resistance protein homolog R1B-17 (LOC101263906), transcript variant X3, mRNA	34.2	34.2	0.73	23	1	XM_004238912.3
PREDICTED: Solanum lycopersicum putative late blight resistance protein homolog R1B-17 (LOC101263906), transcript variant X2, mRNA	34.2	34.2	0.73	23	1	XM_010322479.2
PREDICTED: Solanum lycopersicum putative late blight resistance protein homolog R1B-17 (LOC101263906), transcript variant X1, mRNA	34.2	34.2	0.73	23	1	XM_010322478.2
PREDICTED: Solanum lycopersicum BRCA1-associated RING domain protein 1 (LOC101256776), transcript variant X2, mRNA	34.2	34.2	0.73	23	1	XM_004239201.3
PREDICTED: Solanum lycopersicum BRCA1-associated RING domain protein 1 (LOC101256776), transcript variant X1, mRNA	34.2	34.2	0.73	23	1	XM_010322723.2
PREDICTED: Nelumbo nucifera putative pentatricopeptide repeat-containing protein At3g47840 (LOC104608107), transcript variant X3, mRNA	34.2	34.2	0.73	23	1	XM_010273990.2
PREDICTED: Nelumbo nucifera putative pentatricopeptide repeat-containing protein At3g47840 (LOC104608107), transcript variant X2, mRNA	34.2	34.2	0.73	23	1	XM_010273989.2
PREDICTED: Nelumbo nucifera putative pentatricopeptide repeat-containing protein At3g47840 (LOC104608107), transcript variant X1, mRNA	34.2	34.2	0.73	23	1	XM_010273988.2
Salmonella phage vB_SnwM_CGG4-1, complete genome	34.2	34.2	0.73	23	1	KU867307.1
Flammeovirga sp. MY04 chromosome 2, complete sequence	34.2	34.2	0.73	23	1	CP003561.1
PREDICTED: Pan troglodytes uncharacterized LOC104006127 (LOC104006127), transcript variant X3, ncRNA	34.2	34.2	0.73	23	1	XR_001717026.1
PREDICTED: Pan troglodytes uncharacterized LOC104006127 (LOC104006127), transcript variant X2, ncRNA	34.2	34.2	0.73	23	1	XR_001717025.1
PREDICTED: Pan troglodytes uncharacterized LOC104006127 (LOC104006127), transcript variant X1, ncRNA	34.2	34.2	0.73	23	1	XR_001717024.1
PREDICTED: Acyrthosiphon pisum zinc finger protein 26-like (LOC107882636), mRNA	34.2	34.2	0.73	23	1	XM_016801252.1
Hymenobacter sp. PAMC 26554, complete genome	34.2	34.2	0.73	23	1	CP014771.1
PREDICTED: Solanum tuberosum BRCA1-associated RING domain protein 1-like (LOC102585833), transcript variant X3, mRNA	34.2	34.2	0.73	23	1	XM_006351573.2
PREDICTED: Solanum tuberosum BRCA1-associated RING domain protein 1-like (LOC102585833), transcript variant X2, mRNA	34.2	34.2	0.73	23	1	XM_015310574.1
PREDICTED: Solanum tuberosum BRCA1-associated RING domain protein 1-like (LOC102585833), transcript variant X1, mRNA	34.2	34.2	0.73	23	1	XM_006351572.2
PREDICTED: Solanum pennellii BRCA1-associated RING domain protein 1-like (LOC107005400), mRNA	34.2	34.2	0.73	23	1	XM_015203983.1
PREDICTED: Solanum pennellii BRCA1-associated RING domain protein 1-like (LOC107029828), mRNA	34.2	34.2	0.73	23	1	XM_015231273.1
PREDICTED: Solanum pennellii BRCA1-associated RING domain protein 1-like (LOC107018841), transcript variant X2, mRNA	34.2	34.2	0.73	23	1	XM_015219423.1
PREDICTED: Solanum pennellii BRCA1-associated RING domain protein 1-like (LOC107018841), transcript variant X1, mRNA	34.2	34.2	0.73	23	1	XM_015219422.1
PREDICTED: Vigna radiata var. radiata uncharacterized LOC106778868 (LOC106778868), mRNA	34.2	34.2	0.73	23	1	XM_014666869.1
Nostoc piscinale CENA21 genome	34.2	34.2	0.73	23	1	CP012036.1

[truncated: 2 more sheets: cdtBpos , cdtBrev]
