# Supplementary material for: New Insights into Clostridium difficile (CD) Infection in Latin America: Novel Description of Toxigenic Profiles of Diarrhea-Associated to CD in Bogotá, Colombia
Source: Front Microbiol. 2018 Jan 30;9:74. doi: 10.3389/fmicb.2018.00074 (PMC5797639; doi:10.3389/fmicb.2018.00074)
Supplement: Supplementary file 5 [file Table5.XLSX]

## Sheet: S1_SF
Description	Max score	Total score	Query cover	E value	Ident	Accession
Uncultured bacterium clone 16saw117-1c02 16S ribosomal RNA gene, partial sequence	206	206	0.45	3e-49	0.96	JF244359.1
Uncultured bacteria clone 04_936_IBD.22995 16S ribosomal RNA gene, partial sequence	206	206	0.45	3e-49	0.96	GQ950752.1
Uncultured bacterium clone YO00043G09 16S ribosomal RNA gene, partial sequence	206	206	0.45	3e-49	0.96	EU197833.1
Clostridioides difficile strain 630 delta erm, complete genome	202	2384	0.4	4e-48	0.99	CP016318.1
Clostridioides difficile strain FDAARGOS_267, complete genome	202	2356	0.4	4e-48	0.99	CP020424.1
Clostridioides difficile strain BR81, complete genome	202	2379	0.4	4e-48	0.99	CP019870.1
Clostridioides difficile strain LEM1, complete genome	202	2373	0.4	4e-48	0.99	CP019469.1
Clostridioides difficile 630, complete genome	202	2384	0.4	4e-48	0.99	CP010905.2
Peptoclostridium difficile strain 08ACD0030, complete genome	202	2373	0.4	4e-48	0.99	CP010888.1
Peptoclostridium difficile ATCC 9689 = DSM 1296, complete genome	202	2356	0.4	4e-48	0.99	CP011968.1
Peptoclostridium difficile BJ08, complete genome	202	1416	0.4	4e-48	0.99	CP003939.1
Peptoclostridium difficile genome assembly CD630DERM, chromosome : 1	202	2384	0.4	4e-48	0.99	LN614756.1
[Clostridium] difficile strain NJ1307 16S ribosomal RNA gene, partial sequence	202	202	0.4	4e-48	0.99	KJ130491.1
Uncultured Clostridium sp. clone 3m015027 16S ribosomal RNA gene, partial sequence	202	202	0.4	4e-48	0.99	JX136919.1
Uncultured bacterium clone SC03_FZZ71GH01BB1DE 16S ribosomal RNA gene, partial sequence	202	202	0.4	4e-48	0.99	JN064277.1
Uncultured bacterium clone AC03_FZZ71GH01AVXEH 16S ribosomal RNA gene, partial sequence	202	202	0.4	4e-48	0.99	JN055919.1
Uncultured bacterium clone 16saw118-3h11 16S ribosomal RNA gene, partial sequence	202	202	0.4	4e-48	0.99	JF244860.1
Uncultured bacterium clone 16saw118-3e12 16S ribosomal RNA gene, partial sequence	202	202	0.4	4e-48	0.99	JF244827.1
Uncultured bacterium clone 16saw118-3c12 16S ribosomal RNA gene, partial sequence	202	202	0.4	4e-48	0.99	JF244804.1
Uncultured bacterium clone 16saw118-3c09 16S ribosomal RNA gene, partial sequence	202	202	0.4	4e-48	0.99	JF244801.1
Uncultured bacterium clone 16saw118-3c06 16S ribosomal RNA gene, partial sequence	202	202	0.4	4e-48	0.99	JF244798.1
Uncultured bacterium clone 16saw118-3c01 16S ribosomal RNA gene, partial sequence	202	202	0.4	4e-48	0.99	JF244794.1
Uncultured bacterium clone 16saw118-3b08 16S ribosomal RNA gene, partial sequence	202	202	0.4	4e-48	0.99	JF244789.1
Uncultured bacterium clone 16saw118-1h07 16S ribosomal RNA gene, partial sequence	202	202	0.4	4e-48	0.99	JF244677.1
Uncultured bacterium clone 16saw118-2g10 16S ribosomal RNA gene, partial sequence	202	202	0.4	4e-48	0.99	JF244757.1
Uncultured bacterium clone 16saw118-2e12 16S ribosomal RNA gene, partial sequence	202	202	0.4	4e-48	0.99	JF244737.1
Uncultured bacterium clone 16saw118-2e07 16S ribosomal RNA gene, partial sequence	202	202	0.4	4e-48	0.99	JF244732.1
Uncultured bacterium clone 16saw118-1h02 16S ribosomal RNA gene, partial sequence	202	202	0.4	4e-48	0.99	JF244672.1
Uncultured bacterium clone 16saw118-1g11 16S ribosomal RNA gene, partial sequence	202	202	0.4	4e-48	0.99	JF244669.1
Uncultured bacterium clone 16saw118-1a06 16S ribosomal RNA gene, partial sequence	202	202	0.4	4e-48	0.99	JF244596.1
Uncultured bacterium clone 16saw118-1a11 16S ribosomal RNA gene, partial sequence	202	202	0.4	4e-48	0.99	JF244601.1
Uncultured bacterium clone 16saw118-1b08 16S ribosomal RNA gene, partial sequence	202	202	0.4	4e-48	0.99	JF244610.1
Uncultured bacterium clone 16saw117-3h07 16S ribosomal RNA gene, partial sequence	202	202	0.4	4e-48	0.99	JF244586.1
Uncultured bacterium clone 16saw117-3f12 16S ribosomal RNA gene, partial sequence	202	202	0.4	4e-48	0.99	JF244569.1
Uncultured bacterium clone 16saw117-3e11 16S ribosomal RNA gene, partial sequence	202	202	0.4	4e-48	0.99	JF244557.1
Uncultured bacterium clone 16saw117-3e07 16S ribosomal RNA gene, partial sequence	202	202	0.4	4e-48	0.99	JF244555.1
Uncultured bacterium clone 16saw117-3e03 16S ribosomal RNA gene, partial sequence	202	202	0.4	4e-48	0.99	JF244552.1
Uncultured bacterium clone 16saw117-3a08 16S ribosomal RNA gene, partial sequence	202	202	0.4	4e-48	0.99	JF244514.1
Uncultured bacterium clone 16saw117-3a04 16S ribosomal RNA gene, partial sequence	202	202	0.4	4e-48	0.99	JF244510.1
Uncultured bacterium clone 16saw117-2h10 16S ribosomal RNA gene, partial sequence	202	202	0.4	4e-48	0.99	JF244505.1
Uncultured bacterium clone 16saw117-2h04 16S ribosomal RNA gene, partial sequence	202	202	0.4	4e-48	0.99	JF244499.1
Uncultured bacterium clone 16saw117-2f07 16S ribosomal RNA gene, partial sequence	202	202	0.4	4e-48	0.99	JF244479.1
Uncultured bacterium clone 16saw117-2e08 16S ribosomal RNA gene, partial sequence	202	202	0.4	4e-48	0.99	JF244470.1
Uncultured bacterium clone 16saw117-2e07 16S ribosomal RNA gene, partial sequence	202	202	0.4	4e-48	0.99	JF244469.1
Uncultured bacterium clone 16saw117-2e05 16S ribosomal RNA gene, partial sequence	202	202	0.4	4e-48	0.99	JF244467.1
Uncultured bacterium clone 16saw117-2d12 16S ribosomal RNA gene, partial sequence	202	202	0.4	4e-48	0.99	JF244463.1
Uncultured bacterium clone 16saw117-1e03 16S ribosomal RNA gene, partial sequence	202	202	0.4	4e-48	0.99	JF244383.1
Uncultured bacterium clone 16saw117-2c12 16S ribosomal RNA gene, partial sequence	202	202	0.4	4e-48	0.99	JF244451.1
Uncultured bacterium clone 16saw117-2b05 16S ribosomal RNA gene, partial sequence	202	202	0.4	4e-48	0.99	JF244432.1
Uncultured bacterium clone 16saw117-1g06 16S ribosomal RNA gene, partial sequence	202	202	0.4	4e-48	0.99	JF244404.1
Uncultured bacterium clone 16saw117-1g02 16S ribosomal RNA gene, partial sequence	202	202	0.4	4e-48	0.99	JF244402.1
Uncultured bacterium clone 16saw117-1f07 16S ribosomal RNA gene, partial sequence	202	202	0.4	4e-48	0.99	JF244396.1
Uncultured bacterium clone 16saw117-1f01 16S ribosomal RNA gene, partial sequence	202	202	0.4	4e-48	0.99	JF244392.1
Uncultured bacterium clone 16saw117-1e08 16S ribosomal RNA gene, partial sequence	202	202	0.4	4e-48	0.99	JF244387.1
Uncultured bacterium clone 16saw117-1e02 16S ribosomal RNA gene, partial sequence	202	202	0.4	4e-48	0.99	JF244382.1
Uncultured bacterium clone 16saw117-1d12 16S ribosomal RNA gene, partial sequence	202	202	0.4	4e-48	0.99	JF244380.1
Uncultured bacterium clone 16saw117-1a02 16S ribosomal RNA gene, partial sequence	202	202	0.4	4e-48	0.99	JF244339.1
Uncultured bacterium clone 16saw117-1b09 16S ribosomal RNA gene, partial sequence	202	202	0.4	4e-48	0.99	JF244356.1
Uncultured bacterium clone 16saw117-1a03 16S ribosomal RNA gene, partial sequence	202	202	0.4	4e-48	0.99	JF244340.1
Uncultured organism clone ELU0179-T491-S-NIPCRAMgANa_000244 small subunit ribosomal RNA gene, partial sequence	202	202	0.4	4e-48	0.99	HQ818991.1
Uncultured organism clone ELU0179-T491-S-NIPCRAMgANa_000206 small subunit ribosomal RNA gene, partial sequence	202	202	0.4	4e-48	0.99	HQ818953.1
Uncultured organism clone ELU0063-T430-S-NIPCRAMgANa_000578 small subunit ribosomal RNA gene, partial sequence	202	202	0.4	4e-48	0.99	HQ768766.1
Uncultured organism clone ELU0063-T430-S-NIPCRAMgANa_000409 small subunit ribosomal RNA gene, partial sequence	202	202	0.4	4e-48	0.99	HQ768597.1
Uncultured organism clone ELU0063-T430-S-NIPCRAMgANa_000303 small subunit ribosomal RNA gene, partial sequence	202	202	0.4	4e-48	0.99	HQ768491.1
Uncultured organism clone ELU0013-T78-S-NI_000237 small subunit ribosomal RNA gene, partial sequence	202	202	0.4	4e-48	0.99	HQ742662.1
Uncultured organism clone ELU0013-T78-S-NI_000024 small subunit ribosomal RNA gene, partial sequence	202	202	0.4	4e-48	0.99	HQ742449.1
[Clostridium] difficile gene for 16S ribosomal RNA, partial sequence, strain: JCM 5244	202	202	0.4	4e-48	0.99	AB632375.1
Clostridium difficile BI1 chromosome, complete sequence	202	2384	0.4	4e-48	0.99	FN668941.1
Clostridium difficile M68, complete genome	202	2930	0.4	4e-48	0.99	FN668375.1
Clostridium difficile complete genome, strain 2007855	202	1781	0.4	4e-48	0.99	FN665654.1
Clostridium difficile complete genome, strain CF5	202	1810	0.4	4e-48	0.99	FN665652.1
Clostridium sp. A4-100 gene for 16S rRNA, partial sequence	202	202	0.4	4e-48	0.99	AB238877.1
Uncultured bacteria clone 04_936_IBD.24663 16S ribosomal RNA gene, partial sequence	202	202	0.4	4e-48	0.99	GQ952420.1
Uncultured bacteria clone 04_936_IBD.24662 16S ribosomal RNA gene, partial sequence	202	202	0.4	4e-48	0.99	GQ952419.1
Uncultured bacteria clone 04_936_IBD.24661 16S ribosomal RNA gene, partial sequence	202	202	0.4	4e-48	0.99	GQ952418.1
Uncultured bacteria clone 04_936_IBD.23565 16S ribosomal RNA gene, partial sequence	202	202	0.4	4e-48	0.99	GQ951322.1
Uncultured bacteria clone 04_936_IBD.23189 16S ribosomal RNA gene, partial sequence	202	202	0.4	4e-48	0.99	GQ950946.1
Uncultured bacteria clone 04_936_IBD.23188 16S ribosomal RNA gene, partial sequence	202	202	0.4	4e-48	0.99	GQ950945.1
Uncultured bacteria clone 04_936_IBD.23180 16S ribosomal RNA gene, partial sequence	202	202	0.4	4e-48	0.99	GQ950937.1
Uncultured bacteria clone 04_936_IBD.22823 16S ribosomal RNA gene, partial sequence	202	202	0.4	4e-48	0.99	GQ950580.1
Uncultured bacteria clone 04_936_IBD.22821 16S ribosomal RNA gene, partial sequence	202	202	0.4	4e-48	0.99	GQ950578.1
Uncultured bacteria clone 04_936_IBD.22803 16S ribosomal RNA gene, partial sequence	202	202	0.4	4e-48	0.99	GQ950560.1
Uncultured bacteria clone 04_936_IBD.22801 16S ribosomal RNA gene, partial sequence	202	202	0.4	4e-48	0.99	GQ950558.1
Uncultured bacteria clone 04_936_IBD.22798 16S ribosomal RNA gene, partial sequence	202	202	0.4	4e-48	0.99	GQ950555.1
Uncultured bacteria clone 04_936_IBD.22783 16S ribosomal RNA gene, partial sequence	202	202	0.4	4e-48	0.99	GQ950540.1
Uncultured bacteria clone 04_936_IBD.22483 16S ribosomal RNA gene, partial sequence	202	202	0.4	4e-48	0.99	GQ950240.1
Uncultured bacteria clone 04_936_IBD.22482 16S ribosomal RNA gene, partial sequence	202	202	0.4	4e-48	0.99	GQ950239.1
Uncultured bacteria clone 04_936_IBD.22481 16S ribosomal RNA gene, partial sequence	202	202	0.4	4e-48	0.99	GQ950238.1
Uncultured bacteria clone 04_936_IBD.22480 16S ribosomal RNA gene, partial sequence	202	202	0.4	4e-48	0.99	GQ950237.1
Uncultured bacteria clone 04_936_IBD.22479 16S ribosomal RNA gene, partial sequence	202	202	0.4	4e-48	0.99	GQ950236.1
Uncultured bacteria clone 04_936_IBD.22478 16S ribosomal RNA gene, partial sequence	202	202	0.4	4e-48	0.99	GQ950235.1
Uncultured bacteria clone 04_936_IBD.22477 16S ribosomal RNA gene, partial sequence	202	202	0.4	4e-48	0.99	GQ950234.1
Uncultured bacteria clone 04_936_IBD.22476 16S ribosomal RNA gene, partial sequence	202	202	0.4	4e-48	0.99	GQ950233.1
Uncultured bacteria clone 04_936_IBD.22475 16S ribosomal RNA gene, partial sequence	202	202	0.4	4e-48	0.99	GQ950232.1
Uncultured bacteria clone 04_936_IBD.22474 16S ribosomal RNA gene, partial sequence	202	202	0.4	4e-48	0.99	GQ950231.1
Uncultured bacteria clone 04_936_IBD.22473 16S ribosomal RNA gene, partial sequence	202	202	0.4	4e-48	0.99	GQ950230.1
Uncultured bacteria clone 04_936_IBD.22472 16S ribosomal RNA gene, partial sequence	202	202	0.4	4e-48	0.99	GQ950229.1
Uncultured bacteria clone 04_936_IBD.22471 16S ribosomal RNA gene, partial sequence	202	202	0.4	4e-48	0.99	GQ950228.1
Uncultured bacteria clone 04_936_IBD.22470 16S ribosomal RNA gene, partial sequence	202	202	0.4	4e-48	0.99	GQ950227.1
Clostridium difficile strain DSM 12056 16S ribosomal RNA gene, partial sequence	198	198	0.4	6e-47	0.98	HM007570.1

## Sheet: S1_SR
Description	Max score	Total score	Query cover	E value	Ident	Accession
Faecalibacterium prausnitzii SL3/3 draft genome	213	213	0.48	2e-51	0.96	FP929046.1
Clostridioides difficile strain 630 delta erm, complete genome	207	2495	0.41	9e-50	1	CP016318.1
Clostridioides difficile strain FDAARGOS_267, complete genome	207	2489	0.41	9e-50	1	CP020424.1
Clostridioides difficile strain BR81, complete genome	207	2495	0.41	9e-50	1	CP019870.1
Clostridioides difficile strain Cl-N339 16S ribosomal RNA gene, partial sequence	207	207	0.41	9e-50	1	KY523549.1
Clostridioides difficile strain LEM1, complete genome	207	2489	0.41	9e-50	1	CP019469.1
Clostridioides difficile 630, complete genome	207	2495	0.41	9e-50	1	CP010905.2
Uncultured bacterium gene for 16S rRNA, partial sequence, note: OTU: 1727	207	207	0.41	9e-50	1	LC182090.1
Peptoclostridium difficile strain Rd2-F90-Cd001 16S ribosomal RNA gene, partial sequence	207	207	0.41	9e-50	1	KX109924.1
Peptoclostridium difficile strain 08ACD0030, complete genome	207	2489	0.41	9e-50	1	CP010888.1
Peptoclostridium difficile strain Z31, complete genome	207	1963	0.41	9e-50	1	CP013196.1
Peptoclostridium difficile ATCC 9689 = DSM 1296, complete genome	207	2489	0.41	9e-50	1	CP011968.1
Peptoclostridium difficile BJ08, complete genome	207	1455	0.41	9e-50	1	CP003939.1
Peptoclostridium difficile genome assembly CD630DERM, chromosome : 1	207	2495	0.41	9e-50	1	LN614756.1
[Clostridium] difficile strain NJ1308 16S ribosomal RNA gene, partial sequence	207	207	0.41	9e-50	1	KJ130492.1
[Clostridium] difficile strain NJ1307 16S ribosomal RNA gene, partial sequence	207	207	0.41	9e-50	1	KJ130491.1
Uncultured Clostridium sp. clone 3m015027 16S ribosomal RNA gene, partial sequence	207	207	0.41	9e-50	1	JX136919.1
Uncultured bacterium clone SC03_FZZ71GH01AX63D 16S ribosomal RNA gene, partial sequence	207	207	0.41	9e-50	1	JN064647.1
Uncultured bacterium clone SC03_FZZ71GH01BB1DE 16S ribosomal RNA gene, partial sequence	207	207	0.41	9e-50	1	JN064277.1
Uncultured bacterium clone AC03_FZZ71GH01A4RNJ 16S ribosomal RNA gene, partial sequence	207	207	0.41	9e-50	1	JN055924.1
Uncultured bacterium clone AC03_FZZ71GH01AVXEH 16S ribosomal RNA gene, partial sequence	207	207	0.41	9e-50	1	JN055919.1
Uncultured organism clone ELU0179-T491-S-NIPCRAMgANa_000244 small subunit ribosomal RNA gene, partial sequence	207	207	0.41	9e-50	1	HQ818991.1
Uncultured organism clone ELU0179-T491-S-NIPCRAMgANa_000206 small subunit ribosomal RNA gene, partial sequence	207	207	0.41	9e-50	1	HQ818953.1
Uncultured organism clone ELU0179-T491-S-NIPCRAMgANa_000141 small subunit ribosomal RNA gene, partial sequence	207	207	0.41	9e-50	1	HQ818888.1
Uncultured organism clone ELU0179-T491-S-NIPCRAMgANa_000121 small subunit ribosomal RNA gene, partial sequence	207	207	0.41	9e-50	1	HQ818868.1
Uncultured organism clone ELU0153-T424-S-NIPCRAMgANa_000471 small subunit ribosomal RNA gene, partial sequence	207	207	0.41	9e-50	1	HQ803653.1
Uncultured organism clone ELU0153-T424-S-NIPCRAMgANa_000398 small subunit ribosomal RNA gene, partial sequence	207	207	0.41	9e-50	1	HQ803580.1
Uncultured organism clone ELU0153-T424-S-NIPCRAMgANa_000015 small subunit ribosomal RNA gene, partial sequence	207	207	0.41	9e-50	1	HQ803197.1
Uncultured organism clone ELU0096-T30-S-NI_000142 small subunit ribosomal RNA gene, partial sequence	207	207	0.41	9e-50	1	HQ783293.1
Uncultured organism clone ELU0096-T30-S-NI_000102 small subunit ribosomal RNA gene, partial sequence	207	207	0.41	9e-50	1	HQ783253.1
Uncultured organism clone ELU0063-T430-S-NIPCRAMgANa_000578 small subunit ribosomal RNA gene, partial sequence	207	207	0.41	9e-50	1	HQ768766.1
Uncultured organism clone ELU0063-T430-S-NIPCRAMgANa_000465 small subunit ribosomal RNA gene, partial sequence	207	207	0.41	9e-50	1	HQ768653.1
Uncultured organism clone ELU0063-T430-S-NIPCRAMgANa_000409 small subunit ribosomal RNA gene, partial sequence	207	207	0.41	9e-50	1	HQ768597.1
Uncultured organism clone ELU0063-T430-S-NIPCRAMgANa_000231 small subunit ribosomal RNA gene, partial sequence	207	207	0.41	9e-50	1	HQ768419.1
Uncultured organism clone ELU0063-T430-S-NIPCRAMgANa_000013 small subunit ribosomal RNA gene, partial sequence	207	207	0.41	9e-50	1	HQ768201.1
Uncultured organism clone ELU0021-T97-S-NI_000479 small subunit ribosomal RNA gene, partial sequence	207	207	0.41	9e-50	1	HQ747001.1
Uncultured organism clone ELU0013-T78-S-NI_000176 small subunit ribosomal RNA gene, partial sequence	207	207	0.41	9e-50	1	HQ742601.1
Uncultured organism clone ELU0013-T78-S-NI_000024 small subunit ribosomal RNA gene, partial sequence	207	207	0.41	9e-50	1	HQ742449.1
[Clostridium] difficile gene for 16S ribosomal RNA, partial sequence, strain: JCM 5244	207	207	0.41	9e-50	1	AB632375.1
Clostridium difficile strain 38 16S ribosomal RNA gene, partial sequence	207	207	0.41	9e-50	1	JF693897.1
Clostridium difficile strain 35 16S ribosomal RNA gene, partial sequence	207	207	0.41	9e-50	1	JF693896.1
Uncultured bacterium clone 16slp5_06d05.p1k 16S ribosomal RNA gene, partial sequence	207	207	0.41	9e-50	1	FJ505390.1
Clostridium difficile strain DSM 12056 16S ribosomal RNA gene, partial sequence	207	207	0.41	9e-50	1	HM007570.1
Clostridium difficile BI9 chromosome	207	207	0.41	9e-50	1	FN668944.1
Clostridium difficile BI1 chromosome, complete sequence	207	2495	0.41	9e-50	1	FN668941.1
Clostridium difficile M68, complete genome	207	2911	0.41	9e-50	1	FN668375.1
Clostridium difficile complete genome, strain 2007855	207	1840	0.41	9e-50	1	FN665654.1
Clostridium difficile complete genome, strain CF5	207	1854	0.41	9e-50	1	FN665652.1
Peptoclostridium difficile strain JCM 1296 16S ribosomal RNA gene, partial sequence	207	207	0.41	9e-50	1	NR_113132.1
Clostridium sp. A4-100 gene for 16S rRNA, partial sequence	207	207	0.41	9e-50	1	AB238877.1
Clostridium sp. A4-28 gene for 16S rRNA, partial sequence	207	207	0.41	9e-50	1	AB238849.1
Clostridium difficile R20291 complete genome	207	1871	0.41	9e-50	1	FN545816.1
Clostridium difficile CD196 complete genome, strain CD196	207	2079	0.41	9e-50	1	FN538970.1
Uncultured bacterium clone TS51_a02d06 16S ribosomal RNA gene, partial sequence	207	207	0.41	9e-50	1	FJ369592.1
Uncultured bacterium clone YO00043F01 16S ribosomal RNA gene, partial sequence	207	207	0.41	9e-50	1	EU197886.1
Uncultured Clostridium sp. clone MS158A1_C12 16S ribosomal RNA gene, partial sequence	207	207	0.41	9e-50	1	EF705171.1
Uncultured Clostridium sp. clone MS036A1_C12 16S ribosomal RNA gene, partial sequence	207	207	0.41	9e-50	1	EF701637.1
Clostridium difficile 630 complete genome	207	2287	0.41	9e-50	1	AM180355.1
Uncultured bacterium clone 002-h10 16S ribosomal RNA gene, partial sequence	207	207	0.41	9e-50	1	DQ904997.1
Uncultured bacterium inhufecA-22 16S ribosomal RNA gene, partial sequence	207	207	0.41	9e-50	1	AY328361.1
Uncultured bacterium inhufecA-7 16S ribosomal RNA gene, partial sequence	207	207	0.41	9e-50	1	AY328358.1
Peptoclostridium difficile strain ATCC 9689 16S ribosomal RNA gene, partial sequence	207	207	0.41	9e-50	1	NR_112172.1
Clostridium difficile strain VPI 10463 16S ribosomal RNA gene, partial sequence	207	207	0.41	9e-50	1	AF072473.1
Clostridium difficile 16S rRNA gene, strain DSM 11209	207	207	0.41	9e-50	1	X73450.1
Uncultured Clostridium sp. clone MS119A1_B07 16S ribosomal RNA gene, partial sequence	206	206	0.41	3e-49	1	EF698919.1
Clostridioides difficile strain ZZV14-6009 16S ribosomal RNA gene, partial sequence	202	202	0.41	4e-48	0.99	KX792125.1
Peptoclostridium difficile genome assembly 7032989, scaffold BN1095_Contig_3	202	202	0.4	4e-48	1	LK932960.1
Peptoclostridium difficile genome assembly 7032989, scaffold BN1095_Contig_2	202	202	0.4	4e-48	1	LK932849.1
Uncultured bacterium clone 3969 16S ribosomal RNA gene, partial sequence	202	202	0.41	4e-48	0.99	KF520642.1
Uncultured bacterium clone 2003 16S ribosomal RNA gene, partial sequence	202	202	0.41	4e-48	0.99	KF518519.1
Uncultured bacterium clone HA3ER6P01DOIOG 16S ribosomal RNA gene, partial sequence	202	202	0.41	4e-48	0.99	JX635794.1
Uncultured bacterium clone HA3ER6P01A521Y 16S ribosomal RNA gene, partial sequence	202	202	0.41	4e-48	0.99	JX635752.1
Uncultured Clostridium sp. clone 12m1515132 16S ribosomal RNA gene, partial sequence	202	202	0.41	4e-48	0.99	JX548140.1
Uncultured organism clone ELU0153-T424-S-NIPCRAMgANa_000237 small subunit ribosomal RNA gene, partial sequence	202	202	0.41	4e-48	0.99	HQ803419.1
Uncultured organism clone ELU0063-T430-S-NIPCRAMgANa_000303 small subunit ribosomal RNA gene, partial sequence	202	202	0.41	4e-48	0.99	HQ768491.1
Uncultured organism clone ELU0021-T97-S-NI_000615 small subunit ribosomal RNA gene, partial sequence	202	202	0.41	4e-48	0.99	HQ747137.1
Clostridium difficile complete genome, strain M120	202	2226	0.41	4e-48	0.99	FN665653.1
Clostridium sp. A7-113 gene for 16S rRNA, partial sequence	202	202	0.41	4e-48	0.99	AB238909.1
Clostridium aff. difficile AA1 partial 16S rRNA gene, strain AA1	202	202	0.41	4e-48	0.99	AJ310756.1
Clostridioides difficile strain ZZV14-6383 16S ribosomal RNA gene, partial sequence	200	200	0.41	1e-47	0.99	KX792134.1
Clostridioides difficile strain ZZV14-6048 16S ribosomal RNA gene, partial sequence	200	200	0.41	1e-47	0.99	KX792128.1
Uncultured bacterium clone YO00044D06 16S ribosomal RNA gene, partial sequence	200	200	0.41	1e-47	0.99	EU197932.1
Uncultured bacterium clone YO00044H01 16S ribosomal RNA gene, partial sequence	200	200	0.41	1e-47	0.99	EU197920.1
Uncultured bacterium clone YO00044B01 16S ribosomal RNA gene, partial sequence	200	200	0.41	1e-47	0.99	EU197916.1
Uncultured bacterium clone YO00044C06 16S ribosomal RNA gene, partial sequence	200	200	0.41	1e-47	0.99	EU197903.1
Uncultured bacterium clone YO00044F02 16S ribosomal RNA gene, partial sequence	200	200	0.41	1e-47	0.99	EU197900.1
Uncultured bacterium clone YO00044E02 16S ribosomal RNA gene, partial sequence	200	200	0.41	1e-47	0.99	EU197897.1
Uncultured bacterium clone YO00044G02 16S ribosomal RNA gene, partial sequence	200	200	0.41	1e-47	0.99	EU197895.1
Uncultured bacterium clone YO00043D03 16S ribosomal RNA gene, partial sequence	200	200	0.41	1e-47	0.99	EU197872.1
Uncultured bacterium clone YO00043B05 16S ribosomal RNA gene, partial sequence	200	200	0.41	1e-47	0.99	EU197826.1
Uncultured Clostridium sp. clone MS161A1_H08 16S ribosomal RNA gene, partial sequence	200	200	0.41	1e-47	0.99	EF705466.1
[Clostridium] difficile partial 16S rRNA gene, isolate 11-3-D	198	198	0.39	5e-47	1	HE974930.1
Uncultured bacterium clone YO00043G06 16S ribosomal RNA gene, partial sequence	198	198	0.39	5e-47	1	EU197885.1
Uncultured bacterium clone YO00043A08 16S ribosomal RNA gene, partial sequence	198	198	0.39	5e-47	1	EU197820.1
Uncultured organism clone ELU0096-T30-S-NI_000179 small subunit ribosomal RNA gene, partial sequence	196	196	0.41	2e-46	0.98	HQ783330.1
Uncultured organism clone ELU0013-T78-S-NI_000237 small subunit ribosomal RNA gene, partial sequence	196	196	0.41	2e-46	0.98	HQ742662.1
Uncultured bacterium clone OTU5461 16S ribosomal RNA gene, partial sequence	195	195	0.41	7e-46	0.98	KY547301.1
Uncultured Firmicutes bacterium partial 16S rRNA gene, clone EU507502	195	195	0.4	7e-46	0.99	LN802400.1
Uncultured bacterium clone DolRc_17658 16S ribosomal RNA gene, partial sequence	195	195	0.4	7e-46	0.99	JQ200763.1
Uncultured Clostridium sp. clone PLYFP85 16S ribosomal RNA gene, partial sequence	195	195	0.4	7e-46	0.99	JN792351.1

## Sheet: S2_SF
Description	Max score	Total score	Query cover	E value	Ident	Accession
Uncultured bacteria clone 04_936_IBD.20687 16S ribosomal RNA gene, partial sequence	183	183	0.31	2e-42	0.96	GQ948444.1
Uncultured bacteria clone 04_936_IBD.22799 16S ribosomal RNA gene, partial sequence	182	182	0.31	7e-42	0.95	GQ950556.1
Uncultured bacteria clone 04_936_IBD.22798 16S ribosomal RNA gene, partial sequence	182	182	0.31	7e-42	0.95	GQ950555.1
Clostridioides difficile strain 630 delta erm, complete genome	180	2162	0.31	3e-41	0.95	CP016318.1
Clostridioides difficile strain FDAARGOS_267, complete genome	180	2146	0.31	3e-41	0.95	CP020424.1
Clostridioides difficile strain BR81, complete genome	180	2157	0.31	3e-41	0.95	CP019870.1
Clostridioides difficile strain Cl-N339 16S ribosomal RNA gene, partial sequence	180	180	0.31	3e-41	0.95	KY523549.1
Clostridioides difficile strain LEM1, complete genome	180	2157	0.31	3e-41	0.95	CP019469.1
Clostridioides difficile 630, complete genome	180	2162	0.31	3e-41	0.95	CP010905.2
Peptoclostridium difficile strain Rd2-F90-Cd001 16S ribosomal RNA gene, partial sequence	180	180	0.31	3e-41	0.95	KX109924.1
Peptoclostridium difficile strain 08ACD0030, complete genome	180	2157	0.31	3e-41	0.95	CP010888.1
Peptoclostridium difficile strain Z31, complete genome	180	1700	0.31	3e-41	0.95	CP013196.1
Peptoclostridium difficile ATCC 9689 = DSM 1296, complete genome	180	2146	0.31	3e-41	0.95	CP011968.1
Peptoclostridium difficile BJ08, complete genome	180	1261	0.31	3e-41	0.95	CP003939.1
Uncultured Peptostreptococcaceae bacterium clone OTU969 16S ribosomal RNA gene, partial sequence	180	180	0.31	3e-41	0.95	KP117835.1
Peptoclostridium difficile genome assembly CD630DERM, chromosome : 1	180	2162	0.31	3e-41	0.95	LN614756.1
[Clostridium] difficile strain NJ1308 16S ribosomal RNA gene, partial sequence	180	180	0.31	3e-41	0.95	KJ130492.1
[Clostridium] difficile strain NJ1307 16S ribosomal RNA gene, partial sequence	180	180	0.31	3e-41	0.95	KJ130491.1
[Clostridium] difficile partial 16S rRNA gene, isolate 11-3-D	180	180	0.31	3e-41	0.95	HE974930.1
Uncultured Clostridium sp. clone 3m015027 16S ribosomal RNA gene, partial sequence	180	180	0.31	3e-41	0.95	JX136919.1
Uncultured bacterium clone SC03_FZZ71GH01AX63D 16S ribosomal RNA gene, partial sequence	180	180	0.31	3e-41	0.95	JN064647.1
Uncultured bacterium clone SC03_FZZ71GH01BB1DE 16S ribosomal RNA gene, partial sequence	180	180	0.31	3e-41	0.95	JN064277.1
Uncultured bacterium clone AC03_FZZ71GH01A4RNJ 16S ribosomal RNA gene, partial sequence	180	180	0.31	3e-41	0.95	JN055924.1
Uncultured bacterium clone AC03_FZZ71GH01AVXEH 16S ribosomal RNA gene, partial sequence	180	180	0.31	3e-41	0.95	JN055919.1
Uncultured bacterium clone 16saw118-3h11 16S ribosomal RNA gene, partial sequence	180	180	0.31	3e-41	0.95	JF244860.1
Uncultured bacterium clone 16saw118-3g10 16S ribosomal RNA gene, partial sequence	180	180	0.31	3e-41	0.95	JF244847.1
Uncultured bacterium clone 16saw118-3h05 16S ribosomal RNA gene, partial sequence	180	180	0.31	3e-41	0.95	JF244854.1
Uncultured bacterium clone 16saw118-3e12 16S ribosomal RNA gene, partial sequence	180	180	0.31	3e-41	0.95	JF244827.1
Uncultured bacterium clone 16saw118-3c12 16S ribosomal RNA gene, partial sequence	180	180	0.31	3e-41	0.95	JF244804.1
Uncultured bacterium clone 16saw118-3c09 16S ribosomal RNA gene, partial sequence	180	180	0.31	3e-41	0.95	JF244801.1
Uncultured bacterium clone 16saw118-3c06 16S ribosomal RNA gene, partial sequence	180	180	0.31	3e-41	0.95	JF244798.1
Uncultured bacterium clone 16saw118-3c01 16S ribosomal RNA gene, partial sequence	180	180	0.31	3e-41	0.95	JF244794.1
Uncultured bacterium clone 16saw118-3b08 16S ribosomal RNA gene, partial sequence	180	180	0.31	3e-41	0.95	JF244789.1
Uncultured bacterium clone 16saw118-1h07 16S ribosomal RNA gene, partial sequence	180	180	0.31	3e-41	0.95	JF244677.1
Uncultured bacterium clone 16saw118-2g10 16S ribosomal RNA gene, partial sequence	180	180	0.31	3e-41	0.95	JF244757.1
Uncultured bacterium clone 16saw118-2e12 16S ribosomal RNA gene, partial sequence	180	180	0.31	3e-41	0.95	JF244737.1
Uncultured bacterium clone 16saw118-2e07 16S ribosomal RNA gene, partial sequence	180	180	0.31	3e-41	0.95	JF244732.1
Uncultured bacterium clone 16saw118-2b12 16S ribosomal RNA gene, partial sequence	180	180	0.31	3e-41	0.95	JF244704.1
Uncultured bacterium clone 16saw118-2b07 16S ribosomal RNA gene, partial sequence	180	180	0.31	3e-41	0.95	JF244699.1
Uncultured bacterium clone 16saw118-2b06 16S ribosomal RNA gene, partial sequence	180	180	0.31	3e-41	0.95	JF244698.1
Uncultured bacterium clone 16saw118-1a03 16S ribosomal RNA gene, partial sequence	180	180	0.31	3e-41	0.95	JF244593.1
Uncultured bacterium clone 16saw118-1h12 16S ribosomal RNA gene, partial sequence	180	180	0.31	3e-41	0.95	JF244682.1
Uncultured bacterium clone 16saw118-1h02 16S ribosomal RNA gene, partial sequence	180	180	0.31	3e-41	0.95	JF244672.1
Uncultured bacterium clone 16saw118-1g11 16S ribosomal RNA gene, partial sequence	180	180	0.31	3e-41	0.95	JF244669.1
Uncultured bacterium clone 16saw118-1a06 16S ribosomal RNA gene, partial sequence	180	180	0.31	3e-41	0.95	JF244596.1
Uncultured bacterium clone 16saw118-1a11 16S ribosomal RNA gene, partial sequence	180	180	0.31	3e-41	0.95	JF244601.1
Uncultured bacterium clone 16saw118-1e05 16S ribosomal RNA gene, partial sequence	180	180	0.31	3e-41	0.95	JF244640.1
Uncultured bacterium clone 16saw118-1b08 16S ribosomal RNA gene, partial sequence	180	180	0.31	3e-41	0.95	JF244610.1
Uncultured bacterium clone 16saw117-3h07 16S ribosomal RNA gene, partial sequence	180	180	0.31	3e-41	0.95	JF244586.1
Uncultured bacterium clone 16saw117-3f12 16S ribosomal RNA gene, partial sequence	180	180	0.31	3e-41	0.95	JF244569.1
Uncultured bacterium clone 16saw117-3e11 16S ribosomal RNA gene, partial sequence	180	180	0.31	3e-41	0.95	JF244557.1
Uncultured bacterium clone 16saw117-3e07 16S ribosomal RNA gene, partial sequence	180	180	0.31	3e-41	0.95	JF244555.1
Uncultured bacterium clone 16saw117-3e03 16S ribosomal RNA gene, partial sequence	180	180	0.31	3e-41	0.95	JF244552.1
Uncultured bacterium clone 16saw117-3a11 16S ribosomal RNA gene, partial sequence	180	180	0.31	3e-41	0.95	JF244517.1
Uncultured bacterium clone 16saw117-3a08 16S ribosomal RNA gene, partial sequence	180	180	0.31	3e-41	0.95	JF244514.1
Uncultured bacterium clone 16saw117-3a04 16S ribosomal RNA gene, partial sequence	180	180	0.31	3e-41	0.95	JF244510.1
Uncultured bacterium clone 16saw117-2h10 16S ribosomal RNA gene, partial sequence	180	180	0.31	3e-41	0.95	JF244505.1
Uncultured bacterium clone 16saw117-2h04 16S ribosomal RNA gene, partial sequence	180	180	0.31	3e-41	0.95	JF244499.1
Uncultured bacterium clone 16saw117-2f07 16S ribosomal RNA gene, partial sequence	180	180	0.31	3e-41	0.95	JF244479.1
Uncultured bacterium clone 16saw117-2f05 16S ribosomal RNA gene, partial sequence	180	180	0.31	3e-41	0.95	JF244477.1
Uncultured bacterium clone 16saw117-2e08 16S ribosomal RNA gene, partial sequence	180	180	0.31	3e-41	0.95	JF244470.1
Uncultured bacterium clone 16saw117-2e07 16S ribosomal RNA gene, partial sequence	180	180	0.31	3e-41	0.95	JF244469.1
Uncultured bacterium clone 16saw117-2e05 16S ribosomal RNA gene, partial sequence	180	180	0.31	3e-41	0.95	JF244467.1
Uncultured bacterium clone 16saw117-2d12 16S ribosomal RNA gene, partial sequence	180	180	0.31	3e-41	0.95	JF244463.1
Uncultured bacterium clone 16saw117-1e03 16S ribosomal RNA gene, partial sequence	180	180	0.31	3e-41	0.95	JF244383.1
Uncultured bacterium clone 16saw117-2c12 16S ribosomal RNA gene, partial sequence	180	180	0.31	3e-41	0.95	JF244451.1
Uncultured bacterium clone 16saw117-2b05 16S ribosomal RNA gene, partial sequence	180	180	0.31	3e-41	0.95	JF244432.1
Uncultured bacterium clone 16saw117-1g06 16S ribosomal RNA gene, partial sequence	180	180	0.31	3e-41	0.95	JF244404.1
Uncultured bacterium clone 16saw117-1g02 16S ribosomal RNA gene, partial sequence	180	180	0.31	3e-41	0.95	JF244402.1
Uncultured bacterium clone 16saw117-1f07 16S ribosomal RNA gene, partial sequence	180	180	0.31	3e-41	0.95	JF244396.1
Uncultured bacterium clone 16saw117-1f01 16S ribosomal RNA gene, partial sequence	180	180	0.31	3e-41	0.95	JF244392.1
Uncultured bacterium clone 16saw117-1e08 16S ribosomal RNA gene, partial sequence	180	180	0.31	3e-41	0.95	JF244387.1
Uncultured bacterium clone 16saw117-1e02 16S ribosomal RNA gene, partial sequence	180	180	0.31	3e-41	0.95	JF244382.1
Uncultured bacterium clone 16saw117-1d12 16S ribosomal RNA gene, partial sequence	180	180	0.31	3e-41	0.95	JF244380.1
Uncultured bacterium clone 16saw117-1a02 16S ribosomal RNA gene, partial sequence	180	180	0.31	3e-41	0.95	JF244339.1
Uncultured bacterium clone 16saw117-1c02 16S ribosomal RNA gene, partial sequence	180	180	0.31	3e-41	0.95	JF244359.1
Uncultured bacterium clone 16saw117-1b09 16S ribosomal RNA gene, partial sequence	180	180	0.31	3e-41	0.95	JF244356.1
Uncultured bacterium clone 16saw117-1a07 16S ribosomal RNA gene, partial sequence	180	180	0.31	3e-41	0.95	JF244344.1
Uncultured bacterium clone 16saw117-1a03 16S ribosomal RNA gene, partial sequence	180	180	0.31	3e-41	0.95	JF244340.1
Uncultured organism clone ELU0179-T491-S-NIPCRAMgANa_000244 small subunit ribosomal RNA gene, partial sequence	180	180	0.31	3e-41	0.95	HQ818991.1
Uncultured organism clone ELU0179-T491-S-NIPCRAMgANa_000206 small subunit ribosomal RNA gene, partial sequence	180	180	0.31	3e-41	0.95	HQ818953.1
Uncultured organism clone ELU0179-T491-S-NIPCRAMgANa_000141 small subunit ribosomal RNA gene, partial sequence	180	180	0.31	3e-41	0.95	HQ818888.1
Uncultured organism clone ELU0179-T491-S-NIPCRAMgANa_000121 small subunit ribosomal RNA gene, partial sequence	180	180	0.31	3e-41	0.95	HQ818868.1
Uncultured organism clone ELU0153-T424-S-NIPCRAMgANa_000471 small subunit ribosomal RNA gene, partial sequence	180	180	0.31	3e-41	0.95	HQ803653.1
Uncultured organism clone ELU0153-T424-S-NIPCRAMgANa_000398 small subunit ribosomal RNA gene, partial sequence	180	180	0.31	3e-41	0.95	HQ803580.1
Uncultured organism clone ELU0153-T424-S-NIPCRAMgANa_000015 small subunit ribosomal RNA gene, partial sequence	180	180	0.31	3e-41	0.95	HQ803197.1
Uncultured organism clone ELU0096-T30-S-NI_000179 small subunit ribosomal RNA gene, partial sequence	180	180	0.31	3e-41	0.95	HQ783330.1
Uncultured organism clone ELU0096-T30-S-NI_000142 small subunit ribosomal RNA gene, partial sequence	180	180	0.31	3e-41	0.95	HQ783293.1
Uncultured organism clone ELU0063-T430-S-NIPCRAMgANa_000578 small subunit ribosomal RNA gene, partial sequence	180	180	0.31	3e-41	0.95	HQ768766.1
Uncultured organism clone ELU0063-T430-S-NIPCRAMgANa_000465 small subunit ribosomal RNA gene, partial sequence	180	180	0.31	3e-41	0.95	HQ768653.1
Uncultured organism clone ELU0063-T430-S-NIPCRAMgANa_000409 small subunit ribosomal RNA gene, partial sequence	180	180	0.31	3e-41	0.95	HQ768597.1
Uncultured organism clone ELU0063-T430-S-NIPCRAMgANa_000303 small subunit ribosomal RNA gene, partial sequence	180	180	0.31	3e-41	0.95	HQ768491.1
Uncultured organism clone ELU0063-T430-S-NIPCRAMgANa_000231 small subunit ribosomal RNA gene, partial sequence	180	180	0.31	3e-41	0.95	HQ768419.1
Uncultured organism clone ELU0063-T430-S-NIPCRAMgANa_000082 small subunit ribosomal RNA gene, partial sequence	180	180	0.31	3e-41	0.95	HQ768270.1
Uncultured organism clone ELU0063-T430-S-NIPCRAMgANa_000013 small subunit ribosomal RNA gene, partial sequence	180	180	0.31	3e-41	0.95	HQ768201.1
Uncultured organism clone ELU0013-T78-S-NI_000237 small subunit ribosomal RNA gene, partial sequence	180	180	0.31	3e-41	0.95	HQ742662.1
Uncultured organism clone ELU0013-T78-S-NI_000176 small subunit ribosomal RNA gene, partial sequence	180	180	0.31	3e-41	0.95	HQ742601.1
Uncultured organism clone ELU0013-T78-S-NI_000024 small subunit ribosomal RNA gene, partial sequence	180	180	0.31	3e-41	0.95	HQ742449.1
[Clostridium] difficile gene for 16S ribosomal RNA, partial sequence, strain: JCM 5244	180	180	0.31	3e-41	0.95	AB632375.1
Peptoclostridium difficile strain ATCC 9689 16S ribosomal RNA gene, partial sequence	180	180	0.31	3e-41	0.95	NR_112172.1

## Sheet: S2_SR
Description	Max score	Total score	Query cover	E value	Ident	Accession
Clostridioides difficile strain 630 delta erm, complete genome	195	2340	0.35	8e-46	0.98	CP016318.1
Clostridioides difficile strain FDAARGOS_267, complete genome	195	2334	0.35	8e-46	0.98	CP020424.1
Clostridioides difficile strain BR81, complete genome	195	2340	0.35	8e-46	0.98	CP019870.1
Clostridioides difficile strain Cl-N339 16S ribosomal RNA gene, partial sequence	195	195	0.35	8e-46	0.98	KY523549.1
Clostridioides difficile strain LEM1, complete genome	195	2334	0.35	8e-46	0.98	CP019469.1
Clostridioides difficile 630, complete genome	195	2340	0.35	8e-46	0.98	CP010905.2
Uncultured bacterium gene for 16S rRNA, partial sequence, note: OTU: 1727	195	195	0.35	8e-46	0.98	LC182090.1
Peptoclostridium difficile strain Rd2-F90-Cd001 16S ribosomal RNA gene, partial sequence	195	195	0.35	8e-46	0.98	KX109924.1
Peptoclostridium difficile strain 08ACD0030, complete genome	195	2334	0.35	8e-46	0.98	CP010888.1
Peptoclostridium difficile strain Z31, complete genome	195	1833	0.35	8e-46	0.98	CP013196.1
Peptoclostridium difficile ATCC 9689 = DSM 1296, complete genome	195	2334	0.35	8e-46	0.98	CP011968.1
Peptoclostridium difficile BJ08, complete genome	195	1365	0.35	8e-46	0.98	CP003939.1
Peptoclostridium difficile genome assembly CD630DERM, chromosome : 1	195	2340	0.35	8e-46	0.98	LN614756.1
[Clostridium] difficile strain NJ1308 16S ribosomal RNA gene, partial sequence	195	195	0.35	8e-46	0.98	KJ130492.1
[Clostridium] difficile strain NJ1307 16S ribosomal RNA gene, partial sequence	195	195	0.35	8e-46	0.98	KJ130491.1
Uncultured Clostridium sp. clone 3m015027 16S ribosomal RNA gene, partial sequence	195	195	0.35	8e-46	0.98	JX136919.1
Uncultured bacterium clone SC03_FZZ71GH01AX63D 16S ribosomal RNA gene, partial sequence	195	195	0.35	8e-46	0.98	JN064647.1
Uncultured bacterium clone SC03_FZZ71GH01BB1DE 16S ribosomal RNA gene, partial sequence	195	195	0.35	8e-46	0.98	JN064277.1
Uncultured bacterium clone AC03_FZZ71GH01A4RNJ 16S ribosomal RNA gene, partial sequence	195	195	0.35	8e-46	0.98	JN055924.1
Uncultured bacterium clone AC03_FZZ71GH01AVXEH 16S ribosomal RNA gene, partial sequence	195	195	0.35	8e-46	0.98	JN055919.1
Uncultured organism clone ELU0179-T491-S-NIPCRAMgANa_000244 small subunit ribosomal RNA gene, partial sequence	195	195	0.35	8e-46	0.98	HQ818991.1
Uncultured organism clone ELU0179-T491-S-NIPCRAMgANa_000206 small subunit ribosomal RNA gene, partial sequence	195	195	0.35	8e-46	0.98	HQ818953.1
Uncultured organism clone ELU0179-T491-S-NIPCRAMgANa_000141 small subunit ribosomal RNA gene, partial sequence	195	195	0.35	8e-46	0.98	HQ818888.1
Uncultured organism clone ELU0179-T491-S-NIPCRAMgANa_000121 small subunit ribosomal RNA gene, partial sequence	195	195	0.35	8e-46	0.98	HQ818868.1
Uncultured organism clone ELU0153-T424-S-NIPCRAMgANa_000471 small subunit ribosomal RNA gene, partial sequence	195	195	0.35	8e-46	0.98	HQ803653.1
Uncultured organism clone ELU0153-T424-S-NIPCRAMgANa_000398 small subunit ribosomal RNA gene, partial sequence	195	195	0.35	8e-46	0.98	HQ803580.1
Uncultured organism clone ELU0153-T424-S-NIPCRAMgANa_000015 small subunit ribosomal RNA gene, partial sequence	195	195	0.35	8e-46	0.98	HQ803197.1
Uncultured organism clone ELU0096-T30-S-NI_000142 small subunit ribosomal RNA gene, partial sequence	195	195	0.35	8e-46	0.98	HQ783293.1
Uncultured organism clone ELU0096-T30-S-NI_000102 small subunit ribosomal RNA gene, partial sequence	195	195	0.35	8e-46	0.98	HQ783253.1
Uncultured organism clone ELU0063-T430-S-NIPCRAMgANa_000578 small subunit ribosomal RNA gene, partial sequence	195	195	0.35	8e-46	0.98	HQ768766.1
Uncultured organism clone ELU0063-T430-S-NIPCRAMgANa_000465 small subunit ribosomal RNA gene, partial sequence	195	195	0.35	8e-46	0.98	HQ768653.1
Uncultured organism clone ELU0063-T430-S-NIPCRAMgANa_000409 small subunit ribosomal RNA gene, partial sequence	195	195	0.35	8e-46	0.98	HQ768597.1
Uncultured organism clone ELU0063-T430-S-NIPCRAMgANa_000231 small subunit ribosomal RNA gene, partial sequence	195	195	0.35	8e-46	0.98	HQ768419.1
Uncultured organism clone ELU0063-T430-S-NIPCRAMgANa_000013 small subunit ribosomal RNA gene, partial sequence	195	195	0.35	8e-46	0.98	HQ768201.1
Uncultured organism clone ELU0021-T97-S-NI_000479 small subunit ribosomal RNA gene, partial sequence	195	195	0.35	8e-46	0.98	HQ747001.1
Uncultured organism clone ELU0013-T78-S-NI_000176 small subunit ribosomal RNA gene, partial sequence	195	195	0.35	8e-46	0.98	HQ742601.1
Uncultured organism clone ELU0013-T78-S-NI_000024 small subunit ribosomal RNA gene, partial sequence	195	195	0.35	8e-46	0.98	HQ742449.1
[Clostridium] difficile gene for 16S ribosomal RNA, partial sequence, strain: JCM 5244	195	195	0.35	8e-46	0.98	AB632375.1
Clostridium difficile strain 38 16S ribosomal RNA gene, partial sequence	195	195	0.35	8e-46	0.98	JF693897.1
Clostridium difficile strain 35 16S ribosomal RNA gene, partial sequence	195	195	0.35	8e-46	0.98	JF693896.1
Uncultured bacterium clone 16slp5_06d05.p1k 16S ribosomal RNA gene, partial sequence	195	195	0.35	8e-46	0.98	FJ505390.1
Clostridium difficile strain DSM 12056 16S ribosomal RNA gene, partial sequence	195	195	0.35	8e-46	0.98	HM007570.1
Clostridium difficile BI9 chromosome	195	195	0.35	8e-46	0.98	FN668944.1
Clostridium difficile BI1 chromosome, complete sequence	195	2340	0.35	8e-46	0.98	FN668941.1
Clostridium difficile M68, complete genome	195	2730	0.35	8e-46	0.98	FN668375.1
Clostridium difficile complete genome, strain 2007855	195	1723	0.35	8e-46	0.98	FN665654.1
Clostridium difficile complete genome, strain CF5	195	1738	0.35	8e-46	0.98	FN665652.1
Peptoclostridium difficile strain JCM 1296 16S ribosomal RNA gene, partial sequence	195	195	0.35	8e-46	0.98	NR_113132.1
Clostridium sp. A4-100 gene for 16S rRNA, partial sequence	195	195	0.35	8e-46	0.98	AB238877.1
Clostridium sp. A4-28 gene for 16S rRNA, partial sequence	195	195	0.35	8e-46	0.98	AB238849.1
Clostridium difficile R20291 complete genome	195	1755	0.35	8e-46	0.98	FN545816.1
Clostridium difficile CD196 complete genome, strain CD196	195	1950	0.35	8e-46	0.98	FN538970.1
Uncultured bacterium clone TS51_a02d06 16S ribosomal RNA gene, partial sequence	195	195	0.35	8e-46	0.98	FJ369592.1
Uncultured bacterium clone YO00043F01 16S ribosomal RNA gene, partial sequence	195	195	0.35	8e-46	0.98	EU197886.1
Uncultured Clostridium sp. clone MS158A1_C12 16S ribosomal RNA gene, partial sequence	195	195	0.35	8e-46	0.98	EF705171.1
Uncultured Clostridium sp. clone MS036A1_C12 16S ribosomal RNA gene, partial sequence	195	195	0.35	8e-46	0.98	EF701637.1
Clostridium difficile 630 complete genome	195	2145	0.35	8e-46	0.98	AM180355.1
Uncultured bacterium clone 002-h10 16S ribosomal RNA gene, partial sequence	195	195	0.35	8e-46	0.98	DQ904997.1
Uncultured bacterium inhufecA-22 16S ribosomal RNA gene, partial sequence	195	195	0.35	8e-46	0.98	AY328361.1
Uncultured bacterium inhufecA-7 16S ribosomal RNA gene, partial sequence	195	195	0.35	8e-46	0.98	AY328358.1
Peptoclostridium difficile strain ATCC 9689 16S ribosomal RNA gene, partial sequence	195	195	0.35	8e-46	0.98	NR_112172.1
Clostridium difficile strain VPI 10463 16S ribosomal RNA gene, partial sequence	195	195	0.35	8e-46	0.98	AF072473.1
Clostridium difficile 16S rRNA gene, strain DSM 11209	195	195	0.35	8e-46	0.98	X73450.1
Peptoclostridium difficile genome assembly 7032989, scaffold BN1095_Contig_3	193	193	0.34	3e-45	0.98	LK932960.1
Peptoclostridium difficile genome assembly 7032989, scaffold BN1095_Contig_2	193	193	0.34	3e-45	0.98	LK932849.1
Uncultured Clostridium sp. clone MS119A1_B07 16S ribosomal RNA gene, partial sequence	193	193	0.34	3e-45	0.98	EF698919.1
Clostridioides difficile strain ZZV14-6009 16S ribosomal RNA gene, partial sequence	189	189	0.35	4e-44	0.97	KX792125.1
Uncultured bacterium clone 3969 16S ribosomal RNA gene, partial sequence	189	189	0.35	4e-44	0.97	KF520642.1
Uncultured bacterium clone 2003 16S ribosomal RNA gene, partial sequence	189	189	0.35	4e-44	0.97	KF518519.1
Uncultured bacterium clone HA3ER6P01DOIOG 16S ribosomal RNA gene, partial sequence	189	189	0.35	4e-44	0.97	JX635794.1
Uncultured bacterium clone HA3ER6P01A521Y 16S ribosomal RNA gene, partial sequence	189	189	0.35	4e-44	0.97	JX635752.1
Uncultured Clostridium sp. clone 12m1515132 16S ribosomal RNA gene, partial sequence	189	189	0.35	4e-44	0.97	JX548140.1
Uncultured organism clone ELU0153-T424-S-NIPCRAMgANa_000237 small subunit ribosomal RNA gene, partial sequence	189	189	0.35	4e-44	0.97	HQ803419.1
Uncultured organism clone ELU0063-T430-S-NIPCRAMgANa_000303 small subunit ribosomal RNA gene, partial sequence	189	189	0.35	4e-44	0.97	HQ768491.1
Uncultured organism clone ELU0021-T97-S-NI_000615 small subunit ribosomal RNA gene, partial sequence	189	189	0.35	4e-44	0.97	HQ747137.1
Clostridium difficile complete genome, strain M120	189	2084	0.35	4e-44	0.97	FN665653.1
Clostridium sp. A7-113 gene for 16S rRNA, partial sequence	189	189	0.35	4e-44	0.97	AB238909.1
Clostridium aff. difficile AA1 partial 16S rRNA gene, strain AA1	189	189	0.35	4e-44	0.97	AJ310756.1
Clostridioides difficile strain ZZV14-6383 16S ribosomal RNA gene, partial sequence	187	187	0.34	1e-43	0.97	KX792134.1
Clostridioides difficile strain ZZV14-6048 16S ribosomal RNA gene, partial sequence	187	187	0.34	1e-43	0.97	KX792128.1
Uncultured bacterium clone YO00044D06 16S ribosomal RNA gene, partial sequence	187	187	0.35	1e-43	0.97	EU197932.1
Uncultured bacterium clone YO00044H01 16S ribosomal RNA gene, partial sequence	187	187	0.35	1e-43	0.97	EU197920.1
Uncultured bacterium clone YO00044B01 16S ribosomal RNA gene, partial sequence	187	187	0.35	1e-43	0.97	EU197916.1
Uncultured bacterium clone YO00044C06 16S ribosomal RNA gene, partial sequence	187	187	0.35	1e-43	0.97	EU197903.1
Uncultured bacterium clone YO00044F02 16S ribosomal RNA gene, partial sequence	187	187	0.35	1e-43	0.97	EU197900.1
Uncultured bacterium clone YO00044E02 16S ribosomal RNA gene, partial sequence	187	187	0.35	1e-43	0.97	EU197897.1
Uncultured bacterium clone YO00044G02 16S ribosomal RNA gene, partial sequence	187	187	0.35	1e-43	0.97	EU197895.1
Uncultured bacterium clone YO00043D03 16S ribosomal RNA gene, partial sequence	187	187	0.35	1e-43	0.97	EU197872.1
Uncultured bacterium clone YO00043B05 16S ribosomal RNA gene, partial sequence	187	187	0.35	1e-43	0.97	EU197826.1
Uncultured Clostridium sp. clone MS161A1_H08 16S ribosomal RNA gene, partial sequence	187	187	0.34	1e-43	0.97	EF705466.1
Uncultured Firmicutes bacterium partial 16S rRNA gene, clone EU507502	185	185	0.34	5e-43	0.97	LN802400.1
Uncultured bacterium clone DolRc_17658 16S ribosomal RNA gene, partial sequence	185	185	0.34	5e-43	0.97	JQ200763.1
[Clostridium] difficile partial 16S rRNA gene, isolate 11-3-D	185	185	0.33	5e-43	0.98	HE974930.1
Uncultured Clostridium sp. clone PLYFP85 16S ribosomal RNA gene, partial sequence	185	185	0.34	5e-43	0.97	JN792351.1
Uncultured organism clone ELU0121-T302-S-NI_000020 small subunit ribosomal RNA gene, partial sequence	185	185	0.34	5e-43	0.97	HQ790499.1
Uncultured organism clone ELU0120-T301-S-NI_000165 small subunit ribosomal RNA gene, partial sequence	185	185	0.34	5e-43	0.97	HQ790406.1
Uncultured organism clone ELU0120-T301-S-NI_000139 small subunit ribosomal RNA gene, partial sequence	185	185	0.34	5e-43	0.97	HQ790380.1
Uncultured organism clone ELU0120-T301-S-NI_000131 small subunit ribosomal RNA gene, partial sequence	185	185	0.34	5e-43	0.97	HQ790372.1
Uncultured organism clone ELU0120-T301-S-NI_000095 small subunit ribosomal RNA gene, partial sequence	185	185	0.34	5e-43	0.97	HQ790336.1
Uncultured organism clone ELU0120-T301-S-NI_000087 small subunit ribosomal RNA gene, partial sequence	185	185	0.34	5e-43	0.97	HQ790328.1

## Sheet: S3_SF
Description	Max score	Total score	Query cover	E value	Ident	Accession
Clostridioides difficile strain 630 delta erm, complete genome	207	2451	0.36	1e-49	0.99	CP016318.1
Clostridioides difficile strain FDAARGOS_267, complete genome	207	2423	0.36	1e-49	0.99	CP020424.1
Clostridioides difficile strain BR81, complete genome	207	2445	0.36	1e-49	0.99	CP019870.1
Clostridioides difficile strain LEM1, complete genome	207	2439	0.36	1e-49	0.99	CP019469.1
Clostridioides difficile 630, complete genome	207	2451	0.36	1e-49	0.99	CP010905.2
Peptoclostridium difficile strain 08ACD0030, complete genome	207	2439	0.36	1e-49	0.99	CP010888.1
Peptoclostridium difficile ATCC 9689 = DSM 1296, complete genome	207	2423	0.36	1e-49	0.99	CP011968.1
Peptoclostridium difficile BJ08, complete genome	207	1455	0.36	1e-49	0.99	CP003939.1
Peptoclostridium difficile genome assembly CD630DERM, chromosome : 1	207	2451	0.36	1e-49	0.99	LN614756.1
[Clostridium] difficile strain NJ1307 16S ribosomal RNA gene, partial sequence	207	207	0.36	1e-49	0.99	KJ130491.1
Uncultured Clostridium sp. clone 3m015027 16S ribosomal RNA gene, partial sequence	207	207	0.36	1e-49	0.99	JX136919.1
Uncultured bacterium clone SC03_FZZ71GH01BB1DE 16S ribosomal RNA gene, partial sequence	207	207	0.36	1e-49	0.99	JN064277.1
Uncultured bacterium clone AC03_FZZ71GH01AVXEH 16S ribosomal RNA gene, partial sequence	207	207	0.36	1e-49	0.99	JN055919.1
Uncultured bacterium clone 16saw118-3h11 16S ribosomal RNA gene, partial sequence	207	207	0.36	1e-49	0.99	JF244860.1
Uncultured bacterium clone 16saw118-3e12 16S ribosomal RNA gene, partial sequence	207	207	0.36	1e-49	0.99	JF244827.1
Uncultured bacterium clone 16saw118-3c12 16S ribosomal RNA gene, partial sequence	207	207	0.36	1e-49	0.99	JF244804.1
Uncultured bacterium clone 16saw118-3c09 16S ribosomal RNA gene, partial sequence	207	207	0.36	1e-49	0.99	JF244801.1
Uncultured bacterium clone 16saw118-3c06 16S ribosomal RNA gene, partial sequence	207	207	0.36	1e-49	0.99	JF244798.1
Uncultured bacterium clone 16saw118-3c01 16S ribosomal RNA gene, partial sequence	207	207	0.36	1e-49	0.99	JF244794.1
Uncultured bacterium clone 16saw118-3b08 16S ribosomal RNA gene, partial sequence	207	207	0.36	1e-49	0.99	JF244789.1
Uncultured bacterium clone 16saw118-1h07 16S ribosomal RNA gene, partial sequence	207	207	0.36	1e-49	0.99	JF244677.1
Uncultured bacterium clone 16saw118-2g10 16S ribosomal RNA gene, partial sequence	207	207	0.36	1e-49	0.99	JF244757.1
Uncultured bacterium clone 16saw118-2e12 16S ribosomal RNA gene, partial sequence	207	207	0.36	1e-49	0.99	JF244737.1
Uncultured bacterium clone 16saw118-2e07 16S ribosomal RNA gene, partial sequence	207	207	0.36	1e-49	0.99	JF244732.1
Uncultured bacterium clone 16saw118-1h02 16S ribosomal RNA gene, partial sequence	207	207	0.36	1e-49	0.99	JF244672.1
Uncultured bacterium clone 16saw118-1g11 16S ribosomal RNA gene, partial sequence	207	207	0.36	1e-49	0.99	JF244669.1
Uncultured bacterium clone 16saw118-1a06 16S ribosomal RNA gene, partial sequence	207	207	0.36	1e-49	0.99	JF244596.1
Uncultured bacterium clone 16saw118-1a11 16S ribosomal RNA gene, partial sequence	207	207	0.36	1e-49	0.99	JF244601.1
Uncultured bacterium clone 16saw118-1b08 16S ribosomal RNA gene, partial sequence	207	207	0.36	1e-49	0.99	JF244610.1
Uncultured bacterium clone 16saw117-3h07 16S ribosomal RNA gene, partial sequence	207	207	0.36	1e-49	0.99	JF244586.1
Uncultured bacterium clone 16saw117-3f12 16S ribosomal RNA gene, partial sequence	207	207	0.36	1e-49	0.99	JF244569.1
Uncultured bacterium clone 16saw117-3e11 16S ribosomal RNA gene, partial sequence	207	207	0.36	1e-49	0.99	JF244557.1
Uncultured bacterium clone 16saw117-3e07 16S ribosomal RNA gene, partial sequence	207	207	0.36	1e-49	0.99	JF244555.1
Uncultured bacterium clone 16saw117-3e03 16S ribosomal RNA gene, partial sequence	207	207	0.36	1e-49	0.99	JF244552.1
Uncultured bacterium clone 16saw117-3a08 16S ribosomal RNA gene, partial sequence	207	207	0.36	1e-49	0.99	JF244514.1
Uncultured bacterium clone 16saw117-3a04 16S ribosomal RNA gene, partial sequence	207	207	0.36	1e-49	0.99	JF244510.1
Uncultured bacterium clone 16saw117-2h10 16S ribosomal RNA gene, partial sequence	207	207	0.36	1e-49	0.99	JF244505.1
Uncultured bacterium clone 16saw117-2h04 16S ribosomal RNA gene, partial sequence	207	207	0.36	1e-49	0.99	JF244499.1
Uncultured bacterium clone 16saw117-2f07 16S ribosomal RNA gene, partial sequence	207	207	0.36	1e-49	0.99	JF244479.1
Uncultured bacterium clone 16saw117-2e08 16S ribosomal RNA gene, partial sequence	207	207	0.36	1e-49	0.99	JF244470.1
Uncultured bacterium clone 16saw117-2e07 16S ribosomal RNA gene, partial sequence	207	207	0.36	1e-49	0.99	JF244469.1
Uncultured bacterium clone 16saw117-2e05 16S ribosomal RNA gene, partial sequence	207	207	0.36	1e-49	0.99	JF244467.1
Uncultured bacterium clone 16saw117-2d12 16S ribosomal RNA gene, partial sequence	207	207	0.36	1e-49	0.99	JF244463.1
Uncultured bacterium clone 16saw117-1e03 16S ribosomal RNA gene, partial sequence	207	207	0.36	1e-49	0.99	JF244383.1
Uncultured bacterium clone 16saw117-2c12 16S ribosomal RNA gene, partial sequence	207	207	0.36	1e-49	0.99	JF244451.1
Uncultured bacterium clone 16saw117-2b05 16S ribosomal RNA gene, partial sequence	207	207	0.36	1e-49	0.99	JF244432.1
Uncultured bacterium clone 16saw117-1g06 16S ribosomal RNA gene, partial sequence	207	207	0.36	1e-49	0.99	JF244404.1
Uncultured bacterium clone 16saw117-1g02 16S ribosomal RNA gene, partial sequence	207	207	0.36	1e-49	0.99	JF244402.1
Uncultured bacterium clone 16saw117-1f07 16S ribosomal RNA gene, partial sequence	207	207	0.36	1e-49	0.99	JF244396.1
Uncultured bacterium clone 16saw117-1f01 16S ribosomal RNA gene, partial sequence	207	207	0.36	1e-49	0.99	JF244392.1
Uncultured bacterium clone 16saw117-1e08 16S ribosomal RNA gene, partial sequence	207	207	0.36	1e-49	0.99	JF244387.1
Uncultured bacterium clone 16saw117-1e02 16S ribosomal RNA gene, partial sequence	207	207	0.36	1e-49	0.99	JF244382.1
Uncultured bacterium clone 16saw117-1d12 16S ribosomal RNA gene, partial sequence	207	207	0.36	1e-49	0.99	JF244380.1
Uncultured bacterium clone 16saw117-1a02 16S ribosomal RNA gene, partial sequence	207	207	0.36	1e-49	0.99	JF244339.1
Uncultured bacterium clone 16saw117-1c02 16S ribosomal RNA gene, partial sequence	207	207	0.36	1e-49	0.99	JF244359.1
Uncultured bacterium clone 16saw117-1b09 16S ribosomal RNA gene, partial sequence	207	207	0.36	1e-49	0.99	JF244356.1
Uncultured bacterium clone 16saw117-1a03 16S ribosomal RNA gene, partial sequence	207	207	0.36	1e-49	0.99	JF244340.1
Uncultured organism clone ELU0179-T491-S-NIPCRAMgANa_000244 small subunit ribosomal RNA gene, partial sequence	207	207	0.36	1e-49	0.99	HQ818991.1
Uncultured organism clone ELU0179-T491-S-NIPCRAMgANa_000206 small subunit ribosomal RNA gene, partial sequence	207	207	0.36	1e-49	0.99	HQ818953.1
Uncultured organism clone ELU0063-T430-S-NIPCRAMgANa_000578 small subunit ribosomal RNA gene, partial sequence	207	207	0.36	1e-49	0.99	HQ768766.1
Uncultured organism clone ELU0063-T430-S-NIPCRAMgANa_000409 small subunit ribosomal RNA gene, partial sequence	207	207	0.36	1e-49	0.99	HQ768597.1
Uncultured organism clone ELU0063-T430-S-NIPCRAMgANa_000303 small subunit ribosomal RNA gene, partial sequence	207	207	0.36	1e-49	0.99	HQ768491.1
Uncultured organism clone ELU0013-T78-S-NI_000237 small subunit ribosomal RNA gene, partial sequence	207	207	0.36	1e-49	0.99	HQ742662.1
Uncultured organism clone ELU0013-T78-S-NI_000024 small subunit ribosomal RNA gene, partial sequence	207	207	0.36	1e-49	0.99	HQ742449.1
[Clostridium] difficile gene for 16S ribosomal RNA, partial sequence, strain: JCM 5244	207	207	0.36	1e-49	0.99	AB632375.1
Clostridium difficile BI1 chromosome, complete sequence	207	2451	0.36	1e-49	0.99	FN668941.1
Clostridium difficile M68, complete genome	207	3008	0.36	1e-49	0.99	FN668375.1
Clostridium difficile complete genome, strain 2007855	207	1830	0.36	1e-49	0.99	FN665654.1
Clostridium difficile complete genome, strain CF5	207	1860	0.36	1e-49	0.99	FN665652.1
Clostridium sp. A4-100 gene for 16S rRNA, partial sequence	207	207	0.36	1e-49	0.99	AB238877.1
Uncultured bacteria clone 04_936_IBD.24663 16S ribosomal RNA gene, partial sequence	207	207	0.36	1e-49	0.99	GQ952420.1
Uncultured bacteria clone 04_936_IBD.24662 16S ribosomal RNA gene, partial sequence	207	207	0.36	1e-49	0.99	GQ952419.1
Uncultured bacteria clone 04_936_IBD.24661 16S ribosomal RNA gene, partial sequence	207	207	0.36	1e-49	0.99	GQ952418.1
Uncultured bacteria clone 04_936_IBD.23565 16S ribosomal RNA gene, partial sequence	207	207	0.36	1e-49	0.99	GQ951322.1
Uncultured bacteria clone 04_936_IBD.23189 16S ribosomal RNA gene, partial sequence	207	207	0.36	1e-49	0.99	GQ950946.1
Uncultured bacteria clone 04_936_IBD.23188 16S ribosomal RNA gene, partial sequence	207	207	0.36	1e-49	0.99	GQ950945.1
Uncultured bacteria clone 04_936_IBD.23180 16S ribosomal RNA gene, partial sequence	207	207	0.36	1e-49	0.99	GQ950937.1
Uncultured bacteria clone 04_936_IBD.22995 16S ribosomal RNA gene, partial sequence	207	207	0.36	1e-49	0.99	GQ950752.1
Uncultured bacteria clone 04_936_IBD.22823 16S ribosomal RNA gene, partial sequence	207	207	0.36	1e-49	0.99	GQ950580.1
Uncultured bacteria clone 04_936_IBD.22821 16S ribosomal RNA gene, partial sequence	207	207	0.36	1e-49	0.99	GQ950578.1
Uncultured bacteria clone 04_936_IBD.22803 16S ribosomal RNA gene, partial sequence	207	207	0.36	1e-49	0.99	GQ950560.1
Uncultured bacteria clone 04_936_IBD.22798 16S ribosomal RNA gene, partial sequence	207	207	0.36	1e-49	0.99	GQ950555.1
Uncultured bacteria clone 04_936_IBD.22783 16S ribosomal RNA gene, partial sequence	207	207	0.36	1e-49	0.99	GQ950540.1
Uncultured bacteria clone 04_936_IBD.22483 16S ribosomal RNA gene, partial sequence	207	207	0.36	1e-49	0.99	GQ950240.1
Uncultured bacteria clone 04_936_IBD.22482 16S ribosomal RNA gene, partial sequence	207	207	0.36	1e-49	0.99	GQ950239.1
Uncultured bacteria clone 04_936_IBD.22481 16S ribosomal RNA gene, partial sequence	207	207	0.36	1e-49	0.99	GQ950238.1
Uncultured bacteria clone 04_936_IBD.22480 16S ribosomal RNA gene, partial sequence	207	207	0.36	1e-49	0.99	GQ950237.1
Uncultured bacteria clone 04_936_IBD.22479 16S ribosomal RNA gene, partial sequence	207	207	0.36	1e-49	0.99	GQ950236.1
Uncultured bacteria clone 04_936_IBD.22478 16S ribosomal RNA gene, partial sequence	207	207	0.36	1e-49	0.99	GQ950235.1
Uncultured bacteria clone 04_936_IBD.22477 16S ribosomal RNA gene, partial sequence	207	207	0.36	1e-49	0.99	GQ950234.1
Uncultured bacteria clone 04_936_IBD.22476 16S ribosomal RNA gene, partial sequence	207	207	0.36	1e-49	0.99	GQ950233.1
Uncultured bacteria clone 04_936_IBD.22475 16S ribosomal RNA gene, partial sequence	207	207	0.36	1e-49	0.99	GQ950232.1
Uncultured bacteria clone 04_936_IBD.22474 16S ribosomal RNA gene, partial sequence	207	207	0.36	1e-49	0.99	GQ950231.1
Uncultured bacteria clone 04_936_IBD.22473 16S ribosomal RNA gene, partial sequence	207	207	0.36	1e-49	0.99	GQ950230.1
Uncultured bacteria clone 04_936_IBD.22472 16S ribosomal RNA gene, partial sequence	207	207	0.36	1e-49	0.99	GQ950229.1
Uncultured bacteria clone 04_936_IBD.22471 16S ribosomal RNA gene, partial sequence	207	207	0.36	1e-49	0.99	GQ950228.1
Uncultured bacteria clone 04_936_IBD.22470 16S ribosomal RNA gene, partial sequence	207	207	0.36	1e-49	0.99	GQ950227.1
Uncultured bacteria clone 04_936_IBD.22469 16S ribosomal RNA gene, partial sequence	207	207	0.36	1e-49	0.99	GQ950226.1
Uncultured bacteria clone 04_936_IBD.22468 16S ribosomal RNA gene, partial sequence	207	207	0.36	1e-49	0.99	GQ950225.1
Clostridium difficile strain DSM 12056 16S ribosomal RNA gene, partial sequence	204	204	0.36	1e-48	0.98	HM007570.1

## Sheet: S3_SR
Description	Max score	Total score	Query cover	E value	Ident	Accession
Clostridioides difficile strain 630 delta erm, complete genome	207	2495	0.48	8e-50	0.99	CP016318.1
Clostridioides difficile strain FDAARGOS_267, complete genome	207	2489	0.48	8e-50	0.99	CP020424.1
Clostridioides difficile strain BR81, complete genome	207	2495	0.48	8e-50	0.99	CP019870.1
Clostridioides difficile strain Cl-N339 16S ribosomal RNA gene, partial sequence	207	207	0.48	8e-50	0.99	KY523549.1
Clostridioides difficile strain LEM1, complete genome	207	2489	0.48	8e-50	0.99	CP019469.1
Clostridioides difficile 630, complete genome	207	2495	0.48	8e-50	0.99	CP010905.2
Uncultured bacterium gene for 16S rRNA, partial sequence, note: OTU: 1727	207	207	0.48	8e-50	0.99	LC182090.1
Peptoclostridium difficile strain Rd2-F90-Cd001 16S ribosomal RNA gene, partial sequence	207	207	0.48	8e-50	0.99	KX109924.1
Peptoclostridium difficile strain 08ACD0030, complete genome	207	2489	0.48	8e-50	0.99	CP010888.1
Peptoclostridium difficile strain Z31, complete genome	207	1964	0.48	8e-50	0.99	CP013196.1
Peptoclostridium difficile ATCC 9689 = DSM 1296, complete genome	207	2489	0.48	8e-50	0.99	CP011968.1
Peptoclostridium difficile BJ08, complete genome	207	1455	0.48	8e-50	0.99	CP003939.1
Peptoclostridium difficile genome assembly CD630DERM, chromosome : 1	207	2495	0.48	8e-50	0.99	LN614756.1
[Clostridium] difficile strain NJ1308 16S ribosomal RNA gene, partial sequence	207	207	0.48	8e-50	0.99	KJ130492.1
[Clostridium] difficile strain NJ1307 16S ribosomal RNA gene, partial sequence	207	207	0.48	8e-50	0.99	KJ130491.1
Uncultured Clostridium sp. clone 3m015027 16S ribosomal RNA gene, partial sequence	207	207	0.48	8e-50	0.99	JX136919.1
Uncultured bacterium clone SC03_FZZ71GH01AX63D 16S ribosomal RNA gene, partial sequence	207	207	0.48	8e-50	0.99	JN064647.1
Uncultured bacterium clone SC03_FZZ71GH01BB1DE 16S ribosomal RNA gene, partial sequence	207	207	0.48	8e-50	0.99	JN064277.1
Uncultured bacterium clone AC03_FZZ71GH01A4RNJ 16S ribosomal RNA gene, partial sequence	207	207	0.48	8e-50	0.99	JN055924.1
Uncultured bacterium clone AC03_FZZ71GH01AVXEH 16S ribosomal RNA gene, partial sequence	207	207	0.48	8e-50	0.99	JN055919.1
Uncultured organism clone ELU0179-T491-S-NIPCRAMgANa_000244 small subunit ribosomal RNA gene, partial sequence	207	207	0.48	8e-50	0.99	HQ818991.1
Uncultured organism clone ELU0179-T491-S-NIPCRAMgANa_000206 small subunit ribosomal RNA gene, partial sequence	207	207	0.48	8e-50	0.99	HQ818953.1
Uncultured organism clone ELU0179-T491-S-NIPCRAMgANa_000141 small subunit ribosomal RNA gene, partial sequence	207	207	0.48	8e-50	0.99	HQ818888.1
Uncultured organism clone ELU0179-T491-S-NIPCRAMgANa_000121 small subunit ribosomal RNA gene, partial sequence	207	207	0.48	8e-50	0.99	HQ818868.1
Uncultured organism clone ELU0153-T424-S-NIPCRAMgANa_000471 small subunit ribosomal RNA gene, partial sequence	207	207	0.48	8e-50	0.99	HQ803653.1
Uncultured organism clone ELU0153-T424-S-NIPCRAMgANa_000398 small subunit ribosomal RNA gene, partial sequence	207	207	0.48	8e-50	0.99	HQ803580.1
Uncultured organism clone ELU0153-T424-S-NIPCRAMgANa_000015 small subunit ribosomal RNA gene, partial sequence	207	207	0.48	8e-50	0.99	HQ803197.1
Uncultured organism clone ELU0096-T30-S-NI_000142 small subunit ribosomal RNA gene, partial sequence	207	207	0.48	8e-50	0.99	HQ783293.1
Uncultured organism clone ELU0096-T30-S-NI_000102 small subunit ribosomal RNA gene, partial sequence	207	207	0.48	8e-50	0.99	HQ783253.1
Uncultured organism clone ELU0063-T430-S-NIPCRAMgANa_000578 small subunit ribosomal RNA gene, partial sequence	207	207	0.48	8e-50	0.99	HQ768766.1
Uncultured organism clone ELU0063-T430-S-NIPCRAMgANa_000465 small subunit ribosomal RNA gene, partial sequence	207	207	0.48	8e-50	0.99	HQ768653.1
Uncultured organism clone ELU0063-T430-S-NIPCRAMgANa_000409 small subunit ribosomal RNA gene, partial sequence	207	207	0.48	8e-50	0.99	HQ768597.1
Uncultured organism clone ELU0063-T430-S-NIPCRAMgANa_000231 small subunit ribosomal RNA gene, partial sequence	207	207	0.48	8e-50	0.99	HQ768419.1
Uncultured organism clone ELU0063-T430-S-NIPCRAMgANa_000013 small subunit ribosomal RNA gene, partial sequence	207	207	0.48	8e-50	0.99	HQ768201.1
Uncultured organism clone ELU0021-T97-S-NI_000479 small subunit ribosomal RNA gene, partial sequence	207	207	0.48	8e-50	0.99	HQ747001.1
Uncultured organism clone ELU0013-T78-S-NI_000176 small subunit ribosomal RNA gene, partial sequence	207	207	0.48	8e-50	0.99	HQ742601.1
Uncultured organism clone ELU0013-T78-S-NI_000024 small subunit ribosomal RNA gene, partial sequence	207	207	0.48	8e-50	0.99	HQ742449.1
[Clostridium] difficile gene for 16S ribosomal RNA, partial sequence, strain: JCM 5244	207	207	0.48	8e-50	0.99	AB632375.1
Clostridium difficile strain 38 16S ribosomal RNA gene, partial sequence	207	207	0.48	8e-50	0.99	JF693897.1
Clostridium difficile strain 35 16S ribosomal RNA gene, partial sequence	207	207	0.48	8e-50	0.99	JF693896.1
Uncultured bacterium clone 16slp5_06d05.p1k 16S ribosomal RNA gene, partial sequence	207	207	0.48	8e-50	0.99	FJ505390.1
Clostridium difficile strain DSM 12056 16S ribosomal RNA gene, partial sequence	207	207	0.48	8e-50	0.99	HM007570.1
Clostridium difficile BI9 chromosome	207	207	0.48	8e-50	0.99	FN668944.1
Clostridium difficile BI1 chromosome, complete sequence	207	2495	0.48	8e-50	0.99	FN668941.1
Clostridium difficile M68, complete genome	207	2911	0.48	8e-50	0.99	FN668375.1
Clostridium difficile complete genome, strain 2007855	207	1840	0.48	8e-50	0.99	FN665654.1
Clostridium difficile complete genome, strain CF5	207	1854	0.48	8e-50	0.99	FN665652.1
Peptoclostridium difficile strain JCM 1296 16S ribosomal RNA gene, partial sequence	207	207	0.48	8e-50	0.99	NR_113132.1
Clostridium sp. A4-100 gene for 16S rRNA, partial sequence	207	207	0.48	8e-50	0.99	AB238877.1
Clostridium sp. A4-28 gene for 16S rRNA, partial sequence	207	207	0.48	8e-50	0.99	AB238849.1
Clostridium difficile R20291 complete genome	207	1871	0.48	8e-50	0.99	FN545816.1
Clostridium difficile CD196 complete genome, strain CD196	207	2079	0.48	8e-50	0.99	FN538970.1
Uncultured bacterium clone TS51_a02d06 16S ribosomal RNA gene, partial sequence	207	207	0.48	8e-50	0.99	FJ369592.1
Uncultured bacterium clone YO00043F01 16S ribosomal RNA gene, partial sequence	207	207	0.48	8e-50	0.99	EU197886.1
Uncultured Clostridium sp. clone MS158A1_C12 16S ribosomal RNA gene, partial sequence	207	207	0.48	8e-50	0.99	EF705171.1
Uncultured Clostridium sp. clone MS036A1_C12 16S ribosomal RNA gene, partial sequence	207	207	0.48	8e-50	0.99	EF701637.1
Clostridium difficile 630 complete genome	207	2287	0.48	8e-50	0.99	AM180355.1
Uncultured bacterium clone 002-h10 16S ribosomal RNA gene, partial sequence	207	207	0.48	8e-50	0.99	DQ904997.1
Uncultured bacterium inhufecA-22 16S ribosomal RNA gene, partial sequence	207	207	0.48	8e-50	0.99	AY328361.1
Uncultured bacterium inhufecA-7 16S ribosomal RNA gene, partial sequence	207	207	0.48	8e-50	0.99	AY328358.1
Peptoclostridium difficile strain ATCC 9689 16S ribosomal RNA gene, partial sequence	207	207	0.48	8e-50	0.99	NR_112172.1
Clostridium difficile strain VPI 10463 16S ribosomal RNA gene, partial sequence	207	207	0.48	8e-50	0.99	AF072473.1
Clostridium difficile 16S rRNA gene, strain DSM 11209	207	207	0.48	8e-50	0.99	X73450.1
Uncultured Clostridium sp. clone MS119A1_B07 16S ribosomal RNA gene, partial sequence	206	206	0.48	3e-49	0.99	EF698919.1
Clostridium aff. difficile AA1 partial 16S rRNA gene, strain AA1	204	204	0.48	1e-48	0.98	AJ310756.1
Clostridioides difficile strain ZZV14-6009 16S ribosomal RNA gene, partial sequence	202	202	0.48	4e-48	0.98	KX792125.1
Peptoclostridium difficile genome assembly 7032989, scaffold BN1095_Contig_3	202	202	0.45	4e-48	1	LK932960.1
Peptoclostridium difficile genome assembly 7032989, scaffold BN1095_Contig_2	202	202	0.45	4e-48	1	LK932849.1
Uncultured bacterium clone 3969 16S ribosomal RNA gene, partial sequence	202	202	0.48	4e-48	0.98	KF520642.1
Uncultured bacterium clone 2003 16S ribosomal RNA gene, partial sequence	202	202	0.48	4e-48	0.98	KF518519.1
Uncultured bacterium clone HA3ER6P01DOIOG 16S ribosomal RNA gene, partial sequence	202	202	0.48	4e-48	0.98	JX635794.1
Uncultured bacterium clone HA3ER6P01A521Y 16S ribosomal RNA gene, partial sequence	202	202	0.48	4e-48	0.98	JX635752.1
Uncultured Clostridium sp. clone 12m1515132 16S ribosomal RNA gene, partial sequence	202	202	0.48	4e-48	0.98	JX548140.1
Uncultured organism clone ELU0153-T424-S-NIPCRAMgANa_000237 small subunit ribosomal RNA gene, partial sequence	202	202	0.48	4e-48	0.98	HQ803419.1
Uncultured organism clone ELU0063-T430-S-NIPCRAMgANa_000303 small subunit ribosomal RNA gene, partial sequence	202	202	0.48	4e-48	0.98	HQ768491.1
Uncultured organism clone ELU0021-T97-S-NI_000615 small subunit ribosomal RNA gene, partial sequence	202	202	0.48	4e-48	0.98	HQ747137.1
Clostridium difficile complete genome, strain M120	202	2226	0.48	4e-48	0.98	FN665653.1
Clostridium sp. A7-113 gene for 16S rRNA, partial sequence	202	202	0.48	4e-48	0.98	AB238909.1
Uncultured bacterium clone YO00044D06 16S ribosomal RNA gene, partial sequence	202	202	0.48	4e-48	0.98	EU197932.1
Uncultured bacterium clone YO00044H01 16S ribosomal RNA gene, partial sequence	202	202	0.48	4e-48	0.98	EU197920.1
Uncultured bacterium clone YO00044B01 16S ribosomal RNA gene, partial sequence	202	202	0.48	4e-48	0.98	EU197916.1
Uncultured bacterium clone YO00044C06 16S ribosomal RNA gene, partial sequence	202	202	0.48	4e-48	0.98	EU197903.1
Uncultured bacterium clone YO00044F02 16S ribosomal RNA gene, partial sequence	202	202	0.48	4e-48	0.98	EU197900.1
Uncultured bacterium clone YO00044E02 16S ribosomal RNA gene, partial sequence	202	202	0.48	4e-48	0.98	EU197897.1
Uncultured bacterium clone YO00044G02 16S ribosomal RNA gene, partial sequence	202	202	0.48	4e-48	0.98	EU197895.1
Uncultured bacterium clone YO00043D03 16S ribosomal RNA gene, partial sequence	202	202	0.48	4e-48	0.98	EU197872.1
Uncultured bacterium clone YO00043B05 16S ribosomal RNA gene, partial sequence	202	202	0.48	4e-48	0.98	EU197826.1
Clostridioides difficile strain ZZV14-6383 16S ribosomal RNA gene, partial sequence	200	200	0.48	1e-47	0.98	KX792134.1
Clostridioides difficile strain ZZV14-6048 16S ribosomal RNA gene, partial sequence	200	200	0.48	1e-47	0.98	KX792128.1
Uncultured Clostridium sp. clone MS161A1_H08 16S ribosomal RNA gene, partial sequence	200	200	0.48	1e-47	0.98	EF705466.1
[Clostridium] difficile partial 16S rRNA gene, isolate 11-3-D	198	198	0.46	5e-47	0.99	HE974930.1
Uncultured bacterium clone YO00043G06 16S ribosomal RNA gene, partial sequence	198	198	0.46	5e-47	0.99	EU197885.1
Uncultured bacterium clone YO00043A08 16S ribosomal RNA gene, partial sequence	198	198	0.46	5e-47	0.99	EU197820.1
Uncultured bacterium clone OTU5461 16S ribosomal RNA gene, partial sequence	196	196	0.48	2e-46	0.97	KY547301.1
Uncultured organism clone ELU0096-T30-S-NI_000179 small subunit ribosomal RNA gene, partial sequence	196	196	0.48	2e-46	0.97	HQ783330.1
Uncultured organism clone ELU0013-T78-S-NI_000237 small subunit ribosomal RNA gene, partial sequence	196	196	0.48	2e-46	0.97	HQ742662.1
Uncultured Firmicutes bacterium partial 16S rRNA gene, clone EU507502	195	195	0.45	6e-46	0.99	LN802400.1
Uncultured bacterium clone DolRc_17658 16S ribosomal RNA gene, partial sequence	195	195	0.45	6e-46	0.99	JQ200763.1
Uncultured Clostridium sp. clone PLYFP85 16S ribosomal RNA gene, partial sequence	195	195	0.45	6e-46	0.99	JN792351.1
Uncultured organism clone ELU0121-T302-S-NI_000020 small subunit ribosomal RNA gene, partial sequence	195	195	0.45	6e-46	0.99	HQ790499.1

## Sheet: S4_SF
Description	Max score	Total score	Query cover	E value	Ident	Accession
Clostridioides difficile strain 630 delta erm, complete genome	207	2473	0.33	1e-49	0.99	CP016318.1
Clostridioides difficile strain FDAARGOS_267, complete genome	207	2467	0.33	1e-49	0.99	CP020424.1
Clostridioides difficile strain BR81, complete genome	207	2467	0.33	1e-49	0.99	CP019870.1
Clostridioides difficile strain Cl-N339 16S ribosomal RNA gene, partial sequence	207	207	0.33	1e-49	0.99	KY523549.1
Clostridioides difficile strain LEM1, complete genome	207	2473	0.33	1e-49	0.99	CP019469.1
Clostridioides difficile 630, complete genome	207	2473	0.33	1e-49	0.99	CP010905.2
Peptoclostridium difficile strain Rd2-F90-Cd001 16S ribosomal RNA gene, partial sequence	207	207	0.33	1e-49	0.99	KX109924.1
Peptoclostridium difficile strain 08ACD0030, complete genome	207	2473	0.33	1e-49	0.99	CP010888.1
Peptoclostridium difficile strain Z31, complete genome	207	1935	0.33	1e-49	0.99	CP013196.1
Peptoclostridium difficile ATCC 9689 = DSM 1296, complete genome	207	2467	0.33	1e-49	0.99	CP011968.1
Uncultured Peptostreptococcaceae bacterium clone OTU969 16S ribosomal RNA gene, partial sequence	207	207	0.33	1e-49	0.99	KP117835.1
Peptoclostridium difficile genome assembly CD630DERM, chromosome : 1	207	2473	0.33	1e-49	0.99	LN614756.1
[Clostridium] difficile strain NJ1308 16S ribosomal RNA gene, partial sequence	207	207	0.33	1e-49	0.99	KJ130492.1
[Clostridium] difficile partial 16S rRNA gene, isolate 11-3-D	207	207	0.33	1e-49	0.99	HE974930.1
Uncultured bacterium clone SC03_FZZ71GH01AX63D 16S ribosomal RNA gene, partial sequence	207	207	0.33	1e-49	0.99	JN064647.1
Uncultured bacterium clone AC03_FZZ71GH01A4RNJ 16S ribosomal RNA gene, partial sequence	207	207	0.33	1e-49	0.99	JN055924.1
Uncultured bacterium clone 16saw118-3g10 16S ribosomal RNA gene, partial sequence	207	207	0.33	1e-49	0.99	JF244847.1
Uncultured bacterium clone 16saw118-2b12 16S ribosomal RNA gene, partial sequence	207	207	0.33	1e-49	0.99	JF244704.1
Uncultured bacterium clone 16saw118-2b07 16S ribosomal RNA gene, partial sequence	207	207	0.33	1e-49	0.99	JF244699.1
Uncultured bacterium clone 16saw118-2b06 16S ribosomal RNA gene, partial sequence	207	207	0.33	1e-49	0.99	JF244698.1
Uncultured bacterium clone 16saw118-1a03 16S ribosomal RNA gene, partial sequence	207	207	0.33	1e-49	0.99	JF244593.1
Uncultured bacterium clone 16saw118-1h12 16S ribosomal RNA gene, partial sequence	207	207	0.33	1e-49	0.99	JF244682.1
Uncultured bacterium clone 16saw118-1e05 16S ribosomal RNA gene, partial sequence	207	207	0.33	1e-49	0.99	JF244640.1
Uncultured bacterium clone 16saw117-3a11 16S ribosomal RNA gene, partial sequence	207	207	0.33	1e-49	0.99	JF244517.1
Uncultured bacterium clone 16saw117-2f05 16S ribosomal RNA gene, partial sequence	207	207	0.33	1e-49	0.99	JF244477.1
Uncultured bacterium clone 16saw117-1a07 16S ribosomal RNA gene, partial sequence	207	207	0.33	1e-49	0.99	JF244344.1
Uncultured organism clone ELU0179-T491-S-NIPCRAMgANa_000141 small subunit ribosomal RNA gene, partial sequence	207	207	0.33	1e-49	0.99	HQ818888.1
Uncultured organism clone ELU0179-T491-S-NIPCRAMgANa_000121 small subunit ribosomal RNA gene, partial sequence	207	207	0.33	1e-49	0.99	HQ818868.1
Uncultured organism clone ELU0153-T424-S-NIPCRAMgANa_000471 small subunit ribosomal RNA gene, partial sequence	207	207	0.33	1e-49	0.99	HQ803653.1
Uncultured organism clone ELU0153-T424-S-NIPCRAMgANa_000398 small subunit ribosomal RNA gene, partial sequence	207	207	0.33	1e-49	0.99	HQ803580.1
Uncultured organism clone ELU0153-T424-S-NIPCRAMgANa_000015 small subunit ribosomal RNA gene, partial sequence	207	207	0.33	1e-49	0.99	HQ803197.1
Uncultured organism clone ELU0096-T30-S-NI_000179 small subunit ribosomal RNA gene, partial sequence	207	207	0.33	1e-49	0.99	HQ783330.1
Uncultured organism clone ELU0096-T30-S-NI_000142 small subunit ribosomal RNA gene, partial sequence	207	207	0.33	1e-49	0.99	HQ783293.1
Uncultured organism clone ELU0063-T430-S-NIPCRAMgANa_000465 small subunit ribosomal RNA gene, partial sequence	207	207	0.33	1e-49	0.99	HQ768653.1
Uncultured organism clone ELU0063-T430-S-NIPCRAMgANa_000231 small subunit ribosomal RNA gene, partial sequence	207	207	0.33	1e-49	0.99	HQ768419.1
Uncultured organism clone ELU0063-T430-S-NIPCRAMgANa_000082 small subunit ribosomal RNA gene, partial sequence	207	207	0.33	1e-49	0.99	HQ768270.1
Uncultured organism clone ELU0063-T430-S-NIPCRAMgANa_000013 small subunit ribosomal RNA gene, partial sequence	207	207	0.33	1e-49	0.99	HQ768201.1
Uncultured organism clone ELU0013-T78-S-NI_000176 small subunit ribosomal RNA gene, partial sequence	207	207	0.33	1e-49	0.99	HQ742601.1
Clostridium difficile BI9 chromosome	207	207	0.33	1e-49	0.99	FN668944.1
Clostridium difficile BI1 chromosome, complete sequence	207	2473	0.33	1e-49	0.99	FN668941.1
Clostridium difficile M68, complete genome	207	2958	0.33	1e-49	0.99	FN668375.1
Clostridium difficile complete genome, strain 2007855	207	1847	0.33	1e-49	0.99	FN665654.1
Clostridium difficile complete genome, strain CF5	207	1832	0.33	1e-49	0.99	FN665652.1
Peptoclostridium difficile strain JCM 1296 16S ribosomal RNA gene, partial sequence	207	207	0.33	1e-49	0.99	NR_113132.1
Clostridium sp. A4-28 gene for 16S rRNA, partial sequence	207	207	0.33	1e-49	0.99	AB238849.1
Uncultured bacteria clone 04_936_IBD.24476 16S ribosomal RNA gene, partial sequence	207	207	0.33	1e-49	0.99	GQ952233.1
Uncultured bacteria clone 04_936_IBD.23490 16S ribosomal RNA gene, partial sequence	207	207	0.33	1e-49	0.99	GQ951247.1
Uncultured bacteria clone 04_936_IBD.23337 16S ribosomal RNA gene, partial sequence	207	207	0.33	1e-49	0.99	GQ951094.1
Uncultured bacteria clone 04_936_IBD.23208 16S ribosomal RNA gene, partial sequence	207	207	0.33	1e-49	0.99	GQ950965.1
Uncultured bacteria clone 04_936_IBD.23204 16S ribosomal RNA gene, partial sequence	207	207	0.33	1e-49	0.99	GQ950961.1
Uncultured bacteria clone 04_936_IBD.23194 16S ribosomal RNA gene, partial sequence	207	207	0.33	1e-49	0.99	GQ950951.1
Uncultured bacteria clone 04_936_IBD.23193 16S ribosomal RNA gene, partial sequence	207	207	0.33	1e-49	0.99	GQ950950.1
Uncultured bacteria clone 04_936_IBD.23192 16S ribosomal RNA gene, partial sequence	207	207	0.33	1e-49	0.99	GQ950949.1
Uncultured bacteria clone 04_936_IBD.23191 16S ribosomal RNA gene, partial sequence	207	207	0.33	1e-49	0.99	GQ950948.1
Uncultured bacteria clone 04_936_IBD.23004 16S ribosomal RNA gene, partial sequence	207	207	0.33	1e-49	0.99	GQ950761.1
Uncultured bacteria clone 04_936_IBD.23003 16S ribosomal RNA gene, partial sequence	207	207	0.33	1e-49	0.99	GQ950760.1
Uncultured bacteria clone 04_936_IBD.23002 16S ribosomal RNA gene, partial sequence	207	207	0.33	1e-49	0.99	GQ950759.1
Uncultured bacteria clone 04_936_IBD.23001 16S ribosomal RNA gene, partial sequence	207	207	0.33	1e-49	0.99	GQ950758.1
Uncultured bacteria clone 04_936_IBD.23000 16S ribosomal RNA gene, partial sequence	207	207	0.33	1e-49	0.99	GQ950757.1
Uncultured bacteria clone 04_936_IBD.22999 16S ribosomal RNA gene, partial sequence	207	207	0.33	1e-49	0.99	GQ950756.1
Uncultured bacteria clone 04_936_IBD.22998 16S ribosomal RNA gene, partial sequence	207	207	0.33	1e-49	0.99	GQ950755.1
Uncultured bacteria clone 04_936_IBD.22997 16S ribosomal RNA gene, partial sequence	207	207	0.33	1e-49	0.99	GQ950754.1
Uncultured bacteria clone 04_936_IBD.22825 16S ribosomal RNA gene, partial sequence	207	207	0.33	1e-49	0.99	GQ950582.1
Uncultured bacteria clone 04_936_IBD.22824 16S ribosomal RNA gene, partial sequence	207	207	0.33	1e-49	0.99	GQ950581.1
Uncultured bacteria clone 04_936_IBD.22822 16S ribosomal RNA gene, partial sequence	207	207	0.33	1e-49	0.99	GQ950579.1
Uncultured bacteria clone 04_936_IBD.22818 16S ribosomal RNA gene, partial sequence	207	207	0.33	1e-49	0.99	GQ950575.1
Uncultured bacteria clone 04_936_IBD.22811 16S ribosomal RNA gene, partial sequence	207	207	0.33	1e-49	0.99	GQ950568.1
Uncultured bacteria clone 04_936_IBD.22799 16S ribosomal RNA gene, partial sequence	207	207	0.33	1e-49	0.99	GQ950556.1
Uncultured bacteria clone 04_936_IBD.22780 16S ribosomal RNA gene, partial sequence	207	207	0.33	1e-49	0.99	GQ950537.1
Uncultured bacteria clone 04_936_IBD.22779 16S ribosomal RNA gene, partial sequence	207	207	0.33	1e-49	0.99	GQ950536.1
Uncultured bacteria clone 04_936_IBD.22569 16S ribosomal RNA gene, partial sequence	207	207	0.33	1e-49	0.99	GQ950326.1
Uncultured bacteria clone 04_936_IBD.22568 16S ribosomal RNA gene, partial sequence	207	207	0.33	1e-49	0.99	GQ950325.1
Uncultured bacteria clone 04_936_IBD.22567 16S ribosomal RNA gene, partial sequence	207	207	0.33	1e-49	0.99	GQ950324.1
Uncultured bacteria clone 04_936_IBD.22566 16S ribosomal RNA gene, partial sequence	207	207	0.33	1e-49	0.99	GQ950323.1
Uncultured bacteria clone 04_936_IBD.22565 16S ribosomal RNA gene, partial sequence	207	207	0.33	1e-49	0.99	GQ950322.1
Uncultured bacteria clone 04_936_IBD.22564 16S ribosomal RNA gene, partial sequence	207	207	0.33	1e-49	0.99	GQ950321.1
Uncultured bacteria clone 04_936_IBD.22563 16S ribosomal RNA gene, partial sequence	207	207	0.33	1e-49	0.99	GQ950320.1
Uncultured bacteria clone 04_936_IBD.22562 16S ribosomal RNA gene, partial sequence	207	207	0.33	1e-49	0.99	GQ950319.1
Uncultured bacteria clone 04_936_IBD.22561 16S ribosomal RNA gene, partial sequence	207	207	0.33	1e-49	0.99	GQ950318.1
Uncultured bacteria clone 04_936_IBD.22560 16S ribosomal RNA gene, partial sequence	207	207	0.33	1e-49	0.99	GQ950317.1
Uncultured bacteria clone 04_936_IBD.22559 16S ribosomal RNA gene, partial sequence	207	207	0.33	1e-49	0.99	GQ950316.1
Uncultured bacteria clone 04_936_IBD.22558 16S ribosomal RNA gene, partial sequence	207	207	0.33	1e-49	0.99	GQ950315.1
Uncultured bacteria clone 04_936_IBD.22557 16S ribosomal RNA gene, partial sequence	207	207	0.33	1e-49	0.99	GQ950314.1
Uncultured bacteria clone 04_936_IBD.22556 16S ribosomal RNA gene, partial sequence	207	207	0.33	1e-49	0.99	GQ950313.1
Uncultured bacteria clone 04_936_IBD.22555 16S ribosomal RNA gene, partial sequence	207	207	0.33	1e-49	0.99	GQ950312.1
Uncultured bacteria clone 04_936_IBD.22554 16S ribosomal RNA gene, partial sequence	207	207	0.33	1e-49	0.99	GQ950311.1
Uncultured bacteria clone 04_936_IBD.22553 16S ribosomal RNA gene, partial sequence	207	207	0.33	1e-49	0.99	GQ950310.1
Uncultured bacteria clone 04_936_IBD.22552 16S ribosomal RNA gene, partial sequence	207	207	0.33	1e-49	0.99	GQ950309.1
Uncultured bacteria clone 04_936_IBD.22551 16S ribosomal RNA gene, partial sequence	207	207	0.33	1e-49	0.99	GQ950308.1
Uncultured bacteria clone 04_936_IBD.22550 16S ribosomal RNA gene, partial sequence	207	207	0.33	1e-49	0.99	GQ950307.1
Uncultured bacteria clone 04_936_IBD.22549 16S ribosomal RNA gene, partial sequence	207	207	0.33	1e-49	0.99	GQ950306.1
Uncultured bacteria clone 04_936_IBD.22548 16S ribosomal RNA gene, partial sequence	207	207	0.33	1e-49	0.99	GQ950305.1
Uncultured bacteria clone 04_936_IBD.22547 16S ribosomal RNA gene, partial sequence	207	207	0.33	1e-49	0.99	GQ950304.1
Uncultured bacteria clone 04_936_IBD.22546 16S ribosomal RNA gene, partial sequence	207	207	0.33	1e-49	0.99	GQ950303.1
Uncultured bacteria clone 04_936_IBD.22545 16S ribosomal RNA gene, partial sequence	207	207	0.33	1e-49	0.99	GQ950302.1
Uncultured bacteria clone 04_936_IBD.22544 16S ribosomal RNA gene, partial sequence	207	207	0.33	1e-49	0.99	GQ950301.1
Uncultured bacteria clone 04_936_IBD.22543 16S ribosomal RNA gene, partial sequence	207	207	0.33	1e-49	0.99	GQ950300.1
Peptoclostridium difficile strain ATCC 9689 16S ribosomal RNA gene, partial sequence	207	207	0.33	1e-49	0.99	NR_112172.1
Clostridium difficile strain 38 16S ribosomal RNA gene, partial sequence	204	204	0.33	2e-48	0.98	JF693897.1
Clostridium difficile strain 35 16S ribosomal RNA gene, partial sequence	204	204	0.33	2e-48	0.98	JF693896.1

## Sheet: S4_SR
Description	Max score	Total score	Query cover	E value	Ident	Accession
Clostridioides difficile strain 630 delta erm, complete genome	207	2495	0.41	9e-50	0.99	CP016318.1
Clostridioides difficile strain FDAARGOS_267, complete genome	207	2489	0.41	9e-50	0.99	CP020424.1
Clostridioides difficile strain BR81, complete genome	207	2495	0.41	9e-50	0.99	CP019870.1
Clostridioides difficile strain Cl-N339 16S ribosomal RNA gene, partial sequence	207	207	0.41	9e-50	0.99	KY523549.1
Clostridioides difficile strain LEM1, complete genome	207	2489	0.41	9e-50	0.99	CP019469.1
Clostridioides difficile 630, complete genome	207	2495	0.41	9e-50	0.99	CP010905.2
Uncultured bacterium gene for 16S rRNA, partial sequence, note: OTU: 1727	207	207	0.41	9e-50	0.99	LC182090.1
Peptoclostridium difficile strain Rd2-F90-Cd001 16S ribosomal RNA gene, partial sequence	207	207	0.41	9e-50	0.99	KX109924.1
Peptoclostridium difficile strain 08ACD0030, complete genome	207	2489	0.41	9e-50	0.99	CP010888.1
Peptoclostridium difficile strain Z31, complete genome	207	1964	0.41	9e-50	0.99	CP013196.1
Peptoclostridium difficile ATCC 9689 = DSM 1296, complete genome	207	2489	0.41	9e-50	0.99	CP011968.1
Peptoclostridium difficile BJ08, complete genome	207	1455	0.41	9e-50	0.99	CP003939.1
Peptoclostridium difficile genome assembly CD630DERM, chromosome : 1	207	2495	0.41	9e-50	0.99	LN614756.1
[Clostridium] difficile strain NJ1308 16S ribosomal RNA gene, partial sequence	207	207	0.41	9e-50	0.99	KJ130492.1
[Clostridium] difficile strain NJ1307 16S ribosomal RNA gene, partial sequence	207	207	0.41	9e-50	0.99	KJ130491.1
Uncultured Clostridium sp. clone 3m015027 16S ribosomal RNA gene, partial sequence	207	207	0.41	9e-50	0.99	JX136919.1
Uncultured bacterium clone SC03_FZZ71GH01AX63D 16S ribosomal RNA gene, partial sequence	207	207	0.41	9e-50	0.99	JN064647.1
Uncultured bacterium clone SC03_FZZ71GH01BB1DE 16S ribosomal RNA gene, partial sequence	207	207	0.41	9e-50	0.99	JN064277.1
Uncultured bacterium clone AC03_FZZ71GH01A4RNJ 16S ribosomal RNA gene, partial sequence	207	207	0.41	9e-50	0.99	JN055924.1
Uncultured bacterium clone AC03_FZZ71GH01AVXEH 16S ribosomal RNA gene, partial sequence	207	207	0.41	9e-50	0.99	JN055919.1
Uncultured organism clone ELU0179-T491-S-NIPCRAMgANa_000244 small subunit ribosomal RNA gene, partial sequence	207	207	0.41	9e-50	0.99	HQ818991.1
Uncultured organism clone ELU0179-T491-S-NIPCRAMgANa_000206 small subunit ribosomal RNA gene, partial sequence	207	207	0.41	9e-50	0.99	HQ818953.1
Uncultured organism clone ELU0179-T491-S-NIPCRAMgANa_000141 small subunit ribosomal RNA gene, partial sequence	207	207	0.41	9e-50	0.99	HQ818888.1
Uncultured organism clone ELU0179-T491-S-NIPCRAMgANa_000121 small subunit ribosomal RNA gene, partial sequence	207	207	0.41	9e-50	0.99	HQ818868.1
Uncultured organism clone ELU0153-T424-S-NIPCRAMgANa_000471 small subunit ribosomal RNA gene, partial sequence	207	207	0.41	9e-50	0.99	HQ803653.1
Uncultured organism clone ELU0153-T424-S-NIPCRAMgANa_000398 small subunit ribosomal RNA gene, partial sequence	207	207	0.41	9e-50	0.99	HQ803580.1
Uncultured organism clone ELU0153-T424-S-NIPCRAMgANa_000015 small subunit ribosomal RNA gene, partial sequence	207	207	0.41	9e-50	0.99	HQ803197.1
Uncultured organism clone ELU0096-T30-S-NI_000142 small subunit ribosomal RNA gene, partial sequence	207	207	0.41	9e-50	0.99	HQ783293.1
Uncultured organism clone ELU0096-T30-S-NI_000102 small subunit ribosomal RNA gene, partial sequence	207	207	0.41	9e-50	0.99	HQ783253.1
Uncultured organism clone ELU0063-T430-S-NIPCRAMgANa_000578 small subunit ribosomal RNA gene, partial sequence	207	207	0.41	9e-50	0.99	HQ768766.1
Uncultured organism clone ELU0063-T430-S-NIPCRAMgANa_000465 small subunit ribosomal RNA gene, partial sequence	207	207	0.41	9e-50	0.99	HQ768653.1
Uncultured organism clone ELU0063-T430-S-NIPCRAMgANa_000409 small subunit ribosomal RNA gene, partial sequence	207	207	0.41	9e-50	0.99	HQ768597.1
Uncultured organism clone ELU0063-T430-S-NIPCRAMgANa_000231 small subunit ribosomal RNA gene, partial sequence	207	207	0.41	9e-50	0.99	HQ768419.1
Uncultured organism clone ELU0063-T430-S-NIPCRAMgANa_000013 small subunit ribosomal RNA gene, partial sequence	207	207	0.41	9e-50	0.99	HQ768201.1
Uncultured organism clone ELU0021-T97-S-NI_000479 small subunit ribosomal RNA gene, partial sequence	207	207	0.41	9e-50	0.99	HQ747001.1
Uncultured organism clone ELU0013-T78-S-NI_000176 small subunit ribosomal RNA gene, partial sequence	207	207	0.41	9e-50	0.99	HQ742601.1
Uncultured organism clone ELU0013-T78-S-NI_000024 small subunit ribosomal RNA gene, partial sequence	207	207	0.41	9e-50	0.99	HQ742449.1
[Clostridium] difficile gene for 16S ribosomal RNA, partial sequence, strain: JCM 5244	207	207	0.41	9e-50	0.99	AB632375.1
Clostridium difficile strain 38 16S ribosomal RNA gene, partial sequence	207	207	0.41	9e-50	0.99	JF693897.1
Clostridium difficile strain 35 16S ribosomal RNA gene, partial sequence	207	207	0.41	9e-50	0.99	JF693896.1
Uncultured bacterium clone 16slp5_06d05.p1k 16S ribosomal RNA gene, partial sequence	207	207	0.41	9e-50	0.99	FJ505390.1
Clostridium difficile strain DSM 12056 16S ribosomal RNA gene, partial sequence	207	207	0.41	9e-50	0.99	HM007570.1
Clostridium difficile BI9 chromosome	207	207	0.41	9e-50	0.99	FN668944.1
Clostridium difficile BI1 chromosome, complete sequence	207	2495	0.41	9e-50	0.99	FN668941.1
Clostridium difficile M68, complete genome	207	2911	0.41	9e-50	0.99	FN668375.1
Clostridium difficile complete genome, strain 2007855	207	1840	0.41	9e-50	0.99	FN665654.1
Clostridium difficile complete genome, strain CF5	207	1854	0.41	9e-50	0.99	FN665652.1
Peptoclostridium difficile strain JCM 1296 16S ribosomal RNA gene, partial sequence	207	207	0.41	9e-50	0.99	NR_113132.1
Clostridium sp. A4-100 gene for 16S rRNA, partial sequence	207	207	0.41	9e-50	0.99	AB238877.1
Clostridium sp. A4-28 gene for 16S rRNA, partial sequence	207	207	0.41	9e-50	0.99	AB238849.1
Clostridium difficile R20291 complete genome	207	1871	0.41	9e-50	0.99	FN545816.1
Clostridium difficile CD196 complete genome, strain CD196	207	2079	0.41	9e-50	0.99	FN538970.1
Uncultured bacterium clone TS51_a02d06 16S ribosomal RNA gene, partial sequence	207	207	0.41	9e-50	0.99	FJ369592.1
Uncultured bacterium clone YO00043F01 16S ribosomal RNA gene, partial sequence	207	207	0.41	9e-50	0.99	EU197886.1
Uncultured Clostridium sp. clone MS158A1_C12 16S ribosomal RNA gene, partial sequence	207	207	0.41	9e-50	0.99	EF705171.1
Uncultured Clostridium sp. clone MS036A1_C12 16S ribosomal RNA gene, partial sequence	207	207	0.41	9e-50	0.99	EF701637.1
Clostridium difficile 630 complete genome	207	2287	0.41	9e-50	0.99	AM180355.1
Uncultured bacterium clone 002-h10 16S ribosomal RNA gene, partial sequence	207	207	0.41	9e-50	0.99	DQ904997.1
Uncultured bacterium inhufecA-22 16S ribosomal RNA gene, partial sequence	207	207	0.41	9e-50	0.99	AY328361.1
Uncultured bacterium inhufecA-7 16S ribosomal RNA gene, partial sequence	207	207	0.41	9e-50	0.99	AY328358.1
Peptoclostridium difficile strain ATCC 9689 16S ribosomal RNA gene, partial sequence	207	207	0.41	9e-50	0.99	NR_112172.1
Clostridium difficile strain VPI 10463 16S ribosomal RNA gene, partial sequence	207	207	0.41	9e-50	0.99	AF072473.1
Clostridium difficile 16S rRNA gene, strain DSM 11209	207	207	0.41	9e-50	0.99	X73450.1
Uncultured Clostridium sp. clone MS119A1_B07 16S ribosomal RNA gene, partial sequence	206	206	0.41	3e-49	0.99	EF698919.1
Clostridium aff. difficile AA1 partial 16S rRNA gene, strain AA1	204	204	0.41	1e-48	0.98	AJ310756.1
Clostridioides difficile strain ZZV14-6009 16S ribosomal RNA gene, partial sequence	202	202	0.41	4e-48	0.98	KX792125.1
Peptoclostridium difficile genome assembly 7032989, scaffold BN1095_Contig_3	202	202	0.39	4e-48	1	LK932960.1
Peptoclostridium difficile genome assembly 7032989, scaffold BN1095_Contig_2	202	202	0.39	4e-48	1	LK932849.1
Uncultured bacterium clone 3969 16S ribosomal RNA gene, partial sequence	202	202	0.41	4e-48	0.98	KF520642.1
Uncultured bacterium clone 2003 16S ribosomal RNA gene, partial sequence	202	202	0.41	4e-48	0.98	KF518519.1
Uncultured bacterium clone HA3ER6P01DOIOG 16S ribosomal RNA gene, partial sequence	202	202	0.41	4e-48	0.98	JX635794.1
Uncultured bacterium clone HA3ER6P01A521Y 16S ribosomal RNA gene, partial sequence	202	202	0.41	4e-48	0.98	JX635752.1
Uncultured Clostridium sp. clone 12m1515132 16S ribosomal RNA gene, partial sequence	202	202	0.41	4e-48	0.98	JX548140.1
Uncultured organism clone ELU0153-T424-S-NIPCRAMgANa_000237 small subunit ribosomal RNA gene, partial sequence	202	202	0.41	4e-48	0.98	HQ803419.1
Uncultured organism clone ELU0063-T430-S-NIPCRAMgANa_000303 small subunit ribosomal RNA gene, partial sequence	202	202	0.41	4e-48	0.98	HQ768491.1
Uncultured organism clone ELU0021-T97-S-NI_000615 small subunit ribosomal RNA gene, partial sequence	202	202	0.41	4e-48	0.98	HQ747137.1
Clostridium difficile complete genome, strain M120	202	2226	0.41	4e-48	0.98	FN665653.1
Clostridium sp. A7-113 gene for 16S rRNA, partial sequence	202	202	0.41	4e-48	0.98	AB238909.1
Uncultured bacterium clone YO00044D06 16S ribosomal RNA gene, partial sequence	202	202	0.41	4e-48	0.98	EU197932.1
Uncultured bacterium clone YO00044H01 16S ribosomal RNA gene, partial sequence	202	202	0.41	4e-48	0.98	EU197920.1
Uncultured bacterium clone YO00044B01 16S ribosomal RNA gene, partial sequence	202	202	0.41	4e-48	0.98	EU197916.1
Uncultured bacterium clone YO00044C06 16S ribosomal RNA gene, partial sequence	202	202	0.41	4e-48	0.98	EU197903.1
Uncultured bacterium clone YO00044F02 16S ribosomal RNA gene, partial sequence	202	202	0.41	4e-48	0.98	EU197900.1
Uncultured bacterium clone YO00044E02 16S ribosomal RNA gene, partial sequence	202	202	0.41	4e-48	0.98	EU197897.1
Uncultured bacterium clone YO00044G02 16S ribosomal RNA gene, partial sequence	202	202	0.41	4e-48	0.98	EU197895.1
Uncultured bacterium clone YO00043D03 16S ribosomal RNA gene, partial sequence	202	202	0.41	4e-48	0.98	EU197872.1
Uncultured bacterium clone YO00043B05 16S ribosomal RNA gene, partial sequence	202	202	0.41	4e-48	0.98	EU197826.1
Clostridioides difficile strain ZZV14-6383 16S ribosomal RNA gene, partial sequence	200	200	0.41	2e-47	0.98	KX792134.1
Clostridioides difficile strain ZZV14-6048 16S ribosomal RNA gene, partial sequence	200	200	0.41	2e-47	0.98	KX792128.1
Uncultured Clostridium sp. clone MS161A1_H08 16S ribosomal RNA gene, partial sequence	200	200	0.41	2e-47	0.98	EF705466.1
[Clostridium] difficile partial 16S rRNA gene, isolate 11-3-D	198	198	0.39	6e-47	0.99	HE974930.1
Uncultured bacterium clone YO00043G06 16S ribosomal RNA gene, partial sequence	198	198	0.39	6e-47	0.99	EU197885.1
Uncultured bacterium clone YO00043A08 16S ribosomal RNA gene, partial sequence	198	198	0.39	6e-47	0.99	EU197820.1
Uncultured bacterium clone OTU5461 16S ribosomal RNA gene, partial sequence	196	196	0.41	2e-46	0.97	KY547301.1
Uncultured organism clone ELU0096-T30-S-NI_000179 small subunit ribosomal RNA gene, partial sequence	196	196	0.41	2e-46	0.97	HQ783330.1
Uncultured organism clone ELU0013-T78-S-NI_000237 small subunit ribosomal RNA gene, partial sequence	196	196	0.41	2e-46	0.97	HQ742662.1
Uncultured Firmicutes bacterium partial 16S rRNA gene, clone EU507502	195	195	0.38	7e-46	0.99	LN802400.1
Uncultured bacterium clone DolRc_17658 16S ribosomal RNA gene, partial sequence	195	195	0.38	7e-46	0.99	JQ200763.1
Uncultured Clostridium sp. clone PLYFP85 16S ribosomal RNA gene, partial sequence	195	195	0.38	7e-46	0.99	JN792351.1
Uncultured organism clone ELU0121-T302-S-NI_000020 small subunit ribosomal RNA gene, partial sequence	195	195	0.38	7e-46	0.99	HQ790499.1

## Sheet: S5_SR
Description	Max score	Total score	Query cover	E value	Ident	Accession
Clostridioides difficile strain 630 delta erm, complete genome	202	2428	0.29	6e-48	1	CP016318.1
Clostridioides difficile strain FDAARGOS_267, complete genome	202	2423	0.29	6e-48	1	CP020424.1
Clostridioides difficile strain BR81, complete genome	202	2428	0.29	6e-48	1	CP019870.1
Clostridioides difficile strain Cl-N339 16S ribosomal RNA gene, partial sequence	202	202	0.29	6e-48	1	KY523549.1
Clostridioides difficile strain LEM1, complete genome	202	2423	0.29	6e-48	1	CP019469.1
Clostridioides difficile 630, complete genome	202	2428	0.29	6e-48	1	CP010905.2
Uncultured bacterium gene for 16S rRNA, partial sequence, note: OTU: 1727	202	202	0.29	6e-48	1	LC182090.1
Peptoclostridium difficile strain Rd2-F90-Cd001 16S ribosomal RNA gene, partial sequence	202	202	0.29	6e-48	1	KX109924.1
Peptoclostridium difficile strain 08ACD0030, complete genome	202	2423	0.29	6e-48	1	CP010888.1
Peptoclostridium difficile strain Z31, complete genome	202	1907	0.29	6e-48	1	CP013196.1
Peptoclostridium difficile ATCC 9689 = DSM 1296, complete genome	202	2423	0.29	6e-48	1	CP011968.1
Peptoclostridium difficile BJ08, complete genome	202	1416	0.29	6e-48	1	CP003939.1
Peptoclostridium difficile genome assembly CD630DERM, chromosome : 1	202	2428	0.29	6e-48	1	LN614756.1
Peptoclostridium difficile genome assembly 7032989, scaffold BN1095_Contig_3	202	202	0.29	6e-48	1	LK932960.1
Peptoclostridium difficile genome assembly 7032989, scaffold BN1095_Contig_2	202	202	0.29	6e-48	1	LK932849.1
[Clostridium] difficile strain NJ1308 16S ribosomal RNA gene, partial sequence	202	202	0.29	6e-48	1	KJ130492.1
[Clostridium] difficile strain NJ1307 16S ribosomal RNA gene, partial sequence	202	202	0.29	6e-48	1	KJ130491.1
Uncultured Clostridium sp. clone 3m015027 16S ribosomal RNA gene, partial sequence	202	202	0.29	6e-48	1	JX136919.1
Uncultured bacterium clone SC03_FZZ71GH01AX63D 16S ribosomal RNA gene, partial sequence	202	202	0.29	6e-48	1	JN064647.1
Uncultured bacterium clone SC03_FZZ71GH01BB1DE 16S ribosomal RNA gene, partial sequence	202	202	0.29	6e-48	1	JN064277.1
Uncultured bacterium clone AC03_FZZ71GH01A4RNJ 16S ribosomal RNA gene, partial sequence	202	202	0.29	6e-48	1	JN055924.1
Uncultured bacterium clone AC03_FZZ71GH01AVXEH 16S ribosomal RNA gene, partial sequence	202	202	0.29	6e-48	1	JN055919.1
Uncultured organism clone ELU0179-T491-S-NIPCRAMgANa_000244 small subunit ribosomal RNA gene, partial sequence	202	202	0.29	6e-48	1	HQ818991.1
Uncultured organism clone ELU0179-T491-S-NIPCRAMgANa_000206 small subunit ribosomal RNA gene, partial sequence	202	202	0.29	6e-48	1	HQ818953.1
Uncultured organism clone ELU0179-T491-S-NIPCRAMgANa_000141 small subunit ribosomal RNA gene, partial sequence	202	202	0.29	6e-48	1	HQ818888.1
Uncultured organism clone ELU0179-T491-S-NIPCRAMgANa_000121 small subunit ribosomal RNA gene, partial sequence	202	202	0.29	6e-48	1	HQ818868.1
Uncultured organism clone ELU0153-T424-S-NIPCRAMgANa_000471 small subunit ribosomal RNA gene, partial sequence	202	202	0.29	6e-48	1	HQ803653.1
Uncultured organism clone ELU0153-T424-S-NIPCRAMgANa_000398 small subunit ribosomal RNA gene, partial sequence	202	202	0.29	6e-48	1	HQ803580.1
Uncultured organism clone ELU0153-T424-S-NIPCRAMgANa_000015 small subunit ribosomal RNA gene, partial sequence	202	202	0.29	6e-48	1	HQ803197.1
Uncultured organism clone ELU0096-T30-S-NI_000142 small subunit ribosomal RNA gene, partial sequence	202	202	0.29	6e-48	1	HQ783293.1
Uncultured organism clone ELU0096-T30-S-NI_000102 small subunit ribosomal RNA gene, partial sequence	202	202	0.29	6e-48	1	HQ783253.1
Uncultured organism clone ELU0063-T430-S-NIPCRAMgANa_000578 small subunit ribosomal RNA gene, partial sequence	202	202	0.29	6e-48	1	HQ768766.1
Uncultured organism clone ELU0063-T430-S-NIPCRAMgANa_000465 small subunit ribosomal RNA gene, partial sequence	202	202	0.29	6e-48	1	HQ768653.1
Uncultured organism clone ELU0063-T430-S-NIPCRAMgANa_000409 small subunit ribosomal RNA gene, partial sequence	202	202	0.29	6e-48	1	HQ768597.1
Uncultured organism clone ELU0063-T430-S-NIPCRAMgANa_000231 small subunit ribosomal RNA gene, partial sequence	202	202	0.29	6e-48	1	HQ768419.1
Uncultured organism clone ELU0063-T430-S-NIPCRAMgANa_000013 small subunit ribosomal RNA gene, partial sequence	202	202	0.29	6e-48	1	HQ768201.1
Uncultured organism clone ELU0021-T97-S-NI_000479 small subunit ribosomal RNA gene, partial sequence	202	202	0.29	6e-48	1	HQ747001.1
Uncultured organism clone ELU0013-T78-S-NI_000176 small subunit ribosomal RNA gene, partial sequence	202	202	0.29	6e-48	1	HQ742601.1
Uncultured organism clone ELU0013-T78-S-NI_000024 small subunit ribosomal RNA gene, partial sequence	202	202	0.29	6e-48	1	HQ742449.1
[Clostridium] difficile gene for 16S ribosomal RNA, partial sequence, strain: JCM 5244	202	202	0.29	6e-48	1	AB632375.1
Clostridium difficile strain 38 16S ribosomal RNA gene, partial sequence	202	202	0.29	6e-48	1	JF693897.1
Clostridium difficile strain 35 16S ribosomal RNA gene, partial sequence	202	202	0.29	6e-48	1	JF693896.1
Uncultured bacterium clone 16slp5_06d05.p1k 16S ribosomal RNA gene, partial sequence	202	202	0.29	6e-48	1	FJ505390.1
Clostridium difficile strain DSM 12056 16S ribosomal RNA gene, partial sequence	202	202	0.29	6e-48	1	HM007570.1
Clostridium difficile BI9 chromosome	202	202	0.29	6e-48	1	FN668944.1
Clostridium difficile BI1 chromosome, complete sequence	202	2428	0.29	6e-48	1	FN668941.1
Clostridium difficile M68, complete genome	202	2833	0.29	6e-48	1	FN668375.1
Clostridium difficile complete genome, strain 2007855	202	1790	0.29	6e-48	1	FN665654.1
Clostridium difficile complete genome, strain CF5	202	1805	0.29	6e-48	1	FN665652.1
Peptoclostridium difficile strain JCM 1296 16S ribosomal RNA gene, partial sequence	202	202	0.29	6e-48	1	NR_113132.1
Clostridium sp. A4-100 gene for 16S rRNA, partial sequence	202	202	0.29	6e-48	1	AB238877.1
Clostridium sp. A4-28 gene for 16S rRNA, partial sequence	202	202	0.29	6e-48	1	AB238849.1
Clostridium difficile R20291 complete genome	202	1821	0.29	6e-48	1	FN545816.1
Clostridium difficile CD196 complete genome, strain CD196	202	2024	0.29	6e-48	1	FN538970.1
Uncultured bacterium clone TS51_a02d06 16S ribosomal RNA gene, partial sequence	202	202	0.29	6e-48	1	FJ369592.1
Uncultured bacterium clone YO00043F01 16S ribosomal RNA gene, partial sequence	202	202	0.29	6e-48	1	EU197886.1
Uncultured Clostridium sp. clone MS158A1_C12 16S ribosomal RNA gene, partial sequence	202	202	0.29	6e-48	1	EF705171.1
Uncultured Clostridium sp. clone MS036A1_C12 16S ribosomal RNA gene, partial sequence	202	202	0.29	6e-48	1	EF701637.1
Clostridium difficile 630 complete genome	202	2226	0.29	6e-48	1	AM180355.1
Uncultured bacterium clone 002-h10 16S ribosomal RNA gene, partial sequence	202	202	0.29	6e-48	1	DQ904997.1
Uncultured bacterium inhufecA-22 16S ribosomal RNA gene, partial sequence	202	202	0.29	6e-48	1	AY328361.1
Uncultured bacterium inhufecA-7 16S ribosomal RNA gene, partial sequence	202	202	0.29	6e-48	1	AY328358.1
Peptoclostridium difficile strain ATCC 9689 16S ribosomal RNA gene, partial sequence	202	202	0.29	6e-48	1	NR_112172.1
Clostridium difficile strain VPI 10463 16S ribosomal RNA gene, partial sequence	202	202	0.29	6e-48	1	AF072473.1
Clostridium difficile 16S rRNA gene, strain DSM 11209	202	202	0.29	6e-48	1	X73450.1
Uncultured Clostridium sp. clone MS119A1_B07 16S ribosomal RNA gene, partial sequence	200	200	0.28	2e-47	1	EF698919.1
Clostridioides difficile strain ZZV14-6009 16S ribosomal RNA gene, partial sequence	196	196	0.28	3e-46	1	KX792125.1
Uncultured bacterium clone 3969 16S ribosomal RNA gene, partial sequence	196	196	0.28	3e-46	1	KF520642.1
Uncultured bacterium clone 2003 16S ribosomal RNA gene, partial sequence	196	196	0.28	3e-46	1	KF518519.1
Uncultured bacterium clone HA3ER6P01DOIOG 16S ribosomal RNA gene, partial sequence	196	196	0.28	3e-46	1	JX635794.1
Uncultured bacterium clone HA3ER6P01A521Y 16S ribosomal RNA gene, partial sequence	196	196	0.28	3e-46	1	JX635752.1
Uncultured Clostridium sp. clone 12m1515132 16S ribosomal RNA gene, partial sequence	196	196	0.29	3e-46	0.99	JX548140.1
Uncultured organism clone ELU0153-T424-S-NIPCRAMgANa_000237 small subunit ribosomal RNA gene, partial sequence	196	196	0.29	3e-46	0.99	HQ803419.1
Uncultured organism clone ELU0063-T430-S-NIPCRAMgANa_000303 small subunit ribosomal RNA gene, partial sequence	196	196	0.29	3e-46	0.99	HQ768491.1
Uncultured organism clone ELU0021-T97-S-NI_000615 small subunit ribosomal RNA gene, partial sequence	196	196	0.29	3e-46	0.99	HQ747137.1
Clostridium difficile complete genome, strain M120	196	2165	0.29	3e-46	1	FN665653.1
Clostridium sp. A7-113 gene for 16S rRNA, partial sequence	196	196	0.29	3e-46	0.99	AB238909.1
Clostridium aff. difficile AA1 partial 16S rRNA gene, strain AA1	196	196	0.29	3e-46	0.99	AJ310756.1
Clostridioides difficile strain ZZV14-6383 16S ribosomal RNA gene, partial sequence	195	195	0.28	1e-45	1	KX792134.1
Clostridioides difficile strain ZZV14-6048 16S ribosomal RNA gene, partial sequence	195	195	0.28	1e-45	1	KX792128.1
Uncultured bacterium clone YO00044D06 16S ribosomal RNA gene, partial sequence	195	195	0.29	1e-45	0.99	EU197932.1
Uncultured bacterium clone YO00044H01 16S ribosomal RNA gene, partial sequence	195	195	0.29	1e-45	0.99	EU197920.1
Uncultured bacterium clone YO00044B01 16S ribosomal RNA gene, partial sequence	195	195	0.29	1e-45	0.99	EU197916.1
Uncultured bacterium clone YO00044C06 16S ribosomal RNA gene, partial sequence	195	195	0.29	1e-45	0.99	EU197903.1
Uncultured bacterium clone YO00044F02 16S ribosomal RNA gene, partial sequence	195	195	0.29	1e-45	0.99	EU197900.1
Uncultured bacterium clone YO00044E02 16S ribosomal RNA gene, partial sequence	195	195	0.29	1e-45	0.99	EU197897.1
Uncultured bacterium clone YO00044G02 16S ribosomal RNA gene, partial sequence	195	195	0.29	1e-45	0.99	EU197895.1
Uncultured bacterium clone YO00043D03 16S ribosomal RNA gene, partial sequence	195	195	0.29	1e-45	0.99	EU197872.1
Uncultured bacterium clone YO00043B05 16S ribosomal RNA gene, partial sequence	195	195	0.29	1e-45	0.99	EU197826.1
Uncultured Clostridium sp. clone MS161A1_H08 16S ribosomal RNA gene, partial sequence	195	195	0.28	1e-45	0.99	EF705466.1
Uncultured bacterium clone S2_F12 16S ribosomal RNA gene, partial sequence	193	193	0.28	4e-45	0.99	KP182044.1
Uncultured Intestinibacter sp. clone BDYFP100 16S ribosomal RNA gene, partial sequence	193	193	0.28	4e-45	0.99	KT002348.1
Uncultured Clostridium sp. clone BDYFP97 16S ribosomal RNA gene, partial sequence	193	193	0.28	4e-45	0.99	KT002345.1
Uncultured Romboutsia sp. clone BDYFP93 16S ribosomal RNA gene, partial sequence	193	193	0.28	4e-45	0.99	KT002341.1
Uncultured Firmicutes bacterium partial 16S rRNA gene, clone EU507502	193	193	0.28	4e-45	0.99	LN802400.1
Uncultured bacterium clone ncd614e03c1 16S ribosomal RNA gene, partial sequence	193	193	0.28	4e-45	0.99	KF072731.1
Uncultured bacterium clone DolRc_17434 16S ribosomal RNA gene, partial sequence	193	193	0.28	4e-45	0.99	JQ200792.1
Uncultured bacterium clone DolRc_17658 16S ribosomal RNA gene, partial sequence	193	193	0.28	4e-45	0.99	JQ200763.1
Uncultured bacterium clone DolRc_17164 16S ribosomal RNA gene, partial sequence	193	193	0.28	4e-45	0.99	JQ200517.1
[Clostridium] difficile partial 16S rRNA gene, isolate 11-3-D	193	193	0.27	4e-45	1	HE974930.1

## Sheet: S5_SF
Description	Max score	Total score	Query cover	E value	Ident	Accession
Clostridioides difficile strain 630 delta erm, complete genome	202	2406	0.23	8e-48	0.99	CP016318.1
Clostridioides difficile strain FDAARGOS_267, complete genome	202	2401	0.23	8e-48	0.99	CP020424.1
Clostridioides difficile strain BR81, complete genome	202	2401	0.23	8e-48	0.99	CP019870.1
Clostridioides difficile strain Cl-N339 16S ribosomal RNA gene, partial sequence	202	202	0.23	8e-48	0.99	KY523549.1
Clostridioides difficile strain LEM1, complete genome	202	2406	0.23	8e-48	0.99	CP019469.1
Clostridioides difficile 630, complete genome	202	2406	0.23	8e-48	0.99	CP010905.2
Peptoclostridium difficile strain Rd2-F90-Cd001 16S ribosomal RNA gene, partial sequence	202	202	0.23	8e-48	0.99	KX109924.1
Peptoclostridium difficile strain 08ACD0030, complete genome	202	2406	0.23	8e-48	0.99	CP010888.1
Peptoclostridium difficile strain Z31, complete genome	202	1880	0.23	8e-48	0.99	CP013196.1
Peptoclostridium difficile ATCC 9689 = DSM 1296, complete genome	202	2401	0.23	8e-48	0.99	CP011968.1
Uncultured Peptostreptococcaceae bacterium clone OTU969 16S ribosomal RNA gene, partial sequence	202	202	0.23	8e-48	0.99	KP117835.1
Peptoclostridium difficile genome assembly CD630DERM, chromosome : 1	202	2406	0.23	8e-48	0.99	LN614756.1
[Clostridium] difficile strain NJ1308 16S ribosomal RNA gene, partial sequence	202	202	0.23	8e-48	0.99	KJ130492.1
[Clostridium] difficile partial 16S rRNA gene, isolate 11-3-D	202	202	0.23	8e-48	0.99	HE974930.1
Uncultured bacterium clone SC03_FZZ71GH01AX63D 16S ribosomal RNA gene, partial sequence	202	202	0.23	8e-48	0.99	JN064647.1
Uncultured bacterium clone AC03_FZZ71GH01A4RNJ 16S ribosomal RNA gene, partial sequence	202	202	0.23	8e-48	0.99	JN055924.1
Uncultured bacterium clone 16saw118-3g10 16S ribosomal RNA gene, partial sequence	202	202	0.23	8e-48	0.99	JF244847.1
Uncultured bacterium clone 16saw118-2b12 16S ribosomal RNA gene, partial sequence	202	202	0.23	8e-48	0.99	JF244704.1
Uncultured bacterium clone 16saw118-2b07 16S ribosomal RNA gene, partial sequence	202	202	0.23	8e-48	0.99	JF244699.1
Uncultured bacterium clone 16saw118-2b06 16S ribosomal RNA gene, partial sequence	202	202	0.23	8e-48	0.99	JF244698.1
Uncultured bacterium clone 16saw118-1a03 16S ribosomal RNA gene, partial sequence	202	202	0.23	8e-48	0.99	JF244593.1
Uncultured bacterium clone 16saw118-1h12 16S ribosomal RNA gene, partial sequence	202	202	0.23	8e-48	0.99	JF244682.1
Uncultured bacterium clone 16saw118-1e05 16S ribosomal RNA gene, partial sequence	202	202	0.23	8e-48	0.99	JF244640.1
Uncultured bacterium clone 16saw117-3a11 16S ribosomal RNA gene, partial sequence	202	202	0.23	8e-48	0.99	JF244517.1
Uncultured bacterium clone 16saw117-2f05 16S ribosomal RNA gene, partial sequence	202	202	0.23	8e-48	0.99	JF244477.1
Uncultured bacterium clone 16saw117-1a07 16S ribosomal RNA gene, partial sequence	202	202	0.23	8e-48	0.99	JF244344.1
Uncultured organism clone ELU0179-T491-S-NIPCRAMgANa_000141 small subunit ribosomal RNA gene, partial sequence	202	202	0.23	8e-48	0.99	HQ818888.1
Uncultured organism clone ELU0179-T491-S-NIPCRAMgANa_000121 small subunit ribosomal RNA gene, partial sequence	202	202	0.23	8e-48	0.99	HQ818868.1
Uncultured organism clone ELU0153-T424-S-NIPCRAMgANa_000471 small subunit ribosomal RNA gene, partial sequence	202	202	0.23	8e-48	0.99	HQ803653.1
Uncultured organism clone ELU0153-T424-S-NIPCRAMgANa_000398 small subunit ribosomal RNA gene, partial sequence	202	202	0.23	8e-48	0.99	HQ803580.1
Uncultured organism clone ELU0153-T424-S-NIPCRAMgANa_000015 small subunit ribosomal RNA gene, partial sequence	202	202	0.23	8e-48	0.99	HQ803197.1
Uncultured organism clone ELU0096-T30-S-NI_000179 small subunit ribosomal RNA gene, partial sequence	202	202	0.23	8e-48	0.99	HQ783330.1
Uncultured organism clone ELU0096-T30-S-NI_000142 small subunit ribosomal RNA gene, partial sequence	202	202	0.23	8e-48	0.99	HQ783293.1
Uncultured organism clone ELU0063-T430-S-NIPCRAMgANa_000465 small subunit ribosomal RNA gene, partial sequence	202	202	0.23	8e-48	0.99	HQ768653.1
Uncultured organism clone ELU0063-T430-S-NIPCRAMgANa_000231 small subunit ribosomal RNA gene, partial sequence	202	202	0.23	8e-48	0.99	HQ768419.1
Uncultured organism clone ELU0063-T430-S-NIPCRAMgANa_000082 small subunit ribosomal RNA gene, partial sequence	202	202	0.23	8e-48	0.99	HQ768270.1
Uncultured organism clone ELU0063-T430-S-NIPCRAMgANa_000013 small subunit ribosomal RNA gene, partial sequence	202	202	0.23	8e-48	0.99	HQ768201.1
Uncultured organism clone ELU0013-T78-S-NI_000176 small subunit ribosomal RNA gene, partial sequence	202	202	0.23	8e-48	0.99	HQ742601.1
Clostridium difficile BI9 chromosome	202	202	0.23	8e-48	0.99	FN668944.1
Clostridium difficile BI1 chromosome, complete sequence	202	2406	0.23	8e-48	0.99	FN668941.1
Clostridium difficile M68, complete genome	202	2880	0.23	8e-48	0.99	FN668375.1
Clostridium difficile complete genome, strain 2007855	202	1797	0.23	8e-48	0.99	FN665654.1
Clostridium difficile complete genome, strain CF5	202	1782	0.23	8e-48	0.99	FN665652.1
Peptoclostridium difficile strain JCM 1296 16S ribosomal RNA gene, partial sequence	202	202	0.23	8e-48	0.99	NR_113132.1
Clostridium sp. A4-28 gene for 16S rRNA, partial sequence	202	202	0.23	8e-48	0.99	AB238849.1
Uncultured bacteria clone 04_936_IBD.24747 16S ribosomal RNA gene, partial sequence	202	202	0.23	8e-48	0.99	GQ952504.1
Uncultured bacteria clone 04_936_IBD.24476 16S ribosomal RNA gene, partial sequence	202	202	0.23	8e-48	0.99	GQ952233.1
Uncultured bacteria clone 04_936_IBD.23490 16S ribosomal RNA gene, partial sequence	202	202	0.23	8e-48	0.99	GQ951247.1
Uncultured bacteria clone 04_936_IBD.23337 16S ribosomal RNA gene, partial sequence	202	202	0.23	8e-48	0.99	GQ951094.1
Uncultured bacteria clone 04_936_IBD.23208 16S ribosomal RNA gene, partial sequence	202	202	0.23	8e-48	0.99	GQ950965.1
Uncultured bacteria clone 04_936_IBD.23204 16S ribosomal RNA gene, partial sequence	202	202	0.23	8e-48	0.99	GQ950961.1
Uncultured bacteria clone 04_936_IBD.23194 16S ribosomal RNA gene, partial sequence	202	202	0.23	8e-48	0.99	GQ950951.1
Uncultured bacteria clone 04_936_IBD.23193 16S ribosomal RNA gene, partial sequence	202	202	0.23	8e-48	0.99	GQ950950.1
Uncultured bacteria clone 04_936_IBD.23192 16S ribosomal RNA gene, partial sequence	202	202	0.23	8e-48	0.99	GQ950949.1
Uncultured bacteria clone 04_936_IBD.23191 16S ribosomal RNA gene, partial sequence	202	202	0.23	8e-48	0.99	GQ950948.1
Uncultured bacteria clone 04_936_IBD.23137 16S ribosomal RNA gene, partial sequence	202	202	0.23	8e-48	0.99	GQ950894.1
Uncultured bacteria clone 04_936_IBD.23004 16S ribosomal RNA gene, partial sequence	202	202	0.23	8e-48	0.99	GQ950761.1
Uncultured bacteria clone 04_936_IBD.23003 16S ribosomal RNA gene, partial sequence	202	202	0.23	8e-48	0.99	GQ950760.1
Uncultured bacteria clone 04_936_IBD.23002 16S ribosomal RNA gene, partial sequence	202	202	0.23	8e-48	0.99	GQ950759.1
Uncultured bacteria clone 04_936_IBD.23001 16S ribosomal RNA gene, partial sequence	202	202	0.23	8e-48	0.99	GQ950758.1
Uncultured bacteria clone 04_936_IBD.23000 16S ribosomal RNA gene, partial sequence	202	202	0.23	8e-48	0.99	GQ950757.1
Uncultured bacteria clone 04_936_IBD.22999 16S ribosomal RNA gene, partial sequence	202	202	0.23	8e-48	0.99	GQ950756.1
Uncultured bacteria clone 04_936_IBD.22998 16S ribosomal RNA gene, partial sequence	202	202	0.23	8e-48	0.99	GQ950755.1
Uncultured bacteria clone 04_936_IBD.22997 16S ribosomal RNA gene, partial sequence	202	202	0.23	8e-48	0.99	GQ950754.1
Uncultured bacteria clone 04_936_IBD.22825 16S ribosomal RNA gene, partial sequence	202	202	0.23	8e-48	0.99	GQ950582.1
Uncultured bacteria clone 04_936_IBD.22824 16S ribosomal RNA gene, partial sequence	202	202	0.23	8e-48	0.99	GQ950581.1
Uncultured bacteria clone 04_936_IBD.22822 16S ribosomal RNA gene, partial sequence	202	202	0.23	8e-48	0.99	GQ950579.1
Uncultured bacteria clone 04_936_IBD.22818 16S ribosomal RNA gene, partial sequence	202	202	0.23	8e-48	0.99	GQ950575.1
Uncultured bacteria clone 04_936_IBD.22811 16S ribosomal RNA gene, partial sequence	202	202	0.23	8e-48	0.99	GQ950568.1
Uncultured bacteria clone 04_936_IBD.22799 16S ribosomal RNA gene, partial sequence	202	202	0.23	8e-48	0.99	GQ950556.1
Uncultured bacteria clone 04_936_IBD.22780 16S ribosomal RNA gene, partial sequence	202	202	0.23	8e-48	0.99	GQ950537.1
Uncultured bacteria clone 04_936_IBD.22779 16S ribosomal RNA gene, partial sequence	202	202	0.23	8e-48	0.99	GQ950536.1
Uncultured bacteria clone 04_936_IBD.22569 16S ribosomal RNA gene, partial sequence	202	202	0.23	8e-48	0.99	GQ950326.1
Uncultured bacteria clone 04_936_IBD.22568 16S ribosomal RNA gene, partial sequence	202	202	0.23	8e-48	0.99	GQ950325.1
Uncultured bacteria clone 04_936_IBD.22567 16S ribosomal RNA gene, partial sequence	202	202	0.23	8e-48	0.99	GQ950324.1
Uncultured bacteria clone 04_936_IBD.22566 16S ribosomal RNA gene, partial sequence	202	202	0.23	8e-48	0.99	GQ950323.1
Uncultured bacteria clone 04_936_IBD.22565 16S ribosomal RNA gene, partial sequence	202	202	0.23	8e-48	0.99	GQ950322.1
Uncultured bacteria clone 04_936_IBD.22564 16S ribosomal RNA gene, partial sequence	202	202	0.23	8e-48	0.99	GQ950321.1
Uncultured bacteria clone 04_936_IBD.22563 16S ribosomal RNA gene, partial sequence	202	202	0.23	8e-48	0.99	GQ950320.1
Uncultured bacteria clone 04_936_IBD.22562 16S ribosomal RNA gene, partial sequence	202	202	0.23	8e-48	0.99	GQ950319.1
Uncultured bacteria clone 04_936_IBD.22561 16S ribosomal RNA gene, partial sequence	202	202	0.23	8e-48	0.99	GQ950318.1
Uncultured bacteria clone 04_936_IBD.22560 16S ribosomal RNA gene, partial sequence	202	202	0.23	8e-48	0.99	GQ950317.1
Uncultured bacteria clone 04_936_IBD.22559 16S ribosomal RNA gene, partial sequence	202	202	0.23	8e-48	0.99	GQ950316.1
Uncultured bacteria clone 04_936_IBD.22558 16S ribosomal RNA gene, partial sequence	202	202	0.23	8e-48	0.99	GQ950315.1
Uncultured bacteria clone 04_936_IBD.22557 16S ribosomal RNA gene, partial sequence	202	202	0.23	8e-48	0.99	GQ950314.1
Uncultured bacteria clone 04_936_IBD.22556 16S ribosomal RNA gene, partial sequence	202	202	0.23	8e-48	0.99	GQ950313.1
Uncultured bacteria clone 04_936_IBD.22555 16S ribosomal RNA gene, partial sequence	202	202	0.23	8e-48	0.99	GQ950312.1
Uncultured bacteria clone 04_936_IBD.22554 16S ribosomal RNA gene, partial sequence	202	202	0.23	8e-48	0.99	GQ950311.1
Uncultured bacteria clone 04_936_IBD.22553 16S ribosomal RNA gene, partial sequence	202	202	0.23	8e-48	0.99	GQ950310.1
Uncultured bacteria clone 04_936_IBD.22552 16S ribosomal RNA gene, partial sequence	202	202	0.23	8e-48	0.99	GQ950309.1
Uncultured bacteria clone 04_936_IBD.22551 16S ribosomal RNA gene, partial sequence	202	202	0.23	8e-48	0.99	GQ950308.1
Uncultured bacteria clone 04_936_IBD.22550 16S ribosomal RNA gene, partial sequence	202	202	0.23	8e-48	0.99	GQ950307.1
Uncultured bacteria clone 04_936_IBD.22549 16S ribosomal RNA gene, partial sequence	202	202	0.23	8e-48	0.99	GQ950306.1
Uncultured bacteria clone 04_936_IBD.22548 16S ribosomal RNA gene, partial sequence	202	202	0.23	8e-48	0.99	GQ950305.1
Uncultured bacteria clone 04_936_IBD.22547 16S ribosomal RNA gene, partial sequence	202	202	0.23	8e-48	0.99	GQ950304.1
Uncultured bacteria clone 04_936_IBD.22546 16S ribosomal RNA gene, partial sequence	202	202	0.23	8e-48	0.99	GQ950303.1
Uncultured bacteria clone 04_936_IBD.22545 16S ribosomal RNA gene, partial sequence	202	202	0.23	8e-48	0.99	GQ950302.1
Peptoclostridium difficile strain ATCC 9689 16S ribosomal RNA gene, partial sequence	202	202	0.23	8e-48	0.99	NR_112172.1
Clostridium difficile strain 38 16S ribosomal RNA gene, partial sequence	198	198	0.23	1e-46	0.98	JF693897.1
Clostridium difficile strain 35 16S ribosomal RNA gene, partial sequence	198	198	0.23	1e-46	0.98	JF693896.1
