# Supplementary material for: New Insights into Clostridium difficile (CD) Infection in Latin America: Novel Description of Toxigenic Profiles of Diarrhea-Associated to CD in Bogotá, Colombia
Source: Front Microbiol. 2018 Jan 30;9:74. doi: 10.3389/fmicb.2018.00074 (PMC5797639; doi:10.3389/fmicb.2018.00074)
Supplement: Supplementary file 6 [file Table6.XLSX]

## Sheet: g1_gF
Description	Max score	Total score	Query cover	E value	Ident	Accession
Pestalotiopsis fici W106-1 hypothetical protein mRNA	42.8	42.8	0.53	0.62	0.86	XM_007841235.1
Clostridioides difficile strain 630 delta erm, complete genome	41.0	41.0	0.36	2.2	0.96	CP016318.1
Clostridioides difficile strain FDAARGOS_267, complete genome	41.0	41.0	0.36	2.2	0.96	CP020424.1
Clostridioides difficile strain BR81, complete genome	41.0	41.0	0.36	2.2	0.96	CP019870.1
Clostridioides difficile strain LEM1, complete genome	41.0	41.0	0.36	2.2	0.96	CP019469.1
Clostridioides difficile 630, complete genome	41.0	41.0	0.36	2.2	0.96	CP010905.2
Clostridioides difficile strain A18 glutamate dehydrogenase (gluD) gene, partial cds	41.0	41.0	0.36	2.2	0.96	KY002522.1
Clostridioides difficile strain D59 glutamate dehydrogenase (gluD) gene, partial cds	41.0	41.0	0.36	2.2	0.96	KY002521.1
Clostridioides difficile strain A5 glutamate dehydrogenase (gluD) gene, partial cds	41.0	41.0	0.36	2.2	0.96	KY002519.1
Clostridioides difficile strain H2 glutamate dehydrogenase (gluD) gene, partial cds	41.0	41.0	0.36	2.2	0.96	KY002518.1
Clostridioides difficile strain A7 glutamate dehydrogenase (gluD) gene, partial cds	41.0	41.0	0.36	2.2	0.96	KY002517.1
Clostridioides difficile strain A6 glutamate dehydrogenase (gluD) gene, partial cds	41.0	41.0	0.36	2.2	0.96	KY002515.1
Clostridioides difficile strain P1 glutamate dehydrogenase (gluD) gene, partial cds	41.0	41.0	0.36	2.2	0.96	KY002513.1
Clostridioides difficile strain P18 glutamate dehydrogenase (gluD) gene, partial cds	41.0	41.0	0.36	2.2	0.96	KY002512.1
Clostridioides difficile strain P2 glutamate dehydrogenase (gluD) gene, partial cds	41.0	41.0	0.36	2.2	0.96	KY002510.1
Clostridioides difficile strain P25 glutamate dehydrogenase (gluD) gene, partial cds	41.0	41.0	0.36	2.2	0.96	KY002509.1
Clostridioides difficile strain C8 glutamate dehydrogenase (gluD) gene, partial cds	41.0	41.0	0.36	2.2	0.96	KY002508.1
Clostridioides difficile strain D2 glutamate dehydrogenase (gluD) gene, partial cds	41.0	41.0	0.36	2.2	0.96	KY002505.1
Clostridioides difficile strain A12 glutamate dehydrogenase (gluD) gene, partial cds	41.0	41.0	0.36	2.2	0.96	KY002504.1
Clostridioides difficile strain P5 glutamate dehydrogenase (gluD) gene, partial cds	41.0	41.0	0.36	2.2	0.96	KY002503.1
Clostridioides difficile strain C1 glutamate dehydrogenase (gluD) gene, partial cds	41.0	41.0	0.36	2.2	0.96	KY002502.1
Clostridioides difficile strain A20 glutamate dehydrogenase (gluD) gene, partial cds	41.0	41.0	0.36	2.2	0.96	KY002499.1
Clostridioides difficile strain H6 glutamate dehydrogenase (gluD) gene, partial cds	41.0	41.0	0.36	2.2	0.96	KY002497.1
Clostridioides difficile strain D87 glutamate dehydrogenase (gluD) gene, partial cds	41.0	41.0	0.36	2.2	0.96	KY002496.1
Clostridioides difficile strain H10 glutamate dehydrogenase (gluD) gene, partial cds	41.0	41.0	0.36	2.2	0.96	KY002495.1
Clostridioides difficile strain C7 glutamate dehydrogenase (gluD) gene, partial cds	41.0	41.0	0.36	2.2	0.96	KY002494.1
Clostridioides difficile strain D93 glutamate dehydrogenase (gluD) gene, partial cds	41.0	41.0	0.36	2.2	0.96	KY002493.1
Peptoclostridium difficile strain PC009 glutamate dehydrogenase gene, partial cds	41.0	41.0	0.36	2.2	0.96	KU356679.1
Peptoclostridium difficile strain 08ACD0030, complete genome	41.0	41.0	0.36	2.2	0.96	CP010888.1
Peptoclostridium difficile strain Z31, complete genome	41.0	41.0	0.36	2.2	0.96	CP013196.1
Peptoclostridium difficile ATCC 9689 = DSM 1296, complete genome	41.0	41.0	0.36	2.2	0.96	CP011968.1
Peptoclostridium difficile BJ08, complete genome	41.0	41.0	0.36	2.2	0.96	CP003939.1
Peptoclostridium difficile genome assembly CD630DERM, chromosome : 1	41.0	41.0	0.36	2.2	0.96	LN614756.1
Cyprinus carpio genome assembly common carp genome, scaffold 000000115	41.0	41.0	0.6	2.2	0.85	LN593911.1
Peptoclostridium difficile genome assembly 7032989, scaffold BN1095_Contig_21	41.0	41.0	0.36	2.2	0.96	LK932861.1
Peptoclostridium difficile genome assembly 7032985, scaffold BN1096_Contig_16	41.0	41.0	0.36	2.2	0.96	LK932465.1
Peptoclostridium difficile genome assembly 7032994, scaffold BN1097_Contig_14	41.0	41.0	0.36	2.2	0.96	LK932347.1
Prevotella sp. oral taxon 299 str. F0039 plasmid, complete sequence	41.0	41.0	0.41	2.2	0.93	CP003667.1
Clostridium difficile BI9 chromosome	41.0	41.0	0.36	2.2	0.96	FN668944.1
Clostridium difficile BI1 chromosome, complete sequence	41.0	41.0	0.36	2.2	0.96	FN668941.1
Clostridium difficile M68, complete genome	41.0	41.0	0.36	2.2	0.96	FN668375.1
Clostridium difficile complete genome, strain 2007855	41.0	41.0	0.36	2.2	0.96	FN665654.1
Clostridium difficile complete genome, strain M120	41.0	41.0	0.36	2.2	0.96	FN665653.1
Clostridium difficile complete genome, strain CF5	41.0	41.0	0.36	2.2	0.96	FN665652.1
Clostridium difficile R20291 complete genome	41.0	41.0	0.36	2.2	0.96	FN545816.1
Clostridium difficile CD196 complete genome, strain CD196	41.0	41.0	0.36	2.2	0.96	FN538970.1
Clostridium difficile 630 complete genome	41.0	41.0	0.36	2.2	0.96	AM180355.1
Clostridium difficile glutamate dehydrogenase (gluD) gene, complete cds	41.0	41.0	0.36	2.2	0.96	M65250.1
Oleispira antarctica strain RB-8, complete genome sequence	39.2	39.2	0.4	7.6	0.92	FO203512.1
Nectria haematococca mpVI 77-13-4 hypothetical protein, mRNA	39.2	39.2	0.32	7.6	1	XM_003039231.1

## Sheet: g1_gR
Description	Max score	Total score	Query cover	E value	Ident	Accession
Prevotella scopos JCM 17725 strain W2052 chromosome 2 genome	57.2	57.2	0.3	0.0001	0.84	CP016205.1
Prevotella melaninogenica strain FDAARGOS_306 chromosome 2, complete sequence	51.8	51.8	0.46	0.005	0.74	CP022041.1
Prevotella melaninogenica ATCC 25845 chromosome II, complete sequence	51.8	51.8	0.46	0.005	0.74	CP002123.1
Prevotella ruminicola 23, complete genome	46.4	46.4	0.22	0.22	0.87	CP002006.1
PREDICTED: Chenopodium quinoa uncharacterized LOC110692335 (LOC110692335), mRNA	44.6	44.6	0.14	0.76	1	XM_021869346.1
Metarhizium brunneum ARSEF 3297 DUF821 domain-containing protein partial mRNA	44.6	44.6	0.17	0.76	0.93	XM_014687037.1
Prevotella fusca JCM 17724 strain W1435 chromosome 2, complete sequence	44.6	44.6	0.32	0.76	0.77	CP012075.1
Metarhizium robertsii ARSEF 23 DUF821 domain-containing protein mRNA	44.6	44.6	0.17	0.76	0.93	XM_007819415.2
Anabaena variabilis NIES-23 DNA, nearly complete genome	42.8	42.8	0.15	2.7	0.96	AP018216.1
Saccharomyces paradoxus strain N44 chromosome V, complete sequence	42.8	42.8	0.18	2.7	0.91	CP020263.1
PREDICTED: Lupinus angustifolius DDB1- and CUL4-associated factor homolog 1-like (LOC109326707), transcript variant X4, mRNA	42.8	42.8	0.25	2.7	0.84	XM_019559462.1
PREDICTED: Lupinus angustifolius DDB1- and CUL4-associated factor homolog 1-like (LOC109326707), transcript variant X3, mRNA	42.8	42.8	0.25	2.7	0.84	XM_019559460.1
PREDICTED: Lupinus angustifolius DDB1- and CUL4-associated factor homolog 1-like (LOC109326707), transcript variant X2, mRNA	42.8	42.8	0.25	2.7	0.84	XM_019559459.1
PREDICTED: Lupinus angustifolius DDB1- and CUL4-associated factor homolog 1-like (LOC109326707), transcript variant X1, mRNA	42.8	42.8	0.25	2.7	0.84	XM_019559458.1
Ovis canadensis canadensis isolate 43U chromosome 1 sequence	42.8	42.8	0.19	2.7	0.91	CP011886.1
Solanum lycopersicum chromosome ch10, complete genome	42.8	42.8	0.16	2.7	0.93	HG975522.1
Solanum lycopersicum strain Heinz 1706 chromosome 10 clone hba-49k14 map 10, complete sequence	42.8	42.8	0.16	2.7	0.93	AC240209.2
Solanum lycopersicum strain Heinz 1706 chromosome 10 clone hba-172n10 map 10, complete sequence	42.8	42.8	0.16	2.7	0.93	AC240195.1
Tetraodon nigroviridis full-length cDNA	42.8	42.8	0.17	2.7	0.9	CR718595.3
Nostoc sp. PCC 7120 DNA, complete genome	42.8	42.8	0.15	2.7	0.96	BA000019.2
BAC 30B15 of library A from Tetraodon nigroviridis	42.8	42.8	0.17	2.7	0.9	AL808032.1
Clostridioides difficile strain 630 delta erm, complete genome	41.0	41.0	0.13	9.3	1	CP016318.1
Clostridioides difficile strain FDAARGOS_267, complete genome	41.0	41.0	0.13	9.3	1	CP020424.1
Saccharomyces paradoxus strain CBS432 chromosome V, complete sequence	41.0	41.0	0.18	9.3	0.91	CP020246.1
Clostridioides difficile strain BR81, complete genome	41.0	41.0	0.13	9.3	1	CP019870.1
Clostridioides difficile strain LEM1, complete genome	41.0	41.0	0.13	9.3	1	CP019469.1
Clostridioides difficile 630, complete genome	41.0	41.0	0.13	9.3	1	CP010905.2
Clostridioides difficile strain A18 glutamate dehydrogenase (gluD) gene, partial cds	41.0	41.0	0.13	9.3	1	KY002522.1
Clostridioides difficile strain D59 glutamate dehydrogenase (gluD) gene, partial cds	41.0	41.0	0.13	9.3	1	KY002521.1
Clostridioides difficile strain H1 glutamate dehydrogenase (gluD) gene, partial cds	41.0	41.0	0.13	9.3	1	KY002520.1
Clostridioides difficile strain A5 glutamate dehydrogenase (gluD) gene, partial cds	41.0	41.0	0.13	9.3	1	KY002519.1
Clostridioides difficile strain H2 glutamate dehydrogenase (gluD) gene, partial cds	41.0	41.0	0.13	9.3	1	KY002518.1
Clostridioides difficile strain A7 glutamate dehydrogenase (gluD) gene, partial cds	41.0	41.0	0.13	9.3	1	KY002517.1
Clostridioides difficile strain C5 glutamate dehydrogenase (gluD) gene, partial cds	41.0	41.0	0.13	9.3	1	KY002516.1
Clostridioides difficile strain A6 glutamate dehydrogenase (gluD) gene, partial cds	41.0	41.0	0.13	9.3	1	KY002515.1
Clostridioides difficile strain H16 glutamate dehydrogenase (gluD) gene, partial cds	41.0	41.0	0.13	9.3	1	KY002514.1
Clostridioides difficile strain P1 glutamate dehydrogenase (gluD) gene, partial cds	41.0	41.0	0.13	9.3	1	KY002513.1
Clostridioides difficile strain P18 glutamate dehydrogenase (gluD) gene, partial cds	41.0	41.0	0.13	9.3	1	KY002512.1
Clostridioides difficile strain C6 glutamate dehydrogenase (gluD) gene, partial cds	41.0	41.0	0.13	9.3	1	KY002511.1
Clostridioides difficile strain P2 glutamate dehydrogenase (gluD) gene, partial cds	41.0	41.0	0.13	9.3	1	KY002510.1
Clostridioides difficile strain P25 glutamate dehydrogenase (gluD) gene, partial cds	41.0	41.0	0.13	9.3	1	KY002509.1
Clostridioides difficile strain C8 glutamate dehydrogenase (gluD) gene, partial cds	41.0	41.0	0.13	9.3	1	KY002508.1
Clostridioides difficile strain D5 glutamate dehydrogenase (gluD) gene, partial cds	41.0	41.0	0.13	9.3	1	KY002507.1
Clostridioides difficile strain D18 glutamate dehydrogenase (gluD) gene, partial cds	41.0	41.0	0.13	9.3	1	KY002506.1
Clostridioides difficile strain D2 glutamate dehydrogenase (gluD) gene, partial cds	41.0	41.0	0.13	9.3	1	KY002505.1
Clostridioides difficile strain A12 glutamate dehydrogenase (gluD) gene, partial cds	41.0	41.0	0.13	9.3	1	KY002504.1
Clostridioides difficile strain P5 glutamate dehydrogenase (gluD) gene, partial cds	41.0	41.0	0.13	9.3	1	KY002503.1
Clostridioides difficile strain C1 glutamate dehydrogenase (gluD) gene, partial cds	41.0	41.0	0.13	9.3	1	KY002502.1
Clostridioides difficile strain P8 glutamate dehydrogenase (gluD) gene, partial cds	41.0	41.0	0.13	9.3	1	KY002501.1
Clostridioides difficile strain H15 glutamate dehydrogenase (gluD) gene, partial cds	41.0	41.0	0.13	9.3	1	KY002500.1
Clostridioides difficile strain A20 glutamate dehydrogenase (gluD) gene, partial cds	41.0	41.0	0.13	9.3	1	KY002499.1
Clostridioides difficile strain C4 glutamate dehydrogenase (gluD) gene, partial cds	41.0	41.0	0.13	9.3	1	KY002498.1
Clostridioides difficile strain H6 glutamate dehydrogenase (gluD) gene, partial cds	41.0	41.0	0.13	9.3	1	KY002497.1
Clostridioides difficile strain D87 glutamate dehydrogenase (gluD) gene, partial cds	41.0	41.0	0.13	9.3	1	KY002496.1
Clostridioides difficile strain H10 glutamate dehydrogenase (gluD) gene, partial cds	41.0	41.0	0.13	9.3	1	KY002495.1
Clostridioides difficile strain C7 glutamate dehydrogenase (gluD) gene, partial cds	41.0	41.0	0.13	9.3	1	KY002494.1
Clostridioides difficile strain D93 glutamate dehydrogenase (gluD) gene, partial cds	41.0	41.0	0.13	9.3	1	KY002493.1
Peptoclostridium difficile strain PC009 glutamate dehydrogenase gene, partial cds	41.0	41.0	0.13	9.3	1	KU356679.1
PREDICTED: Sinocyclocheilus rhinocerous arf-GAP with SH3 domain, ANK repeat and PH domain-containing protein 2-like (LOC107752757), transcript variant X3, mRNA	41.0	41.0	0.17	9.3	0.9	XM_016568803.1
PREDICTED: Sinocyclocheilus rhinocerous arf-GAP with SH3 domain, ANK repeat and PH domain-containing protein 2-like (LOC107752757), transcript variant X2, mRNA	41.0	41.0	0.17	9.3	0.9	XM_016568802.1
PREDICTED: Sinocyclocheilus rhinocerous arf-GAP with SH3 domain, ANK repeat and PH domain-containing protein 2-like (LOC107752757), transcript variant X1, mRNA	41.0	41.0	0.17	9.3	0.9	XM_016568801.1
PREDICTED: Sinocyclocheilus anshuiensis ArfGAP with SH3 domain, ankyrin repeat and PH domain 2 (asap2), transcript variant X2, mRNA	41.0	41.0	0.17	9.3	0.9	XM_016475489.1
PREDICTED: Sinocyclocheilus anshuiensis ArfGAP with SH3 domain, ankyrin repeat and PH domain 2 (asap2), transcript variant X1, mRNA	41.0	41.0	0.17	9.3	0.9	XM_016475488.1
PREDICTED: Sinocyclocheilus grahami ArfGAP with SH3 domain, ankyrin repeat and PH domain 2 (asap2), mRNA	41.0	41.0	0.17	9.3	0.9	XM_016248870.1
Peptoclostridium difficile strain 08ACD0030, complete genome	41.0	41.0	0.13	9.3	1	CP010888.1
Lentibacillus amyloliquefaciens strain LAM0015, complete genome	41.0	41.0	0.13	9.3	1	CP013862.1
Peptoclostridium difficile strain Z31, complete genome	41.0	41.0	0.13	9.3	1	CP013196.1
Peptoclostridium difficile ATCC 9689 = DSM 1296, complete genome	41.0	41.0	0.13	9.3	1	CP011968.1
Peptoclostridium difficile BJ08, complete genome	41.0	41.0	0.13	9.3	1	CP003939.1
Peptoclostridium difficile genome assembly CD630DERM, chromosome : 1	41.0	41.0	0.13	9.3	1	LN614756.1
PREDICTED: Pelecanus crispus coiled-coil domain-containing protein 70-like (LOC104036148), mRNA	41.0	41.0	0.17	9.3	0.9	XM_009489673.1
Prochlorococcus sp. MIT 0801, complete genome	41.0	41.0	0.14	9.3	0.96	CP007754.1
Peptoclostridium difficile genome assembly 7032989, scaffold BN1095_Contig_21	41.0	41.0	0.13	9.3	1	LK932861.1
Peptoclostridium difficile genome assembly 7032985, scaffold BN1096_Contig_16	41.0	41.0	0.13	9.3	1	LK932465.1
Peptoclostridium difficile genome assembly 7032994, scaffold BN1097_Contig_14	41.0	41.0	0.13	9.3	1	LK932347.1
Metarhizium acridum CQMa 102 DUF821 domain-containing protein partial mRNA	41.0	41.0	0.17	9.3	0.9	XM_007812185.1
Bipolaris oryzae ATCC 44560 hypothetical protein partial mRNA	41.0	41.0	0.17	9.3	0.9	XM_007692977.1
Uncultured marine virus clone SI01050, complete genome	41.0	41.0	0.15	9.3	0.93	JX904489.1
Arabidopsis thaliana chromosome 2 sequence	41.0	41.0	0.19	9.3	0.88	CP002685.1
Clostridium difficile BI9 chromosome	41.0	41.0	0.13	9.3	1	FN668944.1
Clostridium difficile BI1 chromosome, complete sequence	41.0	41.0	0.13	9.3	1	FN668941.1
Clostridium difficile M68, complete genome	41.0	41.0	0.13	9.3	1	FN668375.1
Clostridium difficile complete genome, strain 2007855	41.0	41.0	0.13	9.3	1	FN665654.1
Clostridium difficile complete genome, strain M120	41.0	41.0	0.13	9.3	1	FN665653.1
Clostridium difficile complete genome, strain CF5	41.0	41.0	0.13	9.3	1	FN665652.1
Clostridium difficile R20291 complete genome	41.0	41.0	0.13	9.3	1	FN545816.1
Clostridium difficile CD196 complete genome, strain CD196	41.0	41.0	0.13	9.3	1	FN538970.1
Bruguiera gymnorhiza mRNA for WRKY transcription factor, complete cds, clone: CL764RACE	41.0	41.0	0.19	9.3	0.88	AB429359.1
Picea sitchensis clone WS02715_F17 unknown mRNA	41.0	41.0	0.15	9.3	0.93	EF086297.1
Medicago truncatula chromosome 8 clone mth2-18d3, complete sequence	41.0	41.0	0.15	9.3	0.96	AC174355.28
Clostridium difficile 630 complete genome	41.0	41.0	0.13	9.3	1	AM180355.1
Arabidopsis thaliana chromosome 2 clone F24D13 map B68, complete sequence	41.0	41.0	0.19	9.3	0.88	AC005851.3
Clostridium difficile glutamate dehydrogenase (gluD) gene, complete cds	41.0	41.0	0.13	9.3	1	M65250.1

## Sheet: g2_gF
Description	Max score	Total score	Query cover	E value	Ident	Accession
Rhodococcus fascians D188, complete genome	46.4	46.4	0.21	0.25	0.88	CP015235.1
PREDICTED: Falco cherrug dual oxidase 2 (LOC102054788), mRNA	46.4	46.4	0.26	0.25	0.8	XM_014278590.1
Vulgatibacter incomptus strain DSM 27710, complete genome	46.4	46.4	0.18	0.25	0.89	CP012332.1
PREDICTED: Falco peregrinus dual oxidase 2 (LOC101914675), mRNA	46.4	46.4	0.26	0.25	0.8	XM_013295363.1
Burkholderia sp. MSMB617WGS chromosome 2, complete sequence	44.6	44.6	0.19	0.88	0.86	CP013458.1
Burkholderia sp. MSMB0852 chromosome 2, complete sequence	44.6	44.6	0.19	0.88	0.86	CP013425.1
Burkholderia sp. MSMB0266 chromosome 2, complete sequence	44.6	44.6	0.19	0.88	0.86	CP013418.1
Microvirga ossetica strain V5/3M, complete genome	44.6	44.6	0.19	0.88	0.85	CP016616.1
PREDICTED: Myotis lucifugus WW domain containing E3 ubiquitin protein ligase 2 (WWP2), mRNA	44.6	44.6	0.17	0.88	0.88	XM_006091167.2
PREDICTED: Takifugu rubripes desmoplakin-like (LOC101065617), mRNA	44.6	44.6	0.19	0.88	0.89	XM_011617462.1
Ralstonia pickettii 12D chromosome 1, complete sequence	44.6	44.6	0.2	0.88	0.87	CP001644.1
Thauera sp. MZ1T, complete genome	44.6	44.6	0.16	0.88	0.91	CP001281.2
Ralstonia pickettii 12J chromosome 1, complete sequence	44.6	44.6	0.2	0.88	0.87	CP001068.1
Hyphomonas neptunium ATCC 15444, complete genome	44.6	44.6	0.12	0.88	1	CP000158.1
Streptomyces maritimus enterocin biosynthetic gene cluster, complete sequence	44.6	44.6	0.21	0.88	0.85	AF254925.1
Clostridioides difficile strain 630 delta erm, complete genome	42.8	42.8	0.12	3.1	1	CP016318.1
Clostridioides difficile strain FDAARGOS_267, complete genome	42.8	42.8	0.12	3.1	1	CP020424.1
PREDICTED: Monopterus albus NRDE-2, necessary for RNA interference, domain containing (nrde2), mRNA	42.8	42.8	0.29	3.1	0.81	XM_020621991.1
Stenotrophomonas maltophilia strain AA1, complete genome	42.8	42.8	0.22	3.1	0.81	CP018756.1
Clostridioides difficile strain BR81, complete genome	42.8	42.8	0.12	3.1	1	CP019870.1
Clostridioides difficile strain LEM1, complete genome	42.8	42.8	0.12	3.1	1	CP019469.1
PREDICTED: Bos indicus chromosome 13 C20orf27 homolog (C13H20orf27), transcript variant X4, mRNA	42.8	42.8	0.13	3.1	0.96	XM_019971932.1
PREDICTED: Bos indicus chromosome 13 C20orf27 homolog (C13H20orf27), transcript variant X2, misc_RNA	42.8	42.8	0.13	3.1	0.96	XR_002181978.1
Clostridioides difficile 630, complete genome	42.8	42.8	0.12	3.1	1	CP010905.2
Clostridioides difficile strain A18 glutamate dehydrogenase (gluD) gene, partial cds	42.8	42.8	0.12	3.1	1	KY002522.1
Clostridioides difficile strain D59 glutamate dehydrogenase (gluD) gene, partial cds	42.8	42.8	0.12	3.1	1	KY002521.1
Clostridioides difficile strain A5 glutamate dehydrogenase (gluD) gene, partial cds	42.8	42.8	0.12	3.1	1	KY002519.1
Clostridioides difficile strain H2 glutamate dehydrogenase (gluD) gene, partial cds	42.8	42.8	0.12	3.1	1	KY002518.1
Clostridioides difficile strain A7 glutamate dehydrogenase (gluD) gene, partial cds	42.8	42.8	0.12	3.1	1	KY002517.1
Clostridioides difficile strain A6 glutamate dehydrogenase (gluD) gene, partial cds	42.8	42.8	0.12	3.1	1	KY002515.1
Clostridioides difficile strain P1 glutamate dehydrogenase (gluD) gene, partial cds	42.8	42.8	0.12	3.1	1	KY002513.1
Clostridioides difficile strain P18 glutamate dehydrogenase (gluD) gene, partial cds	42.8	42.8	0.12	3.1	1	KY002512.1
Clostridioides difficile strain P2 glutamate dehydrogenase (gluD) gene, partial cds	42.8	42.8	0.12	3.1	1	KY002510.1
Clostridioides difficile strain P25 glutamate dehydrogenase (gluD) gene, partial cds	42.8	42.8	0.12	3.1	1	KY002509.1
Clostridioides difficile strain C8 glutamate dehydrogenase (gluD) gene, partial cds	42.8	42.8	0.12	3.1	1	KY002508.1
Clostridioides difficile strain D2 glutamate dehydrogenase (gluD) gene, partial cds	42.8	42.8	0.12	3.1	1	KY002505.1
Clostridioides difficile strain A12 glutamate dehydrogenase (gluD) gene, partial cds	42.8	42.8	0.12	3.1	1	KY002504.1
Clostridioides difficile strain P5 glutamate dehydrogenase (gluD) gene, partial cds	42.8	42.8	0.12	3.1	1	KY002503.1
Clostridioides difficile strain C1 glutamate dehydrogenase (gluD) gene, partial cds	42.8	42.8	0.12	3.1	1	KY002502.1
Clostridioides difficile strain A20 glutamate dehydrogenase (gluD) gene, partial cds	42.8	42.8	0.12	3.1	1	KY002499.1
Clostridioides difficile strain H6 glutamate dehydrogenase (gluD) gene, partial cds	42.8	42.8	0.12	3.1	1	KY002497.1
Clostridioides difficile strain D87 glutamate dehydrogenase (gluD) gene, partial cds	42.8	42.8	0.12	3.1	1	KY002496.1
Clostridioides difficile strain H10 glutamate dehydrogenase (gluD) gene, partial cds	42.8	42.8	0.12	3.1	1	KY002495.1
Clostridioides difficile strain C7 glutamate dehydrogenase (gluD) gene, partial cds	42.8	42.8	0.12	3.1	1	KY002494.1
Clostridioides difficile strain D93 glutamate dehydrogenase (gluD) gene, partial cds	42.8	42.8	0.12	3.1	1	KY002493.1
PREDICTED: Larimichthys crocea desmoplakin-like (LOC104932413), mRNA	42.8	42.8	0.18	3.1	0.89	XM_019277495.1
Sphingomonas melonis TY, complete genome	42.8	42.8	0.17	3.1	0.88	CP017578.1
Arthrobacter sp. U41, complete genome	42.8	42.8	0.22	3.1	0.84	CP015732.1
PREDICTED: Ceratina calcarata toll-like receptor Tollo (LOC108622965), mRNA	42.8	42.8	0.21	3.1	0.83	XM_018021172.1
Streptomyces clavuligerus strain F613-1, complete genome	42.8	42.8	0.14	3.1	0.93	CP016559.1
Peptoclostridium difficile strain PC009 glutamate dehydrogenase gene, partial cds	42.8	42.8	0.12	3.1	1	KU356679.1
Streptomyces sp. SAT1 plasmid unnamed3, complete sequence	42.8	42.8	0.17	3.1	0.88	CP016083.1
PREDICTED: Rousettus aegyptiacus strawberry notch homolog 2 (Drosophila) (SBNO2), mRNA	42.8	42.8	0.14	3.1	0.93	XM_016126621.1
Peptoclostridium difficile strain 08ACD0030, complete genome	42.8	42.8	0.12	3.1	1	CP010888.1
PREDICTED: Bos taurus chromosome 13 open reading frame, human C20orf27 (C13H20orf27), transcript variant X1, mRNA	42.8	42.8	0.13	3.1	0.96	XM_010811454.2
PREDICTED: Cyprinodon variegatus ubiquitin specific peptidase 37 (usp37), transcript variant X3, mRNA	42.8	42.8	0.16	3.1	0.9	XM_015377031.1
PREDICTED: Cyprinodon variegatus ubiquitin specific peptidase 37 (usp37), transcript variant X2, mRNA	42.8	42.8	0.16	3.1	0.9	XM_015377030.1
PREDICTED: Cyprinodon variegatus ubiquitin specific peptidase 37 (usp37), transcript variant X1, mRNA	42.8	42.8	0.16	3.1	0.9	XM_015377029.1
Peptoclostridium difficile strain Z31, complete genome	42.8	42.8	0.12	3.1	1	CP013196.1
PREDICTED: Bos mutus chromosome unknown open reading frame, human C20orf27 (LOC102275974), transcript variant X3, mRNA	42.8	42.8	0.13	3.1	0.96	XM_014477641.1
PREDICTED: Bos mutus chromosome unknown open reading frame, human C20orf27 (LOC102275974), transcript variant X2, mRNA	42.8	42.8	0.13	3.1	0.96	XM_005893956.2
PREDICTED: Bos mutus chromosome unknown open reading frame, human C20orf27 (LOC102275974), transcript variant X1, mRNA	42.8	42.8	0.13	3.1	0.96	XM_005893955.2
PREDICTED: Austrofundulus limnaeus ubiquitin specific peptidase 37 (usp37), transcript variant X2, mRNA	42.8	42.8	0.16	3.1	0.9	XM_014017682.1
PREDICTED: Austrofundulus limnaeus ubiquitin specific peptidase 37 (usp37), transcript variant X1, mRNA	42.8	42.8	0.16	3.1	0.9	XM_014017681.1
Sphingopyxis sp. 113P3, complete genome	42.8	42.8	0.19	3.1	0.85	CP009452.1
PREDICTED: Biomphalaria glabrata nucleolar protein 6-like (LOC106072609), transcript variant X2, mRNA	42.8	42.8	0.17	3.1	0.88	XM_013233015.1
PREDICTED: Biomphalaria glabrata nucleolar protein 6-like (LOC106072609), transcript variant X1, mRNA	42.8	42.8	0.17	3.1	0.88	XM_013233005.1
PREDICTED: Anser cygnoides domesticus RasGEF domain family, member 1B (RASGEF1B), transcript variant X7, mRNA	42.8	42.8	0.15	3.1	0.93	XM_013190595.1
PREDICTED: Anser cygnoides domesticus RasGEF domain family, member 1B (RASGEF1B), transcript variant X6, mRNA	42.8	42.8	0.15	3.1	0.93	XM_013190594.1
PREDICTED: Anser cygnoides domesticus RasGEF domain family, member 1B (RASGEF1B), transcript variant X5, mRNA	42.8	42.8	0.15	3.1	0.93	XM_013190593.1
PREDICTED: Anser cygnoides domesticus RasGEF domain family, member 1B (RASGEF1B), transcript variant X4, mRNA	42.8	42.8	0.15	3.1	0.93	XM_013190592.1
PREDICTED: Anser cygnoides domesticus RasGEF domain family, member 1B (RASGEF1B), transcript variant X3, mRNA	42.8	42.8	0.15	3.1	0.93	XM_013190591.1
PREDICTED: Anser cygnoides domesticus RasGEF domain family, member 1B (RASGEF1B), transcript variant X2, mRNA	42.8	42.8	0.15	3.1	0.93	XM_013190590.1
PREDICTED: Anser cygnoides domesticus RasGEF domain family, member 1B (RASGEF1B), transcript variant X1, mRNA	42.8	42.8	0.15	3.1	0.93	XM_013190589.1
Peptoclostridium difficile ATCC 9689 = DSM 1296, complete genome	42.8	42.8	0.12	3.1	1	CP011968.1
Peptoclostridium difficile BJ08, complete genome	42.8	42.8	0.12	3.1	1	CP003939.1
PREDICTED: Takifugu rubripes ubiquitin specific peptidase 54 (usp54), transcript variant X6, mRNA	42.8	42.8	0.12	3.1	1	XM_011602993.1
PREDICTED: Takifugu rubripes ubiquitin specific peptidase 54 (usp54), transcript variant X5, mRNA	42.8	42.8	0.12	3.1	1	XM_011602992.1
PREDICTED: Takifugu rubripes ubiquitin specific peptidase 54 (usp54), transcript variant X4, mRNA	42.8	42.8	0.12	3.1	1	XM_011602991.1
PREDICTED: Takifugu rubripes ubiquitin specific peptidase 54 (usp54), transcript variant X3, mRNA	42.8	42.8	0.12	3.1	1	XM_011602990.1
PREDICTED: Takifugu rubripes ubiquitin specific peptidase 54 (usp54), transcript variant X2, mRNA	42.8	42.8	0.12	3.1	1	XM_011602989.1
PREDICTED: Takifugu rubripes ubiquitin specific peptidase 54 (usp54), transcript variant X1, mRNA	42.8	42.8	0.12	3.1	1	XM_011602988.1
PREDICTED: Bison bison bison chromosome unknown open reading frame, human C20orf27 (LOC104986057), mRNA	42.8	42.8	0.13	3.1	0.96	XM_010836481.1
Peptoclostridium difficile genome assembly CD630DERM, chromosome : 1	42.8	42.8	0.12	3.1	1	LN614756.1
Streptomyces sp. CCM_MD2014, complete genome	42.8	42.8	0.17	3.1	0.88	CP009754.1
Peptoclostridium difficile genome assembly 7032989, scaffold BN1095_Contig_21	42.8	42.8	0.12	3.1	1	LK932861.1
Peptoclostridium difficile genome assembly 7032985, scaffold BN1096_Contig_16	42.8	42.8	0.12	3.1	1	LK932465.1
Peptoclostridium difficile genome assembly 7032994, scaffold BN1097_Contig_14	42.8	42.8	0.12	3.1	1	LK932347.1
Streptomyces iranensis genome assembly Siranensis, scaffold SCAF00001	42.8	42.8	0.19	3.1	0.86	LK022848.1
Trametes versicolor FP-101664 SS1 alpha-glucosidase partial mRNA	42.8	42.8	0.17	3.1	0.88	XM_008038666.1
Streptomyces rapamycinicus NRRL 5491 genome	42.8	42.8	0.19	3.1	0.86	CP006567.1
Bos taurus chromosome 13 open reading frame, human C20orf27 (C13H20orf27), mRNA	42.8	42.8	0.13	3.1	0.96	NM_001046205.2
Actinoplanes missouriensis 431 DNA, complete genome	42.8	42.8	0.19	3.1	0.85	AP012319.1
Corallococcus coralloides DSM 2259, complete genome	42.8	42.8	0.14	3.1	0.93	CP003389.1
Clostridium difficile BI9 chromosome	42.8	42.8	0.12	3.1	1	FN668944.1
Clostridium difficile BI1 chromosome, complete sequence	42.8	42.8	0.12	3.1	1	FN668941.1
Clostridium difficile M68, complete genome	42.8	42.8	0.12	3.1	1	FN668375.1
Clostridium difficile complete genome, strain 2007855	42.8	42.8	0.12	3.1	1	FN665654.1
Clostridium difficile complete genome, strain M120	42.8	42.8	0.12	3.1	1	FN665653.1
Clostridium difficile complete genome, strain CF5	42.8	42.8	0.12	3.1	1	FN665652.1

## Sheet: g2_gR
Description	Max score	Total score	Query cover	E value	Ident	Accession
Spirometra erinaceieuropaei genome assembly S_erinaceieuropaei, scaffold SPER_scaffold0072585	48.2	48.2	0.18	0.069	0.91	LN075443.1
Rhodococcus fascians D188, complete genome	46.4	46.4	0.22	0.24	0.88	CP015235.1
Vulgatibacter incomptus strain DSM 27710, complete genome	46.4	46.4	0.19	0.24	0.89	CP012332.1
Burkholderia sp. MSMB617WGS chromosome 2, complete sequence	44.6	44.6	0.2	0.84	0.86	CP013458.1
Burkholderia sp. MSMB0852 chromosome 2, complete sequence	44.6	44.6	0.2	0.84	0.86	CP013425.1
Burkholderia sp. MSMB0266 chromosome 2, complete sequence	44.6	44.6	0.2	0.84	0.86	CP013418.1
Microvirga ossetica strain V5/3M, complete genome	44.6	44.6	0.2	0.84	0.85	CP016616.1
PREDICTED: Macaca fascicularis uncharacterized LOC102118662 (LOC102118662), transcript variant X2, ncRNA	44.6	44.6	0.18	0.84	0.88	XR_001486325.1
PREDICTED: Macaca fascicularis uncharacterized LOC102118662 (LOC102118662), transcript variant X1, ncRNA	44.6	44.6	0.18	0.84	0.88	XR_001486324.1
PREDICTED: Myotis lucifugus WW domain containing E3 ubiquitin protein ligase 2 (WWP2), mRNA	44.6	44.6	0.18	0.84	0.88	XM_006091167.2
PREDICTED: Macaca nemestrina uncharacterized LOC105486008 (LOC105486008), ncRNA	44.6	44.6	0.18	0.84	0.88	XR_989895.1
PREDICTED: Cercocebus atys uncharacterized LOC105587883 (LOC105587883), ncRNA	44.6	44.6	0.18	0.84	0.88	XR_001015821.1
PREDICTED: Takifugu rubripes desmoplakin-like (LOC101065617), mRNA	44.6	44.6	0.19	0.84	0.89	XM_011617462.1
Spirometra erinaceieuropaei genome assembly S_erinaceieuropaei, scaffold SPER_scaffold0020765	44.6	44.6	0.18	0.84	0.88	LN021112.1
Ralstonia pickettii 12D chromosome 1, complete sequence	44.6	44.6	0.2	0.84	0.87	CP001644.1
Thauera sp. MZ1T, complete genome	44.6	44.6	0.17	0.84	0.91	CP001281.2
Ralstonia pickettii 12J chromosome 1, complete sequence	44.6	44.6	0.2	0.84	0.87	CP001068.1
Hyphomonas neptunium ATCC 15444, complete genome	44.6	44.6	0.13	0.84	1	CP000158.1
Streptomyces maritimus enterocin biosynthetic gene cluster, complete sequence	44.6	44.6	0.22	0.84	0.85	AF254925.1
PREDICTED: Carlito syrichta CUGBP Elav-like family member 2 (CELF2), transcript variant X15, mRNA	42.8	42.8	0.16	2.9	0.9	XM_021715914.1
PREDICTED: Carlito syrichta CUGBP Elav-like family member 2 (CELF2), transcript variant X14, mRNA	42.8	42.8	0.16	2.9	0.9	XM_021715913.1
PREDICTED: Carlito syrichta CUGBP Elav-like family member 2 (CELF2), transcript variant X13, mRNA	42.8	42.8	0.16	2.9	0.9	XM_021715912.1
PREDICTED: Carlito syrichta CUGBP Elav-like family member 2 (CELF2), transcript variant X12, mRNA	42.8	42.8	0.16	2.9	0.9	XM_021715911.1
PREDICTED: Carlito syrichta CUGBP Elav-like family member 2 (CELF2), transcript variant X11, mRNA	42.8	42.8	0.16	2.9	0.9	XM_008064767.2
PREDICTED: Carlito syrichta CUGBP Elav-like family member 2 (CELF2), transcript variant X10, mRNA	42.8	42.8	0.16	2.9	0.9	XM_021715910.1
PREDICTED: Carlito syrichta CUGBP Elav-like family member 2 (CELF2), transcript variant X9, mRNA	42.8	42.8	0.16	2.9	0.9	XM_021715909.1
PREDICTED: Carlito syrichta CUGBP Elav-like family member 2 (CELF2), transcript variant X8, mRNA	42.8	42.8	0.16	2.9	0.9	XM_021715908.1
PREDICTED: Carlito syrichta CUGBP Elav-like family member 2 (CELF2), transcript variant X7, mRNA	42.8	42.8	0.16	2.9	0.9	XM_021715907.1
PREDICTED: Carlito syrichta CUGBP Elav-like family member 2 (CELF2), transcript variant X6, mRNA	42.8	42.8	0.16	2.9	0.9	XM_021715906.1
PREDICTED: Carlito syrichta CUGBP Elav-like family member 2 (CELF2), transcript variant X5, mRNA	42.8	42.8	0.16	2.9	0.9	XM_021715905.1
PREDICTED: Carlito syrichta CUGBP Elav-like family member 2 (CELF2), transcript variant X4, mRNA	42.8	42.8	0.16	2.9	0.9	XM_008064769.2
PREDICTED: Carlito syrichta CUGBP Elav-like family member 2 (CELF2), transcript variant X3, mRNA	42.8	42.8	0.16	2.9	0.9	XM_021715904.1
PREDICTED: Carlito syrichta CUGBP Elav-like family member 2 (CELF2), transcript variant X2, mRNA	42.8	42.8	0.16	2.9	0.9	XM_021715903.1
PREDICTED: Carlito syrichta CUGBP Elav-like family member 2 (CELF2), transcript variant X1, mRNA	42.8	42.8	0.16	2.9	0.9	XM_008064768.2
Stenotrophomonas maltophilia strain AA1, complete genome	42.8	42.8	0.23	2.9	0.81	CP018756.1
PREDICTED: Bos indicus chromosome 13 C20orf27 homolog (C13H20orf27), transcript variant X4, mRNA	42.8	42.8	0.14	2.9	0.96	XM_019971932.1
PREDICTED: Bos indicus chromosome 13 C20orf27 homolog (C13H20orf27), transcript variant X2, misc_RNA	42.8	42.8	0.14	2.9	0.96	XR_002181978.1
PREDICTED: Larimichthys crocea desmoplakin-like (LOC104932413), mRNA	42.8	42.8	0.19	2.9	0.89	XM_019277495.1
Sphingomonas melonis TY, complete genome	42.8	42.8	0.18	2.9	0.88	CP017578.1
Arthrobacter sp. U41, complete genome	42.8	42.8	0.22	2.9	0.84	CP015732.1
PREDICTED: Ceratina calcarata toll-like receptor Tollo (LOC108622965), mRNA	42.8	42.8	0.22	2.9	0.83	XM_018021172.1
PREDICTED: Eufriesea mexicana AP-1 complex subunit beta-1 (LOC108546914), transcript variant X2, mRNA	42.8	42.8	0.16	2.9	0.9	XM_017899210.1
PREDICTED: Eufriesea mexicana AP-1 complex subunit beta-1 (LOC108546914), transcript variant X1, mRNA	42.8	42.8	0.16	2.9	0.9	XM_017899209.1
Streptomyces clavuligerus strain F613-1, complete genome	42.8	42.8	0.15	2.9	0.93	CP016559.1
Streptomyces sp. SAT1 plasmid unnamed3, complete sequence	42.8	42.8	0.18	2.9	0.88	CP016083.1
PREDICTED: Rousettus aegyptiacus strawberry notch homolog 2 (Drosophila) (SBNO2), mRNA	42.8	42.8	0.15	2.9	0.93	XM_016126621.1
PREDICTED: Bos taurus chromosome 13 open reading frame, human C20orf27 (C13H20orf27), transcript variant X1, mRNA	42.8	42.8	0.14	2.9	0.96	XM_010811454.2
PREDICTED: Bos mutus chromosome unknown open reading frame, human C20orf27 (LOC102275974), transcript variant X3, mRNA	42.8	42.8	0.14	2.9	0.96	XM_014477641.1
PREDICTED: Bos mutus chromosome unknown open reading frame, human C20orf27 (LOC102275974), transcript variant X2, mRNA	42.8	42.8	0.14	2.9	0.96	XM_005893956.2
PREDICTED: Bos mutus chromosome unknown open reading frame, human C20orf27 (LOC102275974), transcript variant X1, mRNA	42.8	42.8	0.14	2.9	0.96	XM_005893955.2
Sphingopyxis sp. 113P3, complete genome	42.8	42.8	0.19	2.9	0.85	CP009452.1
PREDICTED: Biomphalaria glabrata nucleolar protein 6-like (LOC106072609), transcript variant X2, mRNA	42.8	42.8	0.18	2.9	0.88	XM_013233015.1
PREDICTED: Biomphalaria glabrata nucleolar protein 6-like (LOC106072609), transcript variant X1, mRNA	42.8	42.8	0.18	2.9	0.88	XM_013233005.1
PREDICTED: Bison bison bison chromosome unknown open reading frame, human C20orf27 (LOC104986057), mRNA	42.8	42.8	0.14	2.9	0.96	XM_010836481.1
Streptomyces sp. CCM_MD2014, complete genome	42.8	42.8	0.18	2.9	0.88	CP009754.1
Streptomyces iranensis genome assembly Siranensis, scaffold SCAF00001	42.8	42.8	0.19	2.9	0.86	LK022848.1
Trametes versicolor FP-101664 SS1 alpha-glucosidase partial mRNA	42.8	42.8	0.18	2.9	0.88	XM_008038666.1
Streptomyces rapamycinicus NRRL 5491 genome	42.8	42.8	0.19	2.9	0.86	CP006567.1
Bos taurus chromosome 13 open reading frame, human C20orf27 (C13H20orf27), mRNA	42.8	42.8	0.14	2.9	0.96	NM_001046205.2
Actinoplanes missouriensis 431 DNA, complete genome	42.8	42.8	0.19	2.9	0.85	AP012319.1
Corallococcus coralloides DSM 2259, complete genome	42.8	42.8	0.15	2.9	0.93	CP003389.1
Bos taurus chromosome 20 open reading frame 27 ortholog, mRNA (cDNA clone MGC:137204 IMAGE:8010825), complete cds	42.8	42.8	0.14	2.9	0.96	BC112587.1
Human DNA sequence from clone RP11-332E4 on chromosome Xq26.3-27.3, complete sequence	42.8	42.8	0.15	2.9	0.93	AL355309.27

## Sheet: g3_gF
Description	Max score	Total score	Query cover	E value	Ident	Accession
Ruminococcus torques L2-14 draft genome	390	390	0.94	7e-105	0.95	FP929055.1
[Clostridium] sphenoides JCM 1415 strain ATCC 19403 genome assembly, chromosome: I	48.2	48.2	0.32	0.10	0.73	LT630003.1
Coprococcus catus GD/7 draft genome	48.2	48.2	0.34	0.10	0.72	FP929038.1
Lactobacillus curieae strain CCTCC M 2011381, complete genome	44.6	44.6	0.16	1.2	0.86	CP018906.1
Dracunculus medinensis genome assembly D_medinensis_Ghana, scaffold DME_scaffold0000012	44.6	44.6	0.18	1.2	0.82	LK978202.1
Cyprinus carpio genome assembly common carp genome, scaffold: LG19, chromosome: 19	44.6	44.6	0.18	1.2	0.82	LN590720.1
Homo sapiens chromosome 15, clone RP11-404B13, complete sequence	44.6	44.6	0.12	1.2	0.91	AC060809.7
Homo sapiens, clone RP11-499F3, complete sequence	44.6	44.6	0.12	1.2	0.91	AC023034.9
Fusobacterium nucleatum subsp. polymorphum strain ChDC F319 genome	42.8	42.8	0.26	4.3	0.74	CP013328.1
Fusobacterium hwasookii ChDC F174, complete genome	42.8	42.8	0.26	4.3	0.74	CP013331.1
Fusobacterium hwasookii ChDC F300, complete genome	42.8	42.8	0.26	4.3	0.74	CP013334.1
Fusobacterium hwasookii ChDC F206, complete genome	42.8	42.8	0.26	4.3	0.74	CP013336.1
Fusobacterium nucleatum subsp. animalis strain KCOM 1279, complete genome	42.8	42.8	0.25	4.3	0.75	CP012713.1
Tetrahymena thermophila SB210 cyclic nucleotide-binding domain protein mRNA	42.8	42.8	0.11	4.3	0.93	XM_012799274.1
Cucumis melo genomic chromosome, chr_10	42.8	42.8	0.16	4.3	0.84	LN713264.1
Cucumis melo genomic scaffold, anchoredscaffold00033	42.8	42.8	0.16	4.3	0.84	LN681905.1
Echinostoma caproni genome assembly E_caproni_Egypt, scaffold ECPE_scaffold0006414	42.8	42.8	0.2	4.3	0.81	LL239513.1
Brugia pahangi genome assembly B_pahangi_Glasgow, scaffold BPAG_scaffold0000175	42.8	42.8	0.12	4.3	0.91	LK964370.1
Angiostrongylus cantonensis genome assembly A_cantonensis_China, scaffold ACAC_contig0001245	42.8	42.8	0.17	4.3	0.83	LK948787.1
Cyprinus carpio genome assembly common carp genome, scaffold 000002542	42.8	42.8	0.12	4.3	0.9	LN598546.1
Cyprinus carpio genome assembly common carp genome, scaffold: LG34, chromosome: 34	42.8	42.8	0.12	4.3	0.9	LN590676.1

## Sheet: g3_gR
Description	Max score	Total score	Query cover	E value	Ident	Accession
Ruminococcus torques L2-14 draft genome	468	468	1	4e-128	0.96	FP929055.1
Coprococcus catus GD/7 draft genome	46.4	46.4	0.3	0.40	0.72	FP929038.1
Clostridium tetani E88, complete genome	46.4	46.4	0.16	0.40	0.82	AE015927.1
Dracunculus medinensis genome assembly D_medinensis_Ghana, scaffold DME_scaffold0000012	44.6	44.6	0.16	1.4	0.82	LK978202.1
Cyprinus carpio genome assembly common carp genome, scaffold: LG19, chromosome: 19	44.6	44.6	0.16	1.4	0.82	LN590720.1
Clostridium acetobutylicum DSM 1731, complete genome	44.6	44.6	0.19	1.4	0.78	CP002660.1
Clostridium acetobutylicum EA 2018, complete genome	44.6	44.6	0.19	1.4	0.78	CP002118.1
Homo sapiens chromosome 15, clone RP11-404B13, complete sequence	44.6	44.6	0.11	1.4	0.91	AC060809.7
Homo sapiens, clone RP11-499F3, complete sequence	44.6	44.6	0.11	1.4	0.91	AC023034.9
Clostridium acetobutylicum ATCC 824, complete genome	44.6	44.6	0.19	1.4	0.78	AE001437.1
PREDICTED: Labrus bergylta CCM2 like scaffolding protein (ccm2l), mRNA	42.8	42.8	0.09	4.9	0.96	XM_020657083.1
Marinilactibacillus sp. 15R, complete genome	42.8	42.8	0.09	4.9	0.96	CP017761.1
Plasmodium vivax genome assembly, chromosome: 13	42.8	42.8	0.11	4.9	0.88	LT635624.1
Plasmodium vivax genome assembly, chromosome: 13	42.8	42.8	0.11	4.9	0.88	LT615268.1
Plasmodium vivax genome assembly, chromosome: 13	42.8	42.8	0.11	4.9	0.88	LT615251.1
PREDICTED: Rattus norvegicus caspase activity and apoptosis inhibitor 1 (Caap1), transcript variant X2, mRNA	42.8	42.8	0.1	4.9	0.93	XM_008763894.2
PREDICTED: Rattus norvegicus caspase activity and apoptosis inhibitor 1 (Caap1), transcript variant X1, mRNA	42.8	42.8	0.1	4.9	0.93	XM_006238400.3
Theobroma cacao genome assembly, chromosome: X	42.8	42.8	0.1	4.9	0.93	LT594797.1
Fusobacterium nucleatum subsp. polymorphum strain ChDC F319 genome	42.8	42.8	0.24	4.9	0.74	CP013328.1
Fusobacterium hwasookii ChDC F174, complete genome	42.8	42.8	0.24	4.9	0.74	CP013331.1
Fusobacterium hwasookii ChDC F300, complete genome	42.8	42.8	0.24	4.9	0.74	CP013334.1
Fusobacterium hwasookii ChDC F206, complete genome	42.8	42.8	0.24	4.9	0.74	CP013336.1
Fusobacterium nucleatum subsp. animalis strain KCOM 1279, complete genome	42.8	42.8	0.22	4.9	0.75	CP012713.1
Tetrahymena thermophila SB210 cyclic nucleotide-binding domain protein mRNA	42.8	42.8	0.1	4.9	0.93	XM_012799274.1
Cucumis melo genomic chromosome, chr_10	42.8	42.8	0.15	4.9	0.84	LN713264.1
Cucumis melo genomic scaffold, anchoredscaffold00033	42.8	42.8	0.15	4.9	0.84	LN681905.1
Echinostoma caproni genome assembly E_caproni_Egypt, scaffold ECPE_scaffold0006414	42.8	42.8	0.18	4.9	0.81	LL239513.1
Brugia pahangi genome assembly B_pahangi_Glasgow, scaffold BPAG_scaffold0000175	42.8	42.8	0.11	4.9	0.91	LK964370.1
Angiostrongylus cantonensis genome assembly A_cantonensis_China, scaffold ACAC_contig0001245	42.8	42.8	0.15	4.9	0.83	LK948787.1
Cyprinus carpio genome assembly common carp genome, scaffold 000002542	42.8	42.8	0.11	4.9	0.9	LN598546.1
Cyprinus carpio genome assembly common carp genome, scaffold: LG34, chromosome: 34	42.8	42.8	0.11	4.9	0.9	LN590676.1
Monosiga brevicollis MX1 predicted protein MONBRDRAFT_39165 mRNA, complete cds	42.8	42.8	0.13	4.9	0.87	XM_001750444.1
Plasmodium vivax SaI-1 hypothetical protein partial mRNA	42.8	42.8	0.11	4.9	0.88	XM_001616460.1
Monosiga brevicollis clone JGIACYI-121B18, complete sequence	42.8	42.8	0.13	4.9	0.87	AC199132.1
Vitis vinifera contig VV78X270819.3, whole genome shotgun sequence	42.8	42.8	0.1	4.9	0.93	AM435919.1
Rattus norvegicus caspase activity and apoptosis inhibitor 1 (Caap1), mRNA	42.8	42.8	0.1	4.9	0.93	NM_001034154.1

## Sheet: g4_gF
Description	Max score	Total score	Query cover	E value	Ident	Accession
Macaca mulatta isolate Rh9_6586-1 major histocompatibility complex genomic sequence	48.2	48.2	0.12	0.20	0.79	KT331808.1
Macaca mulatta isolate Rh9_6582-1 major histocompatibility complex genomic sequence	48.2	48.2	0.12	0.20	0.79	KT331802.1
Macaca mulatta isolate Rh9_6580-1 major histocompatibility complex genomic sequence	48.2	48.2	0.12	0.20	0.79	KT331800.1
Macaca mulatta isolate Rh9_6578-1 major histocompatibility complex genomic sequence	48.2	48.2	0.12	0.20	0.79	KT331796.1
Macaca mulatta isolate Rh9_6577-2 major histocompatibility complex genomic sequence	48.2	48.2	0.12	0.20	0.79	KT331795.1
Macaca mulatta isolate Rh9_6576-1 major histocompatibility complex genomic sequence	48.2	48.2	0.12	0.20	0.79	KT331792.1
Macaca mulatta isolate Rh9_6575-4 major histocompatibility complex genomic sequence	48.2	48.2	0.12	0.20	0.79	KT331791.1
Macaca mulatta isolate Rh9_6573-3 major histocompatibility complex genomic sequence	48.2	48.2	0.12	0.20	0.79	KT331787.1
Macaca fascicularis isolate CYNO0154_5105-2 major histocompatibility complex genomic sequence	48.2	48.2	0.12	0.20	0.79	KT330341.1
Macaca fascicularis isolate CYNO0154_5104-2 major histocompatibility complex genomic sequence	48.2	48.2	0.12	0.20	0.79	KT330338.1
Macaca fascicularis isolate CYNO0154_5096-1 major histocompatibility complex genomic sequence	48.2	48.2	0.12	0.20	0.79	KT330323.1
Macaca fascicularis isolate CYNO0154_5089-5 major histocompatibility complex genomic sequence	48.2	48.2	0.12	0.20	0.79	KT330307.1
Macaca fascicularis isolate CYNO0154_5081-3 major histocompatibility complex genomic sequence	48.2	48.2	0.12	0.20	0.79	KT330286.1
Macaca fascicularis isolate CYNO0154_5077-1 major histocompatibility complex genomic sequence	48.2	48.2	0.12	0.20	0.79	KT330273.1
Macaca fascicularis isolate CYNO0154_5076-1 major histocompatibility complex genomic sequence	48.2	48.2	0.12	0.20	0.79	KT330272.1
Macaca fascicularis isolate CYNO0154_5067-1 major histocompatibility complex genomic sequence	48.2	48.2	0.12	0.20	0.79	KT330256.1
Marinobacter hydrocarbonoclasticus str. ATCC 49840 chromosome, complete genome	46.4	46.4	0.09	0.70	0.84	FO203363.1
Marinobacter aquaeolei VT8, complete genome	46.4	46.4	0.09	0.70	0.84	CP000514.1
Pandoraea pulmonicola strain DSM 16583, complete genome	44.6	44.6	0.08	2.4	0.86	CP010310.2
Comamonadaceae bacterium B1 plasmid pSMB1 DNA, complete genome	44.6	44.6	0.07	2.4	0.89	AP014570.1
Marinobacter adhaerens HP15, complete genome	44.6	44.6	0.09	2.4	0.83	CP001978.1
Diaphorobacter polyhydroxybutyrativorans strain SL-205, complete genome	42.8	42.8	0.08	8.5	0.89	CP016278.1
Marinobacter sp. es.042 genome assembly, chromosome: I	42.8	42.8	0.09	8.5	0.82	LT897781.1
PREDICTED: Jatropha curcas protein ROS1 (LOC105629502), transcript variant X2, mRNA	42.8	42.8	0.06	8.5	0.93	XM_012211112.2
PREDICTED: Jatropha curcas protein ROS1 (LOC105629502), transcript variant X1, mRNA	42.8	42.8	0.06	8.5	0.93	XM_012211111.2
Maribacter sp. T28, complete genome	42.8	42.8	0.07	8.5	0.88	CP018760.1
Pseudomonas umsongensis strain BS3657 genome assembly, chromosome: I	42.8	42.8	0.09	8.5	0.82	LT629767.1
Pseudomonas litoralis strain 2SM5 genome assembly, chromosome: I	42.8	42.8	0.09	8.5	0.81	LT629748.1
Marinobacter sp. LQ44, complete genome	42.8	42.8	0.09	8.5	0.82	CP014754.1
Acipenser sinensis gamma-interferon-inducible lysosomal thiol reductase (GILT) mRNA, complete cds	42.8	42.8	0.08	8.5	0.87	KT326920.1
Candidatus Profftella armatura strain YCPA, complete genome	42.8	42.8	0.08	8.5	0.84	CP012591.1
Thecamonas trahens ATCC 50062 hypothetical protein partial mRNA	42.8	42.8	0.06	8.5	0.9	XM_013899819.1
Marinobacter sp. CP1, complete genome	42.8	42.8	0.09	8.5	0.82	CP011929.1
PREDICTED: Propithecus coquereli cullin 1 (CUL1), mRNA	42.8	42.8	0.05	8.5	1	XM_012662136.1
Diphyllobothrium latum genome assembly D_latum_Geneva, scaffold DILT_scaffold0017519	42.8	42.8	0.06	8.5	0.93	LL587872.1
Kutzneria albida DSM 43870, complete genome	42.8	42.8	0.07	8.5	0.88	CP007155.1
Plautia stali symbiont DNA, complete genome	42.8	42.8	0.08	8.5	0.84	AP012551.1
Candidatus Profftella armatura, complete genome	42.8	42.8	0.08	8.5	0.84	CP003468.1
Uncultured bacterium clone pJM2 unknown genes	42.8	42.8	0.09	8.5	0.82	FJ537706.1
Acidovorax ebreus TPSY, complete genome	42.8	42.8	0.08	8.5	0.89	CP001392.1
Acidovorax sp. JS42, complete genome	42.8	42.8	0.08	8.5	0.89	CP000539.1

## Sheet: g4_gR
Description	Max score	Total score	Query cover	E value	Ident	Accession
Macaca mulatta isolate Rh9_6586-1 major histocompatibility complex genomic sequence	48.2	48.2	0.12	0.20	0.79	KT331808.1
Macaca mulatta isolate Rh9_6582-1 major histocompatibility complex genomic sequence	48.2	48.2	0.12	0.20	0.79	KT331802.1
Macaca mulatta isolate Rh9_6580-1 major histocompatibility complex genomic sequence	48.2	48.2	0.12	0.20	0.79	KT331800.1
Macaca mulatta isolate Rh9_6578-1 major histocompatibility complex genomic sequence	48.2	48.2	0.12	0.20	0.79	KT331796.1
Macaca mulatta isolate Rh9_6577-2 major histocompatibility complex genomic sequence	48.2	48.2	0.12	0.20	0.79	KT331795.1
Macaca mulatta isolate Rh9_6576-1 major histocompatibility complex genomic sequence	48.2	48.2	0.12	0.20	0.79	KT331792.1
Macaca mulatta isolate Rh9_6575-4 major histocompatibility complex genomic sequence	48.2	48.2	0.12	0.20	0.79	KT331791.1
Macaca mulatta isolate Rh9_6573-3 major histocompatibility complex genomic sequence	48.2	48.2	0.12	0.20	0.79	KT331787.1
Macaca fascicularis isolate CYNO0154_5105-2 major histocompatibility complex genomic sequence	48.2	48.2	0.12	0.20	0.79	KT330341.1
Macaca fascicularis isolate CYNO0154_5104-2 major histocompatibility complex genomic sequence	48.2	48.2	0.12	0.20	0.79	KT330338.1
Macaca fascicularis isolate CYNO0154_5096-1 major histocompatibility complex genomic sequence	48.2	48.2	0.12	0.20	0.79	KT330323.1
Macaca fascicularis isolate CYNO0154_5089-5 major histocompatibility complex genomic sequence	48.2	48.2	0.12	0.20	0.79	KT330307.1
Macaca fascicularis isolate CYNO0154_5081-3 major histocompatibility complex genomic sequence	48.2	48.2	0.12	0.20	0.79	KT330286.1
Macaca fascicularis isolate CYNO0154_5077-1 major histocompatibility complex genomic sequence	48.2	48.2	0.12	0.20	0.79	KT330273.1
Macaca fascicularis isolate CYNO0154_5076-1 major histocompatibility complex genomic sequence	48.2	48.2	0.12	0.20	0.79	KT330272.1
Macaca fascicularis isolate CYNO0154_5067-1 major histocompatibility complex genomic sequence	48.2	48.2	0.12	0.20	0.79	KT330256.1
Marinobacter hydrocarbonoclasticus str. ATCC 49840 chromosome, complete genome	46.4	46.4	0.09	0.68	0.84	FO203363.1
Marinobacter aquaeolei VT8, complete genome	46.4	46.4	0.09	0.68	0.84	CP000514.1
Pandoraea pulmonicola strain DSM 16583, complete genome	44.6	44.6	0.08	2.4	0.86	CP010310.2
Comamonadaceae bacterium B1 plasmid pSMB1 DNA, complete genome	44.6	44.6	0.07	2.4	0.89	AP014570.1
Marinobacter adhaerens HP15, complete genome	44.6	44.6	0.09	2.4	0.83	CP001978.1
Diaphorobacter polyhydroxybutyrativorans strain SL-205, complete genome	42.8	42.8	0.08	8.3	0.89	CP016278.1
Marinobacter sp. es.042 genome assembly, chromosome: I	42.8	42.8	0.09	8.3	0.82	LT897781.1
PREDICTED: Jatropha curcas protein ROS1 (LOC105629502), transcript variant X2, mRNA	42.8	42.8	0.06	8.3	0.93	XM_012211112.2
PREDICTED: Jatropha curcas protein ROS1 (LOC105629502), transcript variant X1, mRNA	42.8	42.8	0.06	8.3	0.93	XM_012211111.2
Maribacter sp. T28, complete genome	42.8	42.8	0.07	8.3	0.88	CP018760.1
Pseudomonas umsongensis strain BS3657 genome assembly, chromosome: I	42.8	42.8	0.09	8.3	0.82	LT629767.1
Pseudomonas litoralis strain 2SM5 genome assembly, chromosome: I	42.8	42.8	0.09	8.3	0.81	LT629748.1
Marinobacter sp. LQ44, complete genome	42.8	42.8	0.09	8.3	0.82	CP014754.1
Acipenser sinensis gamma-interferon-inducible lysosomal thiol reductase (GILT) mRNA, complete cds	42.8	42.8	0.08	8.3	0.87	KT326920.1
Candidatus Profftella armatura strain YCPA, complete genome	42.8	42.8	0.08	8.3	0.84	CP012591.1
Thecamonas trahens ATCC 50062 hypothetical protein partial mRNA	42.8	42.8	0.06	8.3	0.9	XM_013899819.1
Marinobacter sp. CP1, complete genome	42.8	42.8	0.09	8.3	0.82	CP011929.1
PREDICTED: Propithecus coquereli cullin 1 (CUL1), mRNA	42.8	42.8	0.05	8.3	1	XM_012662136.1
Diphyllobothrium latum genome assembly D_latum_Geneva, scaffold DILT_scaffold0017519	42.8	42.8	0.06	8.3	0.93	LL587872.1
Plautia stali symbiont DNA, complete genome	42.8	42.8	0.08	8.3	0.84	AP012551.1
Candidatus Profftella armatura, complete genome	42.8	42.8	0.08	8.3	0.84	CP003468.1
Uncultured bacterium clone pJM2 unknown genes	42.8	42.8	0.09	8.3	0.82	FJ537706.1
Acidovorax ebreus TPSY, complete genome	42.8	42.8	0.08	8.3	0.89	CP001392.1
Acidovorax sp. JS42, complete genome	42.8	42.8	0.08	8.3	0.89	CP000539.1

## Sheet: g5_gF
Description	Max score	Total score	Query cover	E value	Ident	Accession
Clostridium perfringens strain JP55, complete genome	1439	1439	0.66	0.0	0.97	CP010993.1
Clostridium perfringens strain Del1 genome	1428	1428	0.66	0.0	0.97	CP019576.1
Clostridium perfringens ATCC 13124, complete genome	1428	1428	0.66	0.0	0.97	CP000246.1
Clostridium perfringens strain FORC_025, complete genome	1413	1413	0.63	0.0	0.98	CP013101.1
Clostridium perfringens strain CP15 genome	1411	1411	0.66	0.0	0.96	CP019468.1
Clostridium perfringens strain FORC_003, complete genome	1411	1411	0.66	0.0	0.96	CP009557.1
Clostridium perfringens str. 13 DNA, complete genome	1411	1411	0.66	0.0	0.96	BA000016.3
Clostridium perfringens DNA, complete genome, strain: CBA7123	1347	1347	0.63	0.0	0.96	AP017630.1
Clostridium perfringens strain JP838, complete genome	1347	1347	0.63	0.0	0.96	CP010994.1
Clostridium perfringens SM101, complete genome	1158	1158	0.63	0.0	0.92	CP000312.1
Tetrahymena thermophila SB210 purine nucleoside phosphorylase partial mRNA	100	100	0.14	8e-17	0.77	XM_001020972.3
Thermosipho africanus TCF52B, complete genome	99.0	99.0	0.08	3e-16	0.84	CP001185.1
Streptococcus infantarius subsp. infantarius CJ18, complete genome	65.8	65.8	0.03	3e-06	0.95	CP003295.1
Uncultured bacterium clone VISS3_023 genomic sequence	58.4	58.4	0.02	0.0005	0.95	KX158579.1
Clostridium taeniosporum strain 1/k, complete genome	54.7	54.7	0.02	0.006	1	CP017253.1

## Sheet: g5_gR
Description	Max score	Total score	Query cover	E value	Ident	Accession
Clostridium perfringens strain FORC_025, complete genome	1580	1580	0.75	0.0	0.97	CP013101.1
Clostridium perfringens strain JP55, complete genome	1574	1574	0.75	0.0	0.97	CP010993.1
Clostridium perfringens strain CP15 genome	1563	1563	0.75	0.0	0.97	CP019468.1
Clostridium perfringens strain FORC_003, complete genome	1563	1563	0.75	0.0	0.97	CP009557.1
Clostridium perfringens str. 13 DNA, complete genome	1563	1563	0.75	0.0	0.97	BA000016.3
Clostridium perfringens strain Del1 genome	1557	1557	0.75	0.0	0.97	CP019576.1
Clostridium perfringens ATCC 13124, complete genome	1557	1557	0.75	0.0	0.97	CP000246.1
Clostridium perfringens DNA, complete genome, strain: CBA7123	1496	1496	0.75	0.0	0.95	AP017630.1
Clostridium perfringens strain JP838, complete genome	1480	1480	0.75	0.0	0.95	CP010994.1
Clostridium perfringens SM101, complete genome	1360	1360	0.75	0.0	0.93	CP000312.1
Romboutsia ilealis strain CRIB genome assembly, chromosome: chr1	292	292	0.45	1e-74	0.77	LN555523.1
Clostridioides difficile strain 630 delta erm, complete genome	189	189	0.08	2e-43	1	CP016318.1
Clostridioides difficile strain BR81, complete genome	189	189	0.08	2e-43	1	CP019870.1
Clostridioides difficile strain LEM1, complete genome	189	189	0.08	2e-43	1	CP019469.1
Clostridioides difficile 630, complete genome	189	189	0.08	2e-43	1	CP010905.2
Clostridioides difficile strain A18 glutamate dehydrogenase (gluD) gene, partial cds	189	189	0.08	2e-43	1	KY002522.1
Clostridioides difficile strain D59 glutamate dehydrogenase (gluD) gene, partial cds	189	189	0.08	2e-43	1	KY002521.1
Clostridioides difficile strain H1 glutamate dehydrogenase (gluD) gene, partial cds	189	189	0.08	2e-43	1	KY002520.1
Clostridioides difficile strain A5 glutamate dehydrogenase (gluD) gene, partial cds	189	189	0.08	2e-43	1	KY002519.1
Clostridioides difficile strain H2 glutamate dehydrogenase (gluD) gene, partial cds	189	189	0.08	2e-43	1	KY002518.1
Clostridioides difficile strain C5 glutamate dehydrogenase (gluD) gene, partial cds	189	189	0.08	2e-43	1	KY002516.1
Clostridioides difficile strain H16 glutamate dehydrogenase (gluD) gene, partial cds	189	189	0.08	2e-43	1	KY002514.1
Clostridioides difficile strain P1 glutamate dehydrogenase (gluD) gene, partial cds	189	189	0.08	2e-43	1	KY002513.1
Clostridioides difficile strain C6 glutamate dehydrogenase (gluD) gene, partial cds	189	189	0.08	2e-43	1	KY002511.1
Clostridioides difficile strain P25 glutamate dehydrogenase (gluD) gene, partial cds	189	189	0.08	2e-43	1	KY002509.1
Clostridioides difficile strain C8 glutamate dehydrogenase (gluD) gene, partial cds	189	189	0.08	2e-43	1	KY002508.1
Clostridioides difficile strain D5 glutamate dehydrogenase (gluD) gene, partial cds	189	189	0.08	2e-43	1	KY002507.1
Clostridioides difficile strain D18 glutamate dehydrogenase (gluD) gene, partial cds	189	189	0.08	2e-43	1	KY002506.1
Clostridioides difficile strain D2 glutamate dehydrogenase (gluD) gene, partial cds	189	189	0.08	2e-43	1	KY002505.1
Clostridioides difficile strain A12 glutamate dehydrogenase (gluD) gene, partial cds	189	189	0.08	2e-43	1	KY002504.1
Clostridioides difficile strain C1 glutamate dehydrogenase (gluD) gene, partial cds	189	189	0.08	2e-43	1	KY002502.1
Clostridioides difficile strain P8 glutamate dehydrogenase (gluD) gene, partial cds	189	189	0.08	2e-43	1	KY002501.1
Clostridioides difficile strain H15 glutamate dehydrogenase (gluD) gene, partial cds	189	189	0.08	2e-43	1	KY002500.1
Clostridioides difficile strain A20 glutamate dehydrogenase (gluD) gene, partial cds	189	189	0.08	2e-43	1	KY002499.1
Clostridioides difficile strain C4 glutamate dehydrogenase (gluD) gene, partial cds	189	189	0.08	2e-43	1	KY002498.1
Clostridioides difficile strain D87 glutamate dehydrogenase (gluD) gene, partial cds	189	189	0.08	2e-43	1	KY002496.1
Clostridioides difficile strain H10 glutamate dehydrogenase (gluD) gene, partial cds	189	189	0.08	2e-43	1	KY002495.1
Clostridioides difficile strain C7 glutamate dehydrogenase (gluD) gene, partial cds	189	189	0.08	2e-43	1	KY002494.1
Peptoclostridium difficile strain PC009 glutamate dehydrogenase gene, partial cds	189	189	0.08	2e-43	1	KU356679.1
Peptoclostridium difficile strain 08ACD0030, complete genome	189	189	0.08	2e-43	1	CP010888.1
Peptoclostridium difficile strain Z31, complete genome	189	189	0.08	2e-43	1	CP013196.1
Peptoclostridium difficile BJ08, complete genome	189	189	0.08	2e-43	1	CP003939.1
Peptoclostridium difficile genome assembly CD630DERM, chromosome : 1	189	189	0.08	2e-43	1	LN614756.1
Clostridium difficile BI1 chromosome, complete sequence	189	189	0.08	2e-43	1	FN668941.1
Clostridium difficile M68, complete genome	189	189	0.08	2e-43	1	FN668375.1
Clostridium difficile complete genome, strain 2007855	189	189	0.08	2e-43	1	FN665654.1
Clostridium difficile complete genome, strain CF5	189	189	0.08	2e-43	1	FN665652.1
Clostridium difficile R20291 complete genome	189	189	0.08	2e-43	1	FN545816.1
Clostridium difficile CD196 complete genome, strain CD196	189	189	0.08	2e-43	1	FN538970.1
Clostridium difficile 630 complete genome	189	189	0.08	2e-43	1	AM180355.1
Clostridioides difficile strain FDAARGOS_267, complete genome	183	183	0.08	8e-42	0.99	CP020424.1
Clostridioides difficile strain A7 glutamate dehydrogenase (gluD) gene, partial cds	183	183	0.08	8e-42	0.99	KY002517.1
Clostridioides difficile strain A6 glutamate dehydrogenase (gluD) gene, partial cds	183	183	0.08	8e-42	0.99	KY002515.1
Clostridioides difficile strain P18 glutamate dehydrogenase (gluD) gene, partial cds	183	183	0.08	8e-42	0.99	KY002512.1
Clostridioides difficile strain P2 glutamate dehydrogenase (gluD) gene, partial cds	183	183	0.08	8e-42	0.99	KY002510.1
Clostridioides difficile strain P5 glutamate dehydrogenase (gluD) gene, partial cds	183	183	0.08	8e-42	0.99	KY002503.1
Clostridioides difficile strain H6 glutamate dehydrogenase (gluD) gene, partial cds	183	183	0.08	8e-42	0.99	KY002497.1
Clostridioides difficile strain D93 glutamate dehydrogenase (gluD) gene, partial cds	183	183	0.08	8e-42	0.99	KY002493.1
Peptoclostridium difficile ATCC 9689 = DSM 1296, complete genome	183	183	0.08	8e-42	0.99	CP011968.1
Peptoclostridium difficile genome assembly 7032989, scaffold BN1095_Contig_21	183	183	0.08	8e-42	0.99	LK932861.1
Peptoclostridium difficile genome assembly 7032985, scaffold BN1096_Contig_16	183	183	0.08	8e-42	0.99	LK932465.1
Peptoclostridium difficile genome assembly 7032994, scaffold BN1097_Contig_14	183	183	0.08	8e-42	0.99	LK932347.1
Clostridium difficile BI9 chromosome	183	183	0.08	8e-42	0.99	FN668944.1
Clostridium difficile complete genome, strain M120	183	183	0.08	8e-42	0.99	FN665653.1
Clostridium difficile glutamate dehydrogenase (gluD) gene, complete cds	183	183	0.08	8e-42	0.99	M65250.1
Clostridium botulinum strain CDC_1632, complete genome	150	150	0.08	8e-32	0.93	CP013243.1
Clostridium botulinum strain CDC_67071, complete genome	150	150	0.08	8e-32	0.93	CP013242.1
Clostridium botulinum strain CDC_69096, complete genome	139	139	0.08	2e-28	0.91	CP013857.1
Clostridium botulinum strain CDC_69094, complete genome	139	139	0.08	2e-28	0.91	CP013246.1
Clostridium botulinum strain CDC_67190, complete genome	139	139	0.08	2e-28	0.91	CP014148.1
Clostridium botulinum CDC_1436, complete genome	139	139	0.08	2e-28	0.91	CP006908.1
Clostridium botulinum CDC_297, complete genome	139	139	0.08	2e-28	0.91	CP006907.1
Clostridium botulinum Ba4 str. 657, complete genome	139	139	0.08	2e-28	0.91	CP001083.1
Clostridium botulinum A2 str. Kyoto, complete genome	139	139	0.08	2e-28	0.91	CP001581.1
Clostridium botulinum A3 str. Loch Maree, complete genome	139	139	0.08	2e-28	0.91	CP000962.1
Thermosipho africanus TCF52B, complete genome	126	126	0.18	1e-24	0.77	CP001185.1
Tetrahymena thermophila SB210 purine nucleoside phosphorylase partial mRNA	102	102	0.14	2e-17	0.77	XM_001020972.3
Clostridium taeniosporum strain 1/k, complete genome	100	100	0.33	8e-17	0.72	CP017253.1
Enterococcus faecium T110, complete genome	75.0	75.0	0.04	5e-09	0.89	CP006030.1
Streptococcus infantarius subsp. infantarius CJ18, complete genome	65.8	65.8	0.03	3e-06	0.95	CP003295.1
