# Supplementary material for: New Insights into Clostridium difficile (CD) Infection in Latin America: Novel Description of Toxigenic Profiles of Diarrhea-Associated to CD in Bogotá, Colombia
Source: Front Microbiol. 2018 Jan 30;9:74. doi: 10.3389/fmicb.2018.00074 (PMC5797639; doi:10.3389/fmicb.2018.00074)
Supplement: Supplementary file 8 [file Table8.XLSX]

## Sheet: B1_AF (D)
Description	Max score	Total score	Query cover	E value	Ident	Accession
Butyrivibrio proteoclasticus B316 chromosome 1, complete sequence	156	156	0.37	5e-34	0.83	CP001810.1
Butyrivibrio hungatei strain MB2003 chromosome I, complete sequence	125	125	0.29	8e-25	0.83	CP017831.1
Roseburia hominis A2-183, complete genome	91.5	91.5	0.21	2e-14	0.83	CP003040.1
Lachnoclostridium sp. YL32, complete genome	82.4	82.4	0.21	8e-12	0.8	CP015399.2
Butyrivibrio fibrisolvens 16/4 draft genome	71.6	71.6	0.21	1e-08	0.79	FP929036.1
Escherichia coli strain Ecol_545, complete genome	68.0	160	0.12	2e-07	0.9	CP018976.1
Escherichia coli strain C1, complete genome	68.0	160	0.12	2e-07	0.9	CP010116.1
Escherichia coli strain MRSN346647, complete genome	68.0	160	0.12	2e-07	0.9	CP018206.1
Escherichia albertii DNA, complete genome, strain: NIAH_Bird_3	64.4	160	0.12	2e-06	0.88	AP014855.1
Bibersteinia trehalosi USDA-ARS-USMARC-190, complete genome	62.6	62.6	0.14	8e-06	0.83	CP006956.1
Bibersteinia trehalosi USDA-ARS-USMARC-189, complete genome	62.6	62.6	0.14	8e-06	0.83	CP006955.1
Bibersteinia trehalosi USDA-ARS-USMARC-188, complete genome	62.6	62.6	0.14	8e-06	0.83	CP006954.1
Bibersteinia trehalosi USDA-ARS-USMARC-192, complete genome	62.6	62.6	0.14	8e-06	0.83	CP003745.1
Enterobacter cloacae complex 'Hoffmann cluster III' strain DSM 14563, complete genome	60.8	162	0.14	3e-05	0.84	CP017186.1
Mannheimia haemolytica strain 89010807N lktA-, complete genome	60.8	60.8	0.12	3e-05	0.86	CP011099.1
Mannheimia haemolytica strain 89010807N, complete genome	60.8	60.8	0.12	3e-05	0.86	CP011098.1
Mannheimia haemolytica USDA-ARS-USMARC-184, complete genome	60.8	60.8	0.12	3e-05	0.86	CP006957.1
Mannheimia haemolytica USMARC_2286, complete genome	60.8	60.8	0.12	3e-05	0.86	CP006619.1
Mannheimia haemolytica D153, complete genome	60.8	60.8	0.12	3e-05	0.86	CP005972.1
Mannheimia haemolytica D174, complete genome	60.8	60.8	0.12	3e-05	0.86	CP006574.1
Mannheimia haemolytica D171, complete genome	60.8	60.8	0.12	3e-05	0.86	CP006573.1
Mannheimia haemolytica M42548, complete genome	60.8	60.8	0.12	3e-05	0.86	CP005383.1
Mannheimia haemolytica USDA-ARS-SAM-185, complete genome	60.8	60.8	0.12	3e-05	0.86	CP004753.1
Mannheimia haemolytica USDA-ARS-USMARC-183, complete genome	60.8	60.8	0.12	3e-05	0.86	CP004752.1
Odoribacter splanchnicus DSM 20712, complete genome	60.8	60.8	0.14	3e-05	0.84	CP002544.1
Tolumonas auensis DSM 9187, complete genome	60.8	60.8	0.12	3e-05	0.88	CP001616.1
Enterobacter cloacae strain ECNIH5, complete genome	59.0	144	0.14	9e-05	0.86	CP009854.1
Enterobacter cloacae ECR091, complete genome	59.0	144	0.14	9e-05	0.86	CP008905.1
Enterobacter cloacae ECNIH3, complete genome	59.0	144	0.14	9e-05	0.86	CP008897.1
Enterobacter cloacae strain AR_0163, complete genome	57.2	57.2	0.12	0.0003	0.86	CP021749.1
Bacillus subtilis strain DKU_NT_01 genome	57.2	57.2	0.12	0.0003	0.86	CP021137.1
Enterobacter cloacae strain DG6 genome assembly, chromosome: I	57.2	103	0.12	0.0003	0.86	LT840187.1
Enterobacter cloacae strain AR_0065, complete genome	57.2	57.2	0.12	0.0003	0.86	CP020053.1
Anaerostipes hadrus strain BPB5, complete genome	57.2	57.2	0.2	0.0003	0.75	CP012098.1
Enterobacter xiangfangensis strain LMG27195, complete genome	57.2	99	0.12	0.0003	0.86	CP017183.1
Enterobacter hormaechei subsp. oharae strain DSM 16687, complete genome	57.2	146	0.13	0.0003	0.86	CP017180.1
Enterobacter hormaechei subsp. steigerwaltii strain DSM 16691, complete genome	57.2	99	0.12	0.0003	0.86	CP017179.1
Enterobacter hormaechei strain CAV1176, complete genome	57.2	57.2	0.12	0.0003	0.86	CP011662.1
Enterobacter hormaechei subsp. steigerwaltii strain 34998, complete genome	57.2	103	0.12	0.0003	0.86	CP012167.1
Enterobacter hormaechei subsp. steigerwaltii strain 34977, complete genome	57.2	99	0.12	0.0003	0.86	CP010376.2
Enterobacter cloacae strain CAV1669, complete genome	57.2	103	0.12	0.0003	0.86	CP011650.1
Enterobacter cloacae strain CAV1668, complete genome	57.2	103	0.12	0.0003	0.86	CP011584.1
Enterobacter cloacae strain CAV1411, complete genome	57.2	57.2	0.12	0.0003	0.86	CP011581.1
Enterobacter cloacae strain CAV1311, complete genome	57.2	57.2	0.12	0.0003	0.86	CP011572.1
Chania multitudinisentens RB-25, complete genome	57.2	57.2	0.12	0.0003	0.86	CP007044.2
Enterobacter hormaechei subsp. oharae strain 34399, complete genome	57.2	99	0.12	0.0003	0.86	CP010384.1
Enterobacter cloacae ECNIH2, complete genome	57.2	103	0.12	0.0003	0.86	CP008823.1
Enterobacter cloacae subsp. cloacae NCTC 9394 draft genome	57.2	103	0.12	0.0003	0.86	FP929040.1
Anaerostipes hadrus draft genome	57.2	57.2	0.2	0.0003	0.75	FP929061.1
Bacteroides caccae strain ATCC 43185, complete genome	55.4	55.4	0.12	0.001	0.84	CP022412.1
Histophilus somni strain USDA-ARS-USMARC-63370, complete genome	55.4	55.4	0.13	0.001	0.83	CP018806.1
Histophilus somni strain USDA-ARS-USMARC-63369, complete genome	55.4	55.4	0.13	0.001	0.83	CP018805.1
Histophilus somni strain USDA-ARS-USMARC-63368, complete genome	55.4	55.4	0.13	0.001	0.83	CP018804.1
Histophilus somni strain USDA-ARS-USMARC-63255, complete genome	55.4	55.4	0.13	0.001	0.83	CP018803.1
Histophilus somni strain USDA-ARS-USMARC-63250, complete genome	55.4	55.4	0.13	0.001	0.83	CP018802.1
Hafnia alvei strain FDAARGOS_158, complete genome	55.4	153	0.16	0.001	0.84	CP014031.1
Serratia fonticola strain DSM 4576, complete genome	55.4	55.4	0.12	0.001	0.84	CP011254.1
Oceanobacillus iheyensis HTE831 DNA, complete genome	55.4	55.4	0.15	0.001	0.79	BA000028.3
Lactobacillus plantarum subsp. plantarum strain CGMCC 1.557, complete genome	53.6	53.6	0.11	0.004	0.85	CP016270.1
Lactobacillus plantarum strain SRCM102022, complete genome	53.6	53.6	0.11	0.004	0.85	CP021501.1
Lactobacillus plantarum strain TMW 1.1623, complete genome	53.6	53.6	0.11	0.004	0.85	CP017379.1
Lactobacillus plantarum strain TMW 1.708, complete genome	53.6	53.6	0.11	0.004	0.85	CP017374.1
Lactobacillus plantarum strain TMW 1.277, complete genome	53.6	53.6	0.11	0.004	0.85	CP017363.1
Lactobacillus plantarum strain TMW 1.25, complete genome	53.6	53.6	0.11	0.004	0.85	CP017354.1
Lactobacillus plantarum strain BLS41, complete genome	53.6	53.6	0.11	0.004	0.85	CP018209.1
Lactobacillus plantarum strain LP2, complete genome	53.6	53.6	0.11	0.004	0.85	CP020816.1
Lactococcus lactis subsp. lactis strain UC06, complete genome	53.6	53.6	0.11	0.004	0.85	CP015902.1
Lactococcus lactis subsp. lactis strain UC08, complete genome	53.6	53.6	0.11	0.004	0.85	CP015903.1
Lactococcus lactis subsp. lactis strain UC11, complete genome	53.6	53.6	0.11	0.004	0.85	CP015904.1
Lactobacillus plantarum strain CLP0611, complete genome	53.6	53.6	0.11	0.004	0.85	CP019722.1
Lactobacillus plantarum subsp. plantarum strain TS12, complete genome	53.6	53.6	0.11	0.004	0.85	CP018324.1
Lactococcus lactis subsp. lactis strain A12 genome assembly, chromosome: 1	53.6	53.6	0.11	0.004	0.85	LT599049.1
Lactobacillus plantarum strain CAUH2, complete genome	53.6	53.6	0.11	0.004	0.85	CP015126.1
Lactobacillus plantarum strain JBE245, complete genome	53.6	53.6	0.11	0.004	0.85	CP014780.1
Geobacillus sp. JS12, complete genome	53.6	53.6	0.11	0.004	0.86	CP014749.1
Leptotrichia sp. oral taxon 847, complete genome	53.6	53.6	0.11	0.004	0.85	CP014231.1
Lactobacillus plantarum strain LZ95, complete genome	53.6	53.6	0.11	0.004	0.85	CP012122.1
Lactobacillus paraplantarum strain L-ZS9, complete genome	53.6	53.6	0.11	0.004	0.85	CP013130.1
Lactobacillus plantarum strain ZS2058, complete genome	53.6	53.6	0.11	0.004	0.85	CP012343.1
Lactobacillus plantarum strain 5-2, complete genome	53.6	53.6	0.11	0.004	0.85	CP009236.1
Enterobacteriaceae bacterium bta3-1, complete genome	53.6	103	0.13	0.004	0.83	CP004083.1
Lactobacillus plantarum strain B21, complete genome	53.6	53.6	0.11	0.004	0.85	CP010528.1
Lactococcus lactis subsp. lactis strain S0, complete genome	53.6	53.6	0.11	0.004	0.85	CP010050.1
Lactobacillus plantarum DOMLa, complete genome	53.6	53.6	0.11	0.004	0.85	CP004406.1
Geobacillus sp. GHH01, complete genome	53.6	53.6	0.11	0.004	0.86	CP004008.1
Lactobacillus plantarum WCFS1 complete genome	53.6	53.6	0.11	0.004	0.85	AL935263.2
Lactobacillus plantarum subsp. plantarum ST-III, complete genome	53.6	53.6	0.11	0.004	0.85	CP002222.1
Lactobacillus plantarum JDM1, complete genome	53.6	53.6	0.11	0.004	0.85	CP001617.1
Streptococcus intermedius DNA, complete genome	51.8	51.8	0.12	0.014	0.83	AP014880.1
Streptococcus intermedius strain KCOM 1545, complete genome	51.8	51.8	0.12	0.014	0.83	CP012718.1
Streptococcus intermedius C270, complete genome	51.8	51.8	0.12	0.014	0.83	CP003858.1
Streptococcus intermedius B196, complete genome	51.8	51.8	0.12	0.014	0.83	CP003857.1
Streptococcus intermedius JTH08 DNA, complete genome	51.8	51.8	0.12	0.014	0.83	AP010969.1
Escherichia coli O83:H1 str. NRG 857C, complete genome	51.8	51.8	0.12	0.014	0.82	CP001855.1
Eubacterium rectale M104/1 draft genome	51.8	51.8	0.12	0.014	0.83	FP929043.1
Eubacterium rectale ATCC 33656, complete genome	51.8	51.8	0.12	0.014	0.83	CP001107.1
Escherichia coli LF82 chromosome, complete sequence	51.8	51.8	0.12	0.014	0.82	CU651637.1
Citrobacter braakii strain FDAARGOS_290, complete genome	50.0	50.0	0.12	0.049	0.82	CP022049.1
Bacillus sonorensis strain SRCM101395, complete genome	50.0	50.0	0.13	0.049	0.81	CP021920.1
Enterobacter cloacae strain A1137, complete genome	50.0	92.7	0.12	0.049	0.82	CP021851.1

## Sheet: B1_AR (D)
Description	Max score	Total score	Query cover	E value	Ident	Accession
Roseburia hominis A2-183, complete genome	141	141	0.38	1e-29	0.8	CP003040.1
Roseburia intestinalis XB6B4 draft genome	113	113	0.38	5e-21	0.76	FP929050.1
Roseburia intestinalis M50/1 draft genome	113	113	0.38	5e-21	0.76	FP929049.1
Coprococcus catus GD/7 draft genome	104	104	0.37	3e-18	0.75	FP929038.1
Ruminococcus obeum A2-162 draft genome	100	100	0.37	3e-17	0.75	FP929054.1
Lachnoclostridium sp. YL32, complete genome	93.3	227	0.42	5e-15	0.73	CP015399.2
Anaerostipes hadrus strain BPB5, complete genome	93.3	225	0.38	5e-15	0.73	CP012098.1
Ruminococcus sp. SR1/5 draft genome	91.5	91.5	0.37	2e-14	0.73	FP929053.1
Butyrivibrio fibrisolvens 16/4 draft genome	91.5	91.5	0.34	2e-14	0.75	FP929036.1
Anaerostipes hadrus draft genome	89.7	222	0.38	6e-14	0.73	FP929061.1
Geobacillus thermodenitrificans strain T12, complete genome	87.8	87.8	0.39	2e-13	0.73	CP020030.1
Geobacillus thermodenitrificans strain KCTC3902, complete genome	87.8	87.8	0.39	2e-13	0.73	CP017694.1
Eubacterium rectale M104/1 draft genome	86.0	86.0	0.38	7e-13	0.72	FP929043.1
Geobacillus thermodenitrificans NG80-2, complete genome	84.2	84.2	0.39	2e-12	0.72	CP000557.1
Ruminococcus torques L2-14 draft genome	82.4	82.4	0.37	8e-12	0.72	FP929055.1
Eubacterium rectale ATCC 33656, complete genome	82.4	82.4	0.38	8e-12	0.72	CP001107.1
Geobacillus sp. C56-T3, complete genome	80.6	80.6	0.39	3e-11	0.72	CP002050.1
Eubacterium rectale DSM 17629 draft genome	78.8	78.8	0.38	1e-10	0.71	FP929042.1
[Clostridium] sphenoides JCM 1415 strain ATCC 19403 genome assembly, chromosome: I	75.2	75.2	0.38	1e-09	0.71	LT630003.1
Geobacillus thermoleovorans CCB_US3_UF5, complete genome	75.2	75.2	0.39	1e-09	0.72	CP003125.1
Geobacillus stearothermophilus strain T-6 genomic sequence	75.2	75.2	0.39	1e-09	0.72	DQ868502.2
Geobacillus kaustophilus HTA426 DNA, complete genome	75.2	75.2	0.39	1e-09	0.72	BA000043.1
Bacillus stearothermophilus L-arabinose transport, ATP binding protein (araG), L-arabinose membrane permease (araH), AraR (araR), L-ribulose 5-phosphate 4-epimerase (araD), L-ribulokinase (araB), L-arabinose isomerase (araA), and IS5377 transposase genes, complete cds	75.2	75.2	0.39	1e-09	0.72	AF160811.1
Butyrivibrio hungatei strain MB2003 chromosome I, complete sequence	73.4	73.4	0.37	4e-09	0.72	CP017831.1
Geobacillus genomosp. 3 strain JF8, complete genome	71.6	71.6	0.39	1e-08	0.71	CP006254.2
Geobacillus sp. GHH01, complete genome	71.6	71.6	0.39	1e-08	0.71	CP004008.1
Geobacillus sp. Y412MC52, complete genome	71.6	71.6	0.39	1e-08	0.71	CP002442.1
Geobacillus sp. Y412MC61, complete genome	71.6	71.6	0.39	1e-08	0.71	CP001794.1
Anoxybacillus flavithermus WK1, complete genome	71.6	71.6	0.38	1e-08	0.71	CP000922.1
Escherichia coli strain Ecol_545, complete genome	68.0	205	0.24	2e-07	0.9	CP018976.1
Escherichia coli strain C1, complete genome	68.0	205	0.24	2e-07	0.9	CP010116.1
Escherichia coli strain MRSN346647, complete genome	68.0	205	0.24	2e-07	0.9	CP018206.1
Atopobium parvulum DSM 20469, complete genome	68.0	68.0	0.36	2e-07	0.7	CP001721.1
Streptococcus intermedius DNA, complete genome	66.2	66.2	0.34	6e-07	0.71	AP014880.1
Geobacillus sp. JS12, complete genome	66.2	66.2	0.39	6e-07	0.7	CP014749.1
Streptococcus intermedius strain KCOM 1545, complete genome	66.2	66.2	0.35	6e-07	0.71	CP012718.1
Streptococcus intermedius C270, complete genome	66.2	66.2	0.34	6e-07	0.71	CP003858.1
Streptococcus intermedius B196, complete genome	66.2	66.2	0.34	6e-07	0.71	CP003857.1
Streptococcus intermedius JTH08 DNA, complete genome	66.2	66.2	0.35	6e-07	0.71	AP010969.1
Escherichia albertii DNA, complete genome, strain: NIAH_Bird_3	64.4	160	0.12	2e-06	0.88	AP014855.1
Streptococcus dysgalactiae subsp. equisimilis 167 DNA, complete genome	64.4	64.4	0.38	2e-06	0.7	AP012976.1
Streptococcus dysgalactiae subsp. equisimilis AC-2713, complete genome	64.4	64.4	0.38	2e-06	0.7	HE858529.1
Streptococcus dysgalactiae subsp. equisimilis RE378 DNA, complete genome	64.4	64.4	0.38	2e-06	0.7	AP011114.1
Streptococcus dysgalactiae subsp. equisimilis ATCC 12394, complete genome	64.4	64.4	0.38	2e-06	0.7	CP002215.1
Butyrivibrio proteoclasticus B316 chromosome 1, complete sequence	64.4	64.4	0.37	2e-06	0.69	CP001810.1
Streptococcus dysgalactiae subsp. equisimilis genes for genomic structure surrounding the speG gene, strain: GGS_118	64.4	64.4	0.38	2e-06	0.7	AB479807.1
Streptococcus dysgalactiae subsp. equisimilis GGS_124 DNA, complete genome	64.4	64.4	0.38	2e-06	0.7	AP010935.1
Streptococcus pyogenes strain FDAARGOS_149, complete genome	62.6	62.6	0.37	8e-06	0.7	CP014027.1
Bibersteinia trehalosi USDA-ARS-USMARC-190, complete genome	62.6	62.6	0.14	8e-06	0.83	CP006956.1
Bibersteinia trehalosi USDA-ARS-USMARC-189, complete genome	62.6	62.6	0.14	8e-06	0.83	CP006955.1
Bibersteinia trehalosi USDA-ARS-USMARC-188, complete genome	62.6	62.6	0.14	8e-06	0.83	CP006954.1
Bibersteinia trehalosi USDA-ARS-USMARC-192, complete genome	62.6	62.6	0.14	8e-06	0.83	CP003745.1
Enterobacter cloacae complex 'Hoffmann cluster III' strain DSM 14563, complete genome	60.8	162	0.14	3e-05	0.84	CP017186.1
Mannheimia haemolytica strain 89010807N lktA-, complete genome	60.8	60.8	0.12	3e-05	0.86	CP011099.1
Mannheimia haemolytica strain 89010807N, complete genome	60.8	60.8	0.12	3e-05	0.86	CP011098.1
Mannheimia haemolytica USDA-ARS-USMARC-184, complete genome	60.8	60.8	0.12	3e-05	0.86	CP006957.1
Mannheimia haemolytica USMARC_2286, complete genome	60.8	60.8	0.12	3e-05	0.86	CP006619.1
Mannheimia haemolytica D153, complete genome	60.8	60.8	0.12	3e-05	0.86	CP005972.1
Mannheimia haemolytica D174, complete genome	60.8	60.8	0.12	3e-05	0.86	CP006574.1
Mannheimia haemolytica D171, complete genome	60.8	60.8	0.12	3e-05	0.86	CP006573.1
Mannheimia haemolytica M42548, complete genome	60.8	60.8	0.12	3e-05	0.86	CP005383.1
Mannheimia haemolytica USDA-ARS-SAM-185, complete genome	60.8	60.8	0.12	3e-05	0.86	CP004753.1
Mannheimia haemolytica USDA-ARS-USMARC-183, complete genome	60.8	60.8	0.12	3e-05	0.86	CP004752.1
Odoribacter splanchnicus DSM 20712, complete genome	60.8	60.8	0.14	3e-05	0.84	CP002544.1
Tolumonas auensis DSM 9187, complete genome	60.8	60.8	0.12	3e-05	0.88	CP001616.1
Enterobacter cloacae strain ECNIH5, complete genome	59.0	144	0.14	9e-05	0.86	CP009854.1
Enterobacter cloacae ECR091, complete genome	59.0	144	0.14	9e-05	0.86	CP008905.1
Enterobacter cloacae ECNIH3, complete genome	59.0	144	0.14	9e-05	0.86	CP008897.1
Enterobacter cloacae strain AR_0163, complete genome	57.2	57.2	0.12	0.0003	0.86	CP021749.1
Bacillus subtilis strain DKU_NT_01 genome	57.2	57.2	0.12	0.0003	0.86	CP021137.1
Enterobacter cloacae strain DG6 genome assembly, chromosome: I	57.2	103	0.12	0.0003	0.86	LT840187.1
Enterobacter cloacae strain AR_0065, complete genome	57.2	57.2	0.12	0.0003	0.86	CP020053.1
Enterobacter xiangfangensis strain LMG27195, complete genome	57.2	99	0.12	0.0003	0.86	CP017183.1
Enterobacter hormaechei subsp. oharae strain DSM 16687, complete genome	57.2	146	0.13	0.0003	0.86	CP017180.1
Enterobacter hormaechei subsp. steigerwaltii strain DSM 16691, complete genome	57.2	99	0.12	0.0003	0.86	CP017179.1
Enterobacter hormaechei strain CAV1176, complete genome	57.2	57.2	0.12	0.0003	0.86	CP011662.1
Enterobacter hormaechei subsp. steigerwaltii strain 34998, complete genome	57.2	103	0.12	0.0003	0.86	CP012167.1
Enterobacter hormaechei subsp. steigerwaltii strain 34977, complete genome	57.2	99	0.12	0.0003	0.86	CP010376.2
Enterobacter cloacae strain CAV1669, complete genome	57.2	103	0.12	0.0003	0.86	CP011650.1
Enterobacter cloacae strain CAV1668, complete genome	57.2	103	0.12	0.0003	0.86	CP011584.1
Enterobacter cloacae strain CAV1411, complete genome	57.2	57.2	0.12	0.0003	0.86	CP011581.1
Enterobacter cloacae strain CAV1311, complete genome	57.2	57.2	0.12	0.0003	0.86	CP011572.1
Chania multitudinisentens RB-25, complete genome	57.2	57.2	0.12	0.0003	0.86	CP007044.2
Enterobacter hormaechei subsp. oharae strain 34399, complete genome	57.2	99	0.12	0.0003	0.86	CP010384.1
Streptococcus pyogenes strain M23ND, complete genome	57.2	57.2	0.37	0.0003	0.69	CP008695.1
Enterobacter cloacae ECNIH2, complete genome	57.2	103	0.12	0.0003	0.86	CP008823.1
Clostridium clariflavum DSM 19732, complete genome	57.2	57.2	0.37	0.0003	0.68	CP003065.1
Enterobacter cloacae subsp. cloacae NCTC 9394 draft genome	57.2	103	0.12	0.0003	0.86	FP929040.1
Bacteroides caccae strain ATCC 43185, complete genome	55.4	55.4	0.12	0.001	0.84	CP022412.1
Histophilus somni strain USDA-ARS-USMARC-63370, complete genome	55.4	55.4	0.13	0.001	0.83	CP018806.1
Histophilus somni strain USDA-ARS-USMARC-63369, complete genome	55.4	55.4	0.13	0.001	0.83	CP018805.1
Histophilus somni strain USDA-ARS-USMARC-63368, complete genome	55.4	55.4	0.13	0.001	0.83	CP018804.1
Histophilus somni strain USDA-ARS-USMARC-63255, complete genome	55.4	55.4	0.13	0.001	0.83	CP018803.1
Histophilus somni strain USDA-ARS-USMARC-63250, complete genome	55.4	55.4	0.13	0.001	0.83	CP018802.1
[Clostridium] stercorarium subsp. leptospartum DSM 9219, complete genome	55.4	55.4	0.38	0.001	0.68	CP014673.1
[Clostridium] stercorarium subsp. thermolacticum DSM 2910, complete genome	55.4	55.4	0.38	0.001	0.68	CP014672.1
Hafnia alvei strain FDAARGOS_158, complete genome	55.4	153	0.16	0.001	0.84	CP014031.1
Serratia fonticola strain DSM 4576, complete genome	55.4	55.4	0.12	0.001	0.84	CP011254.1
Clostridium stercorarium subsp. stercorarium DSM 8532, complete genome	55.4	55.4	0.38	0.001	0.68	CP003992.2
Clostridium stercorarium subsp. stercorarium DSM 8532, complete genome	55.4	55.4	0.38	0.001	0.68	CP004044.1

## Sheet: B2_AF (S)
Description	Max score	Total score	Query cover	E value	Ident	Accession
Macaca fascicularis complete genome, chromosome chr1	46.4	46.4	0.05	1.1	0.89	LT160000.1
Apteryx australis mantelli genome assembly AptMant0, scaffold scaffold100	46.4	46.4	0.05	1.1	0.87	LK391417.1
PREDICTED: Boleophthalmus pectinirostris voltage-dependent calcium channel subunit alpha-2/delta-3-like (LOC110168660), mRNA	44.6	44.6	0.04	3.8	0.88	XM_020934134.1
Ovis canadensis canadensis isolate 43U chromosome 26 sequence	44.6	44.6	0.07	3.8	0.8	CP011911.1
Pan troglodytes BAC clone CH251-411J20 from chromosome 20, complete sequence	44.6	44.6	0.04	3.8	0.91	AC191869.3
Mus musculus BAC clone CH36-200G6 from chromosome 13, complete sequence	44.6	44.6	0.03	3.8	0.96	AC163689.3
Mus musculus BAC clone RP23-444H18 from chromosome 13, complete sequence	44.6	44.6	0.03	3.8	0.96	AC154550.2
Human DNA sequence from clone RP11-425M5 on chromosome 20, complete sequence	44.6	44.6	0.04	3.8	0.91	AL109614.28

## Sheet: B2_AR (S)
Description	Max score	Total score	Query cover	E value	Ident	Accession
Ruminococcus torques L2-14 draft genome	53.6	53.6	0.07	0.005	0.92	FP929055.1
PREDICTED: Cucumis sativus uncharacterized LOC101204315 (LOC101204315), transcript variant X3, mRNA	50.0	50.0	0.06	0.064	0.94	XM_011653432.1
PREDICTED: Cucumis sativus uncharacterized LOC101204315 (LOC101204315), transcript variant X2, mRNA	50.0	50.0	0.06	0.064	0.94	XM_011653431.1
PREDICTED: Cucumis sativus uncharacterized LOC101204315 (LOC101204315), transcript variant X1, mRNA	50.0	50.0	0.06	0.064	0.94	XM_004148535.2
PREDICTED: Nelumbo nucifera 5'-3' exoribonuclease 3 (LOC104595897), transcript variant X2, mRNA	48.2	48.2	0.06	0.22	0.94	XM_010256861.2
PREDICTED: Nelumbo nucifera 5'-3' exoribonuclease 3 (LOC104595897), transcript variant X1, mRNA	48.2	48.2	0.06	0.22	0.94	XM_010256860.2
PREDICTED: Corvus cornix cornix pyruvate kinase, muscle (PKM), transcript variant X2, mRNA	46.4	46.4	0.05	0.77	0.96	XM_019293624.1
PREDICTED: Corvus cornix cornix pyruvate kinase, muscle (PKM), transcript variant X1, mRNA	46.4	46.4	0.05	0.77	0.96	XM_019293623.1
PREDICTED: Lepidothrix coronata pyruvate kinase, muscle (PKM), transcript variant X4, mRNA	46.4	46.4	0.05	0.77	0.96	XM_017816824.1
PREDICTED: Lepidothrix coronata pyruvate kinase, muscle (PKM), transcript variant X3, mRNA	46.4	46.4	0.05	0.77	0.96	XM_017816823.1
PREDICTED: Lepidothrix coronata pyruvate kinase, muscle (PKM), transcript variant X2, mRNA	46.4	46.4	0.05	0.77	0.96	XM_017816822.1
PREDICTED: Lepidothrix coronata pyruvate kinase, muscle (PKM), transcript variant X1, mRNA	46.4	46.4	0.05	0.77	0.96	XM_017816821.1
PREDICTED: Corvus brachyrhynchos pyruvate kinase, muscle (PKM), transcript variant X2, mRNA	46.4	46.4	0.05	0.77	0.96	XM_008631269.2
PREDICTED: Corvus brachyrhynchos pyruvate kinase, muscle (PKM), transcript variant X1, mRNA	46.4	46.4	0.05	0.77	0.96	XM_017731130.1
PREDICTED: Corvus cornix cornix pyruvate kinase, muscle (PKM), transcript variant X3, mRNA	46.4	46.4	0.05	0.77	0.96	XM_010412426.1
PREDICTED: Lonchura striata domestica pyruvate kinase, muscle (PKM), transcript variant X2, mRNA	44.6	44.6	0.05	2.7	0.96	XM_021554244.1
PREDICTED: Lonchura striata domestica pyruvate kinase, muscle (PKM), transcript variant X1, mRNA	44.6	44.6	0.05	2.7	0.96	XM_021554243.1
PREDICTED: Pogona vitticeps pyruvate kinase, muscle (PKM), transcript variant X4, mRNA	44.6	44.6	0.04	2.7	1	XM_020790149.1
PREDICTED: Pogona vitticeps pyruvate kinase, muscle (PKM), transcript variant X3, mRNA	44.6	44.6	0.04	2.7	1	XM_020790148.1
PREDICTED: Pogona vitticeps pyruvate kinase, muscle (PKM), transcript variant X2, mRNA	44.6	44.6	0.04	2.7	1	XM_020790147.1
PREDICTED: Pogona vitticeps pyruvate kinase, muscle (PKM), transcript variant X1, mRNA	44.6	44.6	0.04	2.7	1	XM_020790146.1
PREDICTED: Aptenodytes forsteri pyruvate kinase, muscle (PKM), transcript variant X2, mRNA	44.6	44.6	0.04	2.7	1	XM_019471965.1
PREDICTED: Aptenodytes forsteri pyruvate kinase, muscle (PKM), transcript variant X1, mRNA	44.6	44.6	0.04	2.7	1	XM_019471964.1
PREDICTED: Serinus canaria pyruvate kinase, muscle (PKM), transcript variant X2, mRNA	44.6	44.6	0.04	2.7	1	XM_018913722.1
PREDICTED: Serinus canaria pyruvate kinase, muscle (PKM), transcript variant X1, mRNA	44.6	44.6	0.04	2.7	1	XM_009089813.2
PREDICTED: Cucumis melo uncharacterized LOC103501974 (LOC103501974), transcript variant X2, mRNA	44.6	44.6	0.06	2.7	0.91	XM_008465761.2
PREDICTED: Cucumis melo uncharacterized LOC103501974 (LOC103501974), transcript variant X1, mRNA	44.6	44.6	0.06	2.7	0.91	XM_008465760.2
PREDICTED: Ficedula albicollis pyruvate kinase, muscle (PKM), transcript variant X2, mRNA	44.6	44.6	0.04	2.7	1	XM_016300847.1
PREDICTED: Ficedula albicollis pyruvate kinase, muscle (PKM), transcript variant X1, mRNA	44.6	44.6	0.04	2.7	1	XM_016300846.1
PREDICTED: Calidris pugnax pyruvate kinase, muscle (PKM), transcript variant X5, mRNA	44.6	44.6	0.04	2.7	1	XM_014959795.1
PREDICTED: Calidris pugnax pyruvate kinase, muscle (PKM), transcript variant X4, mRNA	44.6	44.6	0.04	2.7	1	XM_014959794.1
PREDICTED: Calidris pugnax pyruvate kinase, muscle (PKM), transcript variant X3, mRNA	44.6	44.6	0.04	2.7	1	XM_014959793.1
PREDICTED: Calidris pugnax pyruvate kinase, muscle (PKM), transcript variant X2, mRNA	44.6	44.6	0.04	2.7	1	XM_014959792.1
PREDICTED: Calidris pugnax pyruvate kinase, muscle (PKM), transcript variant X1, mRNA	44.6	44.6	0.04	2.7	1	XM_014959791.1
PREDICTED: Sturnus vulgaris pyruvate kinase, muscle (PKM), transcript variant X3, mRNA	44.6	44.6	0.05	2.7	0.96	XM_014889266.1
PREDICTED: Sturnus vulgaris pyruvate kinase, muscle (PKM), transcript variant X2, mRNA	44.6	44.6	0.05	2.7	0.96	XM_014889265.1
PREDICTED: Sturnus vulgaris pyruvate kinase, muscle (PKM), transcript variant X1, mRNA	44.6	44.6	0.05	2.7	0.96	XM_014889264.1
PREDICTED: Geospiza fortis pyruvate kinase, muscle (PKM), transcript variant X5, mRNA	44.6	44.6	0.05	2.7	0.96	XM_005425897.2
PREDICTED: Geospiza fortis pyruvate kinase, muscle (PKM), transcript variant X3, mRNA	44.6	44.6	0.05	2.7	0.96	XM_005425895.2
PREDICTED: Geospiza fortis pyruvate kinase, muscle (PKM), transcript variant X1, mRNA	44.6	44.6	0.05	2.7	0.96	XM_014309008.1
PREDICTED: Zonotrichia albicollis pyruvate kinase, muscle (PKM), mRNA	44.6	44.6	0.04	2.7	1	XM_014269356.1
PREDICTED: Pseudopodoces humilis pyruvate kinase, muscle (PKM), transcript variant X2, mRNA	44.6	44.6	0.05	2.7	0.96	XM_014251134.1
PREDICTED: Pseudopodoces humilis pyruvate kinase, muscle (PKM), transcript variant X1, mRNA	44.6	44.6	0.05	2.7	0.96	XM_014251133.1
PREDICTED: Falco peregrinus pyruvate kinase, muscle (PKM), transcript variant X1, mRNA	44.6	44.6	0.04	2.7	1	XM_013295386.1
PREDICTED: Taeniopygia guttata pyruvate kinase, muscle (PKM), transcript variant X2, mRNA	44.6	44.6	0.04	2.7	1	XM_012577975.1
PREDICTED: Taeniopygia guttata pyruvate kinase, muscle (PKM), transcript variant X1, mRNA	44.6	44.6	0.04	2.7	1	XM_002192098.3
Cucumis melo genomic chromosome, chr_4	44.6	44.6	0.06	2.7	0.91	LN713258.1
Cucumis melo genomic scaffold, anchoredscaffold00083	44.6	44.6	0.06	2.7	0.91	LN681828.1
PREDICTED: Balearica regulorum gibbericeps pyruvate kinase, muscle (PKM), transcript variant X2, mRNA	44.6	44.6	0.04	2.7	1	XM_010301157.1
PREDICTED: Balearica regulorum gibbericeps pyruvate kinase, muscle (PKM), transcript variant X1, mRNA	44.6	44.6	0.04	2.7	1	XM_010301156.1
PREDICTED: Phaethon lepturus pyruvate kinase PKM (LOC104621084), mRNA	44.6	44.6	0.05	2.7	0.96	XM_010287475.1
PREDICTED: Mesitornis unicolor pyruvate kinase, muscle (PKM), transcript variant X4, mRNA	44.6	44.6	0.04	2.7	1	XM_010185175.1
PREDICTED: Mesitornis unicolor pyruvate kinase, muscle (PKM), transcript variant X3, mRNA	44.6	44.6	0.04	2.7	1	XM_010185174.1
PREDICTED: Mesitornis unicolor pyruvate kinase, muscle (PKM), transcript variant X2, mRNA	44.6	44.6	0.04	2.7	1	XM_010185173.1
PREDICTED: Mesitornis unicolor pyruvate kinase, muscle (PKM), transcript variant X1, mRNA	44.6	44.6	0.04	2.7	1	XM_010185172.1
PREDICTED: Eurypyga helias pyruvate kinase PKM (LOC104516144), mRNA	44.6	44.6	0.04	2.7	1	XM_010160372.1
PREDICTED: Chaetura pelagica pyruvate kinase, muscle (PKM), transcript variant X4, mRNA	44.6	44.6	0.04	2.7	1	XM_010005907.1
PREDICTED: Chaetura pelagica pyruvate kinase, muscle (PKM), transcript variant X3, mRNA	44.6	44.6	0.04	2.7	1	XM_010005906.1
PREDICTED: Chaetura pelagica pyruvate kinase, muscle (PKM), transcript variant X2, mRNA	44.6	44.6	0.04	2.7	1	XM_010005904.1
PREDICTED: Chaetura pelagica pyruvate kinase, muscle (PKM), transcript variant X1, mRNA	44.6	44.6	0.04	2.7	1	XM_010005903.1
PREDICTED: Nestor notabilis pyruvate kinase, muscle (PKM), transcript variant X3, mRNA	44.6	44.6	0.04	2.7	1	XM_010021176.1
PREDICTED: Nestor notabilis pyruvate kinase, muscle (PKM), transcript variant X2, mRNA	44.6	44.6	0.04	2.7	1	XM_010021175.1
PREDICTED: Nestor notabilis pyruvate kinase, muscle (PKM), transcript variant X1, mRNA	44.6	44.6	0.04	2.7	1	XM_010021174.1
PREDICTED: Tauraco erythrolophus pyruvate kinase, muscle (PKM), transcript variant X4, mRNA	44.6	44.6	0.04	2.7	1	XM_009989542.1
PREDICTED: Tauraco erythrolophus pyruvate kinase, muscle (PKM), transcript variant X3, mRNA	44.6	44.6	0.04	2.7	1	XM_009989534.1
PREDICTED: Tauraco erythrolophus pyruvate kinase, muscle (PKM), transcript variant X2, mRNA	44.6	44.6	0.04	2.7	1	XM_009989527.1
PREDICTED: Tauraco erythrolophus pyruvate kinase, muscle (PKM), transcript variant X1, mRNA	44.6	44.6	0.04	2.7	1	XM_009989518.1
PREDICTED: Leptosomus discolor pyruvate kinase, muscle (PKM), transcript variant X3, mRNA	44.6	44.6	0.04	2.7	1	XM_009957520.1
PREDICTED: Leptosomus discolor pyruvate kinase, muscle (PKM), transcript variant X2, mRNA	44.6	44.6	0.04	2.7	1	XM_009957519.1
PREDICTED: Leptosomus discolor pyruvate kinase, muscle (PKM), transcript variant X1, mRNA	44.6	44.6	0.04	2.7	1	XM_009957518.1
PREDICTED: Charadrius vociferus pyruvate kinase, muscle (PKM), transcript variant X3, mRNA	44.6	44.6	0.04	2.7	1	XM_009895553.1
PREDICTED: Charadrius vociferus pyruvate kinase, muscle (PKM), transcript variant X2, mRNA	44.6	44.6	0.04	2.7	1	XM_009895552.1
PREDICTED: Charadrius vociferus pyruvate kinase, muscle (PKM), transcript variant X1, mRNA	44.6	44.6	0.04	2.7	1	XM_009895551.1
PREDICTED: Apaloderma vittatum pyruvate kinase, muscle (PKM), transcript variant X3, mRNA	44.6	44.6	0.05	2.7	0.96	XM_009879355.1
PREDICTED: Apaloderma vittatum pyruvate kinase, muscle (PKM), transcript variant X2, mRNA	44.6	44.6	0.05	2.7	0.96	XM_009879354.1
PREDICTED: Apaloderma vittatum pyruvate kinase, muscle (PKM), transcript variant X1, mRNA	44.6	44.6	0.05	2.7	0.96	XM_009879353.1
PREDICTED: Gavia stellata pyruvate kinase PKM-like (LOC104261237), mRNA	44.6	44.6	0.04	2.7	1	XM_009817199.1
PREDICTED: Egretta garzetta pyruvate kinase, muscle (PKM), transcript variant X3, mRNA	44.6	44.6	0.04	2.7	1	XM_009643899.1
PREDICTED: Egretta garzetta pyruvate kinase, muscle (PKM), transcript variant X2, mRNA	44.6	44.6	0.04	2.7	1	XM_009643898.1
PREDICTED: Egretta garzetta pyruvate kinase, muscle (PKM), transcript variant X1, mRNA	44.6	44.6	0.04	2.7	1	XM_009643897.1
PREDICTED: Fulmarus glacialis pyruvate kinase PKM (LOC104076049), mRNA	44.6	44.6	0.04	2.7	1	XM_009576764.1
PREDICTED: Nipponia nippon pyruvate kinase, muscle (PKM), transcript variant X4, mRNA	44.6	44.6	0.04	2.7	1	XM_009469631.1
PREDICTED: Nipponia nippon pyruvate kinase, muscle (PKM), transcript variant X3, mRNA	44.6	44.6	0.04	2.7	1	XM_009469630.1
PREDICTED: Nipponia nippon pyruvate kinase, muscle (PKM), transcript variant X2, mRNA	44.6	44.6	0.04	2.7	1	XM_009469628.1
PREDICTED: Nipponia nippon pyruvate kinase, muscle (PKM), transcript variant X1, mRNA	44.6	44.6	0.04	2.7	1	XM_009469627.1
PREDICTED: Pelecanus crispus pyruvate kinase, muscle (PKM), transcript variant X3, mRNA	44.6	44.6	0.04	2.7	1	XM_009493279.1
PREDICTED: Pelecanus crispus pyruvate kinase, muscle (PKM), transcript variant X2, mRNA	44.6	44.6	0.04	2.7	1	XM_009493278.1
PREDICTED: Pelecanus crispus pyruvate kinase, muscle (PKM), transcript variant X1, mRNA	44.6	44.6	0.04	2.7	1	XM_009493276.1
PREDICTED: Pygoscelis adeliae pyruvate kinase, muscle (PKM), mRNA	44.6	44.6	0.04	2.7	1	XM_009319909.1
PREDICTED: Calypte anna pyruvate kinase, muscle (PKM), transcript variant X2, mRNA	44.6	44.6	0.05	2.7	0.96	XM_008506133.1
PREDICTED: Calypte anna pyruvate kinase, muscle (PKM), transcript variant X1, mRNA	44.6	44.6	0.05	2.7	0.96	XM_008506061.1
PREDICTED: Geospiza fortis pyruvate kinase, muscle (PKM), transcript variant X4, mRNA	44.6	44.6	0.05	2.7	0.96	XM_005425896.1
PREDICTED: Geospiza fortis pyruvate kinase, muscle (PKM), transcript variant X2, mRNA	44.6	44.6	0.05	2.7	0.96	XM_005425894.1
PREDICTED: Falco cherrug pyruvate kinase, muscle (PKM), mRNA	44.6	44.6	0.04	2.7	1	XM_005437468.1
PREDICTED: Falco peregrinus pyruvate kinase, muscle (PKM), transcript variant X2, mRNA	44.6	44.6	0.04	2.7	1	XM_005232575.1
PREDICTED: Ficedula albicollis pyruvate kinase, muscle (PKM), transcript variant X3, mRNA	44.6	44.6	0.04	2.7	1	XM_005051628.1
PREDICTED: Sus scrofa olfactory receptor 14C36-like (LOC100517216), mRNA	42.8	42.8	0.06	9.4	0.89	XM_003124372.2
Kwoniella bestiolae CBS 10118 hypothetical protein partial mRNA	42.8	42.8	0.05	9.4	0.93	XM_019194055.1
PREDICTED: Manacus vitellinus pyruvate kinase, muscle (PKM), transcript variant X2, mRNA	42.8	42.8	0.05	9.4	0.93	XM_018069864.1
PREDICTED: Manacus vitellinus pyruvate kinase, muscle (PKM), transcript variant X1, mRNA	42.8	42.8	0.05	9.4	0.93	XM_008924099.2

## Sheet: B3_AF_(S)
Description	Max score	Total score	Query cover	E value	Ident	Accession
Human DNA sequence from clone RP1-166D18 on chromosome 6q22.1-22.33, complete sequence	44.6	44.6	0.11	2.8	0.77	AL133257.17
PREDICTED: Apis dorsata clustered mitochondria protein homolog (LOC102681121), transcript variant X4, mRNA	42.8	42.8	0.04	9.9	0.96	XM_006616207.1
PREDICTED: Apis dorsata clustered mitochondria protein homolog (LOC102681121), transcript variant X3, mRNA	42.8	42.8	0.04	9.9	0.96	XM_006616206.1
PREDICTED: Apis dorsata clustered mitochondria protein homolog (LOC102681121), transcript variant X2, mRNA	42.8	42.8	0.04	9.9	0.96	XM_006616205.1
PREDICTED: Apis dorsata clustered mitochondria protein homolog (LOC102681121), transcript variant X1, mRNA	42.8	42.8	0.04	9.9	0.96	XM_006616204.1
Human DNA sequence from clone RP5-874C20 on chromosome 6p22.1-22.3, complete sequence	42.8	42.8	0.04	9.9	0.96	AL021997.1

## Sheet: B3_AR (S)
Description	Max score	Total score	Query cover	E value	Ident	Accession
Eimeria acervulina hypothetical protein, conserved partial mRNA	46.4	89.1	0.13	0.50	0.83	XM_013395022.1
PREDICTED: Glycine max transcription factor bHLH52-like (LOC102665807), mRNA	46.4	46.4	0.09	0.50	0.91	XM_006586331.1
Human DNA sequence from clone RP1-166D18 on chromosome 6q22.1-22.33, complete sequence	46.4	46.4	0.11	0.50	0.85	AL133257.17
PREDICTED: Manihot esculenta nucleosome assembly protein 1;2-like (LOC110604020), transcript variant X2, mRNA	44.6	44.6	0.09	1.8	0.94	XM_021742046.1
PREDICTED: Manihot esculenta nucleosome assembly protein 1;2-like (LOC110604020), transcript variant X1, mRNA	44.6	44.6	0.09	1.8	0.94	XM_021742045.1
PREDICTED: Branchiostoma belcheri uncharacterized LOC109476567 (LOC109476567), mRNA	44.6	44.6	0.13	1.8	0.83	XM_019777552.1
PREDICTED: Strongylocentrotus purpuratus LETM1 domain-containing protein 1 (LOC584614), mRNA	44.6	44.6	0.1	1.8	0.89	XM_784471.4
Enterobius vermicularis genome assembly E_vermicularis_Canary_Islands, scaffold EVEC_scaffold0005132	44.6	44.6	0.09	1.8	0.91	LM418804.1
Populus trichocarpa hypothetical protein (POPTR_0018s06890g) mRNA, complete cds	44.6	44.6	0.09	1.8	0.94	XM_006371918.1
Populus trichocarpa hypothetical protein (POPTR_0018s06890g) mRNA, complete cds	44.6	44.6	0.09	1.8	0.94	XM_006371917.1
PREDICTED: Echinops telfairi storkhead box 2 (STOX2), mRNA	44.6	44.6	0.1	1.8	0.86	XM_004696139.1
PREDICTED: Arachis duranensis vacuolar protein sorting-associated protein 20 homolog 2-like (LOC107480182), transcript variant X2, mRNA	42.8	42.8	0.09	6.1	0.88	XM_016100324.2
PREDICTED: Arachis duranensis vacuolar protein sorting-associated protein 20 homolog 2-like (LOC107480182), transcript variant X1, mRNA	42.8	42.8	0.09	6.1	0.88	XM_016100323.2
PREDICTED: Arachis ipaensis vacuolar protein sorting-associated protein 20 homolog 2-like (LOC107634617), transcript variant X2, mRNA	42.8	42.8	0.09	6.1	0.88	XM_016338038.2
PREDICTED: Arachis ipaensis vacuolar protein sorting-associated protein 20 homolog 2-like (LOC107634617), transcript variant X1, mRNA	42.8	42.8	0.09	6.1	0.88	XM_021119284.1
Eremothecium sinecaudum HEL195Cp partial mRNA	42.8	42.8	0.08	6.1	0.93	XM_018132637.1
PREDICTED: Manis javanica exocyst complex component 6B (EXOC6B), partial mRNA	42.8	42.8	0.09	6.1	0.88	XM_017668635.1
Eremothecium sinecaudum strain ATCC 58844 chromosome V, complete sequence	42.8	42.8	0.08	6.1	0.93	CP014245.1
Apteryx australis mantelli genome assembly AptMant0, scaffold scaffold1729	42.8	42.8	0.1	6.1	0.86	LK066299.1
PREDICTED: Strongylocentrotus purpuratus uncharacterized LOC755431 (LOC755431), transcript variant X5, mRNA	42.8	42.8	0.1	6.1	0.86	XM_011669458.1
PREDICTED: Strongylocentrotus purpuratus uncharacterized LOC755431 (LOC755431), transcript variant X4, mRNA	42.8	42.8	0.1	6.1	0.86	XM_011669457.1
PREDICTED: Strongylocentrotus purpuratus uncharacterized LOC755431 (LOC755431), transcript variant X3, mRNA	42.8	42.8	0.1	6.1	0.86	XM_011669456.1
PREDICTED: Strongylocentrotus purpuratus uncharacterized LOC755431 (LOC755431), transcript variant X2, mRNA	42.8	42.8	0.1	6.1	0.86	XM_011669454.1
PREDICTED: Strongylocentrotus purpuratus uncharacterized LOC755431 (LOC755431), transcript variant X1, mRNA	42.8	42.8	0.1	6.1	0.86	XM_001189840.3
Ferrimonas balearica DSM 9799, complete genome	42.8	42.8	0.06	6.1	1	CP002209.1

## Sheet: B4_AF
Description	Max score	Total score	Query cover	E value	Ident	Accession
[Clostridium] difficile strain UK1 toxin B (tcdB) gene, complete cds	109	159	0.24	1e-19	0.8	KC292158.1
Clostridium difficile strain SE844 TcdB (tcdB) gene, partial cds	109	159	0.24	1e-19	0.8	HM062511.1
Clostridium difficile strain R12087 TcdB (tcdB) gene, partial cds	109	159	0.24	1e-19	0.8	HM062510.1
Clostridium difficile strain OI TcdB (tcdB) gene, partial cds	109	159	0.24	1e-19	0.8	HM062498.1
Clostridium difficile BI1 chromosome, complete sequence	109	159	0.24	1e-19	0.8	FN668941.1
Clostridium difficile complete genome, strain 2007855	109	159	0.24	1e-19	0.8	FN665654.1
Clostridium difficile R20291 complete genome	109	159	0.24	1e-19	0.8	FN545816.1
Clostridium difficile CD196 complete genome, strain CD196	109	159	0.24	1e-19	0.8	FN538970.1
Clostridium difficile strain R9385 TcdB (tcdB) gene, partial cds	105	155	0.24	1e-18	0.79	HM062502.1
Clostridium difficile strain CH6230 TcdB (tcdB) gene, partial cds	104	104	0.18	4e-18	0.79	HM062509.1
Clostridium difficile strain J9965 TcdB (tcdB) gene, partial cds	104	154	0.24	4e-18	0.79	HM062500.1
Clostridium difficile strain R10870 TcdB (tcdB) gene, partial cds	104	104	0.18	4e-18	0.79	HM062497.1
Clostridium difficile (strain 8864) pathogenicity DNA locus (tcdD, tcdB, tcdE, tcdA and partial cdd1 and cdu1 genes)	104	148	0.24	4e-18	0.79	AJ011301.1
Clostridium difficile strain 51680 TcdB (tcdB) gene, partial cds	91.5	141	0.24	3e-14	0.77	HM062504.1
[Clostridium] sordellii genome assembly JGS6364, plasmid : pCS1	68.0	68.0	0.18	3e-07	0.72	LN681232.1
[Clostridium] sordellii genome assembly ATCC9714_, plasmid : pCS1	68.0	68.0	0.18	3e-07	0.72	LN679999.1
[Clostridium] sordellii strain AIP82 cytotoxin L (tcsL) gene, complete cds	68.0	68.0	0.18	3e-07	0.72	KF726114.1
C.sordelii cytotoxin gene	68.0	68.0	0.18	3e-07	0.72	X82638.1
Clostridioides difficile strain 630 delta erm, complete genome	44.6	44.6	0.09	3.4	0.74	CP016318.1
Clostridioides difficile strain FDAARGOS_267, complete genome	44.6	44.6	0.09	3.4	0.74	CP020424.1
Clostridioides difficile strain BR81, complete genome	44.6	44.6	0.09	3.4	0.74	CP019870.1
Clostridioides difficile strain LEM1, complete genome	44.6	44.6	0.09	3.4	0.74	CP019469.1
Clostridioides difficile 630, complete genome	44.6	44.6	0.09	3.4	0.74	CP010905.2
Peptoclostridium difficile strain 08ACD0030, complete genome	44.6	44.6	0.09	3.4	0.74	CP010888.1
Peptoclostridium difficile strain ZJCDC-1 disrupted pathogenicity gene locus, partial sequence	44.6	44.6	0.09	3.4	0.74	KP981374.1
Peptoclostridium difficile ATCC 9689 = DSM 1296, complete genome	44.6	44.6	0.09	3.4	0.74	CP011968.1
Peptoclostridium difficile BJ08, complete genome	44.6	44.6	0.09	3.4	0.74	CP003939.1
Peptoclostridium difficile genome assembly CD630DERM, chromosome : 1	44.6	44.6	0.09	3.4	0.74	LN614756.1
Clostridium difficile PaLoc containing novel insertion between tcdE and tcdA, strain Ox1485	44.6	44.6	0.09	3.4	0.74	HG002394.1
[Clostridium] difficile strain ZR80 toxin B (tcdB) gene, complete cds	44.6	44.6	0.09	3.4	0.74	KC292190.1
[Clostridium] difficile strain VPI10463 toxin B (tcdB) gene, complete cds	44.6	44.6	0.09	3.4	0.74	KC292162.1
[Clostridium] difficile strain ZR17 toxin B (tcdB) gene, complete cds	44.6	44.6	0.09	3.4	0.74	KC292157.1
[Clostridium] difficile strain ZR2 toxin B (tcdB) gene, complete cds	44.6	44.6	0.09	3.4	0.74	KC292153.1
[Clostridium] difficile strain US1 toxin B (tcdB) gene, complete cds	44.6	44.6	0.09	3.4	0.74	KC292128.1
[Clostridium] difficile strain ZR4 toxin B (tcdB) gene, complete cds	44.6	44.6	0.09	3.4	0.74	KC292138.1
[Clostridium] difficile strain HN581 toxin B (tcdB) gene, complete cds	44.6	44.6	0.09	3.4	0.74	KC292129.1
[Clostridium] difficile strain SH7 toxin B (tcdB) gene, complete cds	44.6	44.6	0.09	3.4	0.74	KC292127.1
[Clostridium] difficile strain JN128 toxin B (tcdB) gene, complete cds	44.6	44.6	0.09	3.4	0.74	KC292126.1
[Clostridium] difficile strain JF09 TcdB (tcdB) gene, partial cds	44.6	44.6	0.09	3.4	0.74	JQ809336.1
Clostridium difficile strain 55767 TcdB (tcdB) gene, partial cds	44.6	44.6	0.09	3.4	0.74	HM062508.1
Clostridium difficile strain SE881 TcdB-like (tcdB) gene, partial sequence	44.6	44.6	0.09	3.4	0.74	HM062507.1
Clostridium difficile strain 51377 TcdB (tcdB) gene, partial cds	44.6	44.6	0.09	3.4	0.74	HM062506.1
Clostridium difficile strain 57267 TcdB (tcdB) gene, partial cds	44.6	44.6	0.09	3.4	0.74	HM062505.1
Clostridium difficile strain IS25 TcdB (tcdB) gene, partial cds	44.6	44.6	0.09	3.4	0.74	HM062503.1
Clostridium difficile strain SUC36 TcdB (tcdB) gene, partial cds	44.6	44.6	0.09	3.4	0.74	HM062501.1
Clostridium difficile strain CH6223 TcdB (tcdB) gene, partial cds	44.6	44.6	0.09	3.4	0.74	HM062499.1
Clostridium difficile BI9 chromosome	44.6	44.6	0.09	3.4	0.74	FN668944.1
Clostridium difficile M68, complete genome	44.6	44.6	0.09	3.4	0.74	FN668375.1
Clostridium difficile complete genome, strain M120	44.6	44.6	0.09	3.4	0.74	FN665653.1
Clostridium difficile complete genome, strain CF5	44.6	44.6	0.09	3.4	0.74	FN665652.1
Clostridium difficile 630 complete genome	44.6	44.6	0.09	3.4	0.74	AM180355.1
Clostridium difficile ribotype 17 toxin B (tcdB) gene, partial cds	44.6	44.6	0.09	3.4	0.74	AY238987.1
Clostridium difficile ribotype 01 toxin B (tcdB) gene, partial cds	44.6	44.6	0.09	3.4	0.74	AY238986.1
Clostridium difficile cytotoxin B (tcdB) gene, complete cds	44.6	44.6	0.09	3.4	0.74	AF217292.1
C.difficile cdu2, cdu1, tcdD, tcdB, tcdE, tcdA, tcdC, cdd1, cdd2, cdd3, and cdd4 genes	44.6	44.6	0.09	3.4	0.74	X92982.1
C.difficile gene for toxin B	44.6	44.6	0.09	3.4	0.74	Z23277.1
C.difficile toxB and toxA genes for toxins B & A and utxA gene	44.6	44.6	0.09	3.4	0.74	X60984.1
Clostridium difficile toxB gene for toxin B	44.6	44.6	0.09	3.4	0.74	X53138.1

## Sheet: B4_AR
Description	Max score	Total score	Query cover	E value	Ident	Accession
[Clostridium] difficile strain UK1 toxin B (tcdB) gene, complete cds	426	426	0.48	3e-115	0.88	KC292158.1
Clostridium difficile strain R12087 TcdB (tcdB) gene, partial cds	426	426	0.48	3e-115	0.88	HM062510.1
Clostridium difficile strain R9385 TcdB (tcdB) gene, partial cds	426	426	0.48	3e-115	0.88	HM062502.1
Clostridium difficile strain OI TcdB (tcdB) gene, partial cds	426	426	0.48	3e-115	0.88	HM062498.1
Clostridium difficile BI1 chromosome, complete sequence	426	426	0.48	3e-115	0.88	FN668941.1
Clostridium difficile complete genome, strain 2007855	426	426	0.48	3e-115	0.88	FN665654.1
Clostridium difficile R20291 complete genome	426	426	0.48	3e-115	0.88	FN545816.1
Clostridium difficile CD196 complete genome, strain CD196	426	426	0.48	3e-115	0.88	FN538970.1
Clostridium difficile strain 51680 TcdB (tcdB) gene, partial cds	423	423	0.48	4e-114	0.88	HM062504.1
Clostridium difficile strain J9965 TcdB (tcdB) gene, partial cds	405	405	0.48	1e-108	0.87	HM062500.1
Clostridium difficile strain SE844 TcdB (tcdB) gene, partial cds	396	396	0.48	5e-106	0.86	HM062511.1
Clostridium difficile (strain 8864) pathogenicity DNA locus (tcdD, tcdB, tcdE, tcdA and partial cdd1 and cdu1 genes)	390	390	0.48	2e-104	0.86	AJ011301.1
Clostridium difficile strain IS25 TcdB (tcdB) gene, partial cds	327	327	0.48	2e-85	0.82	HM062503.1
Peptoclostridium difficile strain ZJCDC-1 disrupted pathogenicity gene locus, partial sequence	324	324	0.48	3e-84	0.81	KP981374.1
Clostridium difficile PaLoc containing novel insertion between tcdE and tcdA, strain Ox1485	324	324	0.48	3e-84	0.81	HG002394.1
[Clostridium] difficile strain ZR17 toxin B (tcdB) gene, complete cds	324	324	0.48	3e-84	0.81	KC292157.1
Clostridium difficile strain 55767 TcdB (tcdB) gene, partial cds	324	324	0.48	3e-84	0.81	HM062508.1
Clostridioides difficile strain 630 delta erm, complete genome	318	318	0.48	1e-82	0.81	CP016318.1
Clostridioides difficile 630, complete genome	318	318	0.48	1e-82	0.81	CP010905.2
Peptoclostridium difficile BJ08, complete genome	318	318	0.48	1e-82	0.81	CP003939.1
Peptoclostridium difficile genome assembly CD630DERM, chromosome : 1	318	318	0.48	1e-82	0.81	LN614756.1
[Clostridium] difficile strain US1 toxin B (tcdB) gene, complete cds	318	318	0.48	1e-82	0.81	KC292128.1
[Clostridium] difficile strain ZR4 toxin B (tcdB) gene, complete cds	318	318	0.48	1e-82	0.81	KC292138.1
Clostridium difficile strain CH6223 TcdB (tcdB) gene, partial cds	318	318	0.48	1e-82	0.81	HM062499.1
Clostridium difficile strain R10870 TcdB (tcdB) gene, partial cds	318	318	0.48	1e-82	0.81	HM062497.1
Clostridium difficile M68, complete genome	318	318	0.48	1e-82	0.81	FN668375.1
Clostridium difficile complete genome, strain CF5	318	318	0.48	1e-82	0.81	FN665652.1
Clostridium difficile 630 complete genome	318	318	0.48	1e-82	0.81	AM180355.1
Clostridium difficile ribotype 17 toxin B (tcdB) gene, partial cds	318	318	0.48	1e-82	0.81	AY238987.1
Clostridium difficile ribotype 01 toxin B (tcdB) gene, partial cds	318	318	0.48	1e-82	0.81	AY238986.1
Clostridium difficile cytotoxin B (tcdB) gene, complete cds	318	318	0.48	1e-82	0.81	AF217292.1
C.difficile gene for toxin B	318	318	0.48	1e-82	0.81	Z23277.1
Clostridioides difficile strain FDAARGOS_267, complete genome	315	315	0.48	1e-81	0.81	CP020424.1
Clostridioides difficile strain BR81, complete genome	315	315	0.48	1e-81	0.81	CP019870.1
Clostridioides difficile strain LEM1, complete genome	315	315	0.48	1e-81	0.81	CP019469.1
Peptoclostridium difficile strain 08ACD0030, complete genome	315	315	0.48	1e-81	0.81	CP010888.1
Peptoclostridium difficile ATCC 9689 = DSM 1296, complete genome	315	315	0.48	1e-81	0.81	CP011968.1
[Clostridium] difficile strain VPI10463 toxin B (tcdB) gene, complete cds	315	315	0.48	1e-81	0.81	KC292162.1
[Clostridium] difficile strain ZR2 toxin B (tcdB) gene, complete cds	315	315	0.48	1e-81	0.81	KC292153.1
[Clostridium] difficile strain HN581 toxin B (tcdB) gene, complete cds	315	315	0.48	1e-81	0.81	KC292129.1
[Clostridium] difficile strain SH7 toxin B (tcdB) gene, complete cds	315	315	0.48	1e-81	0.81	KC292127.1
[Clostridium] difficile strain JN128 toxin B (tcdB) gene, complete cds	315	315	0.48	1e-81	0.81	KC292126.1
Clostridium difficile strain CH6230 TcdB (tcdB) gene, partial cds	315	315	0.48	1e-81	0.81	HM062509.1
Clostridium difficile BI9 chromosome	315	315	0.48	1e-81	0.81	FN668944.1
C.difficile cdu2, cdu1, tcdD, tcdB, tcdE, tcdA, tcdC, cdd1, cdd2, cdd3, and cdd4 genes	315	315	0.48	1e-81	0.81	X92982.1
C.difficile toxB and toxA genes for toxins B & A and utxA gene	315	315	0.48	1e-81	0.81	X60984.1
Clostridium difficile toxB gene for toxin B	315	315	0.48	1e-81	0.81	X53138.1
[Clostridium] difficile strain ZR80 toxin B (tcdB) gene, complete cds	309	309	0.48	6e-80	0.8	KC292190.1
[Clostridium] difficile strain JF09 TcdB (tcdB) gene, partial cds	309	309	0.48	6e-80	0.8	JQ809336.1
Clostridium difficile strain SE881 TcdB-like (tcdB) gene, partial sequence	309	309	0.48	6e-80	0.8	HM062507.1
Clostridium difficile strain 51377 TcdB (tcdB) gene, partial cds	309	309	0.48	6e-80	0.8	HM062506.1
Clostridium difficile strain 57267 TcdB (tcdB) gene, partial cds	309	309	0.48	6e-80	0.8	HM062505.1
Clostridium difficile strain SUC36 TcdB (tcdB) gene, partial cds	309	309	0.48	6e-80	0.8	HM062501.1
Clostridium difficile complete genome, strain M120	309	309	0.48	6e-80	0.8	FN665653.1
[Clostridium] sordellii genome assembly JGS6382, plasmid : pCS1	239	239	0.46	8e-59	0.76	LN681235.1
[Clostridium] sordellii strain VPI 9048 cytotoxin L (tcsL) gene, complete cds	239	239	0.46	8e-59	0.76	KF726110.1
[Clostridium] sordellii genome assembly JGS6364, plasmid : pCS1	233	233	0.46	4e-57	0.76	LN681232.1
[Clostridium] sordellii genome assembly ATCC9714_, plasmid : pCS1	233	233	0.46	4e-57	0.76	LN679999.1
[Clostridium] sordellii strain AIP82 cytotoxin L (tcsL) gene, complete cds	233	233	0.46	4e-57	0.76	KF726114.1
C.sordelii cytotoxin gene	230	230	0.46	4e-56	0.76	X82638.1
Pan troglodytes BAC clone RP43-23C4 from chromosome 7, complete sequence	68.0	68.0	0.07	3e-07	0.88	AC146122.2
Homo sapiens PAC clone RP5-892G19 from 7, complete sequence	68.0	68.0	0.07	3e-07	0.88	AC004917.2

## Sheet: B5_AF (S)
Description	Max score	Total score	Query cover	E value	Ident	Accession
Ruminococcus torques L2-14 draft genome	57.2	103	0.11	0.0008	0.77	FP929055.1
Hirschia baltica ATCC 49814, complete genome	44.6	44.6	0.03	5.2	0.86	CP001678.

## Sheet: B5_AR (S)
Description	Max score	Total score	Query cover	E value	Ident	Accession
Ruminococcus torques L2-14 draft genome	114	114	0.12	2e-21	1	FP929055.1
Ruminococcus sp. SR1/5 draft genome	57.2	57.2	0.13	0.0004	0.78	FP929053.1
PREDICTED: Nelumbo nucifera 5'-3' exoribonuclease 3 (LOC104595897), transcript variant X2, mRNA	53.6	53.6	0.09	0.005	0.84	XM_010256861.2
PREDICTED: Nelumbo nucifera 5'-3' exoribonuclease 3 (LOC104595897), transcript variant X1, mRNA	53.6	53.6	0.09	0.005	0.84	XM_010256860.2
Lachnoclostridium sp. YL32, complete genome	50.0	50.0	0.08	0.064	0.86	CP015399.2
PREDICTED: Lonchura striata domestica pyruvate kinase, muscle (PKM), transcript variant X2, mRNA	44.6	44.6	0.05	2.7	0.96	XM_021554244.1
PREDICTED: Lonchura striata domestica pyruvate kinase, muscle (PKM), transcript variant X1, mRNA	44.6	44.6	0.05	2.7	0.96	XM_021554243.1
PREDICTED: Corvus cornix cornix acidic mammalian chitinase-like (LOC104692367), transcript variant X2, mRNA	44.6	44.6	0.08	2.7	0.83	XM_010404370.2
PREDICTED: Corvus cornix cornix acidic mammalian chitinase-like (LOC104692367), transcript variant X1, mRNA	44.6	44.6	0.08	2.7	0.83	XM_019288974.1
PREDICTED: Sturnus vulgaris pyruvate kinase, muscle (PKM), transcript variant X3, mRNA	44.6	44.6	0.05	2.7	0.96	XM_014889266.1
PREDICTED: Sturnus vulgaris pyruvate kinase, muscle (PKM), transcript variant X2, mRNA	44.6	44.6	0.05	2.7	0.96	XM_014889265.1
PREDICTED: Sturnus vulgaris pyruvate kinase, muscle (PKM), transcript variant X1, mRNA	44.6	44.6	0.05	2.7	0.96	XM_014889264.1
PREDICTED: Geospiza fortis pyruvate kinase, muscle (PKM), transcript variant X5, mRNA	44.6	44.6	0.05	2.7	0.96	XM_005425897.2
PREDICTED: Geospiza fortis pyruvate kinase, muscle (PKM), transcript variant X3, mRNA	44.6	44.6	0.05	2.7	0.96	XM_005425895.2
PREDICTED: Geospiza fortis pyruvate kinase, muscle (PKM), transcript variant X1, mRNA	44.6	44.6	0.05	2.7	0.96	XM_014309008.1
PREDICTED: Pseudopodoces humilis pyruvate kinase, muscle (PKM), transcript variant X2, mRNA	44.6	44.6	0.05	2.7	0.96	XM_014251134.1
PREDICTED: Pseudopodoces humilis pyruvate kinase, muscle (PKM), transcript variant X1, mRNA	44.6	44.6	0.05	2.7	0.96	XM_014251133.1
PREDICTED: Phaethon lepturus pyruvate kinase PKM (LOC104621084), mRNA	44.6	44.6	0.05	2.7	0.96	XM_010287475.1
PREDICTED: Apaloderma vittatum pyruvate kinase, muscle (PKM), transcript variant X3, mRNA	44.6	44.6	0.05	2.7	0.96	XM_009879355.1
PREDICTED: Apaloderma vittatum pyruvate kinase, muscle (PKM), transcript variant X2, mRNA	44.6	44.6	0.05	2.7	0.96	XM_009879354.1
PREDICTED: Apaloderma vittatum pyruvate kinase, muscle (PKM), transcript variant X1, mRNA	44.6	44.6	0.05	2.7	0.96	XM_009879353.1
PREDICTED: Calypte anna pyruvate kinase, muscle (PKM), transcript variant X2, mRNA	44.6	44.6	0.05	2.7	0.96	XM_008506133.1
PREDICTED: Calypte anna pyruvate kinase, muscle (PKM), transcript variant X1, mRNA	44.6	44.6	0.05	2.7	0.96	XM_008506061.1
PREDICTED: Geospiza fortis pyruvate kinase, muscle (PKM), transcript variant X4, mRNA	44.6	44.6	0.05	2.7	0.96	XM_005425896.1
PREDICTED: Geospiza fortis pyruvate kinase, muscle (PKM), transcript variant X2, mRNA	44.6	44.6	0.05	2.7	0.96	XM_005425894.1
Planctomyces brasiliensis DSM 5305, complete genome	44.6	44.6	0.04	2.7	1	CP002546.1
Pseudomonas aeruginosa strain L10, complete genome	42.8	42.8	0.07	9.6	0.85	CP019338.1
Pseudomonas aeruginosa strain PA83, complete genome	42.8	42.8	0.07	9.6	0.85	CP017293.1
Caenorhabditis sp. 34 TK-2017 DNA. chromosome 3, nearly complete genome	42.8	42.8	0.05	9.6	0.93	AP018153.1
Pseudomonas aeruginosa strain 1242, complete genome	42.8	42.8	0.07	9.6	0.85	CP022002.1
Pseudomonas aeruginosa strain 1207, complete genome	42.8	42.8	0.07	9.6	0.85	CP022001.1
Pseudomonas aeruginosa strain 127, complete genome	42.8	42.8	0.07	9.6	0.85	CP022000.1
Pseudomonas aeruginosa strain 84, complete genome	42.8	42.8	0.07	9.6	0.85	CP021999.1
Pseudomonas aeruginosa C-NN2 isolate early isolate NN2 (clone C) genome assembly, chromosome: I	42.8	42.8	0.07	9.6	0.85	LT883143.1
Pseudomonas aeruginosa strain 124, complete genome	42.8	42.8	0.07	9.6	0.85	CP021774.1
Pseudomonas aeruginosa strain 58, complete genome	42.8	42.8	0.07	9.6	0.85	CP021775.1
Pseudomonas aeruginosa strain CCBH4851 genome	42.8	42.8	0.07	9.6	0.85	CP021380.1
Pseudomonas aeruginosa strain Pb18 genome	42.8	42.8	0.07	9.6	0.85	CP015650.1
Pseudomonas aeruginosa strain M28A1 genome	42.8	42.8	0.07	9.6	0.85	CP015649.1
Pseudomonas aeruginosa strain M8A4 genome	42.8	42.8	0.07	9.6	0.85	CP015648.1
Pseudomonas aeruginosa strain M8A1 genome	42.8	42.8	0.07	9.6	0.85	CP015647.1
Pseudomonas aeruginosa strain PASGNDM699, complete genome	42.8	42.8	0.07	9.6	0.85	CP020704.1
Pseudomonas aeruginosa strain PASGNDM345, complete genome	42.8	42.8	0.07	9.6	0.85	CP020703.1
Pseudomonas aeruginosa strain F63912, complete genome	42.8	42.8	0.07	9.6	0.85	CP008858.2
Pseudomonas aeruginosa PAK, complete genome	42.8	42.8	0.07	9.6	0.85	CP020659.1
Pseudomonas aeruginosa strain X78812, complete genome	42.8	42.8	0.07	9.6	0.85	CP008872.2
Pseudomonas aeruginosa strain W45909, complete genome	42.8	42.8	0.07	9.6	0.85	CP008871.2
Pseudomonas aeruginosa strain W36662, complete genome	42.8	42.8	0.07	9.6	0.85	CP008870.2
Pseudomonas aeruginosa strain W16407, complete genome	42.8	42.8	0.07	9.6	0.85	CP008869.2
Pseudomonas aeruginosa strain T38079, complete genome	42.8	42.8	0.07	9.6	0.85	CP008866.2
Pseudomonas aeruginosa strain S86968, complete genome	42.8	42.8	0.07	9.6	0.85	CP008865.2
Pseudomonas aeruginosa strain W60856, complete genome	42.8	42.8	0.07	9.6	0.85	CP008864.2
Pseudomonas aeruginosa strain M1608, complete genome	42.8	42.8	0.07	9.6	0.85	CP008862.2
Pseudomonas aeruginosa strain H27930, complete genome	42.8	42.8	0.07	9.6	0.85	CP008860.2
Pseudomonas aeruginosa strain H5708, complete genome	42.8	42.8	0.07	9.6	0.85	CP008859.2
Pseudomonas aeruginosa strain F23197, complete genome	42.8	42.8	0.07	9.6	0.85	CP008856.2
Pseudomonas aeruginosa strain E6130952, complete genome	42.8	42.8	0.07	9.6	0.85	CP020603.1
Pseudomonas aeruginosa strain RIVM-EMC2982, complete genome	42.8	42.8	0.07	9.6	0.85	CP016955.1
Pseudomonas aeruginosa strain PA_154197, complete genome	42.8	42.8	0.07	9.6	0.85	CP014866.1
Pseudomonas aeruginosa isolate PcyII-10 genome assembly, chromosome: PcyII-10	42.8	42.8	0.07	9.6	0.85	LT673656.1
PREDICTED: Lupinus angustifolius WRKY transcription factor 22-like (LOC109336945), mRNA	42.8	42.8	0.08	9.6	0.8	XM_019573789.1
Pseudomonas aeruginosa strain NHmuc, complete genome	42.8	42.8	0.07	9.6	0.85	CP013479.1
Pseudomonas aeruginosa strain SCVJan, complete genome	42.8	42.8	0.07	9.6	0.85	CP013478.1
Pseudomonas aeruginosa strain SCVFeb, complete genome	42.8	42.8	0.07	9.6	0.85	CP013477.1
PREDICTED: Aptenodytes forsteri pyruvate kinase, muscle (PKM), transcript variant X2, mRNA	42.8	42.8	0.04	9.6	1	XM_019471965.1
PREDICTED: Aptenodytes forsteri pyruvate kinase, muscle (PKM), transcript variant X1, mRNA	42.8	42.8	0.04	9.6	1	XM_019471964.1
PREDICTED: Corvus cornix cornix pyruvate kinase, muscle (PKM), transcript variant X2, mRNA	42.8	42.8	0.05	9.6	0.96	XM_019293624.1
PREDICTED: Corvus cornix cornix pyruvate kinase, muscle (PKM), transcript variant X1, mRNA	42.8	42.8	0.05	9.6	0.96	XM_019293623.1
Pseudomonas aeruginosa strain PAER4_119, complete genome	42.8	42.8	0.07	9.6	0.85	CP013113.1
Pseudomonas aeruginosa isolate B10W, complete genome	42.8	42.8	0.07	9.6	0.85	CP017969.1
Pseudomonas aeruginosa strain PA7790, complete genome	42.8	42.8	0.07	9.6	0.85	CP014999.1
PREDICTED: Serinus canaria pyruvate kinase, muscle (PKM), transcript variant X2, mRNA	42.8	42.8	0.04	9.6	1	XM_018913722.1
PREDICTED: Serinus canaria pyruvate kinase, muscle (PKM), transcript variant X1, mRNA	42.8	42.8	0.04	9.6	1	XM_009089813.2
Pseudomonas aeruginosa strain PA11803, complete genome	42.8	42.8	0.07	9.6	0.85	CP015003.1
Pseudomonas aeruginosa strain PA8281, complete genome	42.8	42.8	0.07	9.6	0.85	CP015002.1
Pseudomonas aeruginosa strain PA1088, complete genome	42.8	42.8	0.07	9.6	0.85	CP015001.1
Pseudomonas aeruginosa strain FA-HZ1, complete genome	42.8	42.8	0.07	9.6	0.85	CP017353.1
Pseudomonas aeruginosa strain ATCC 15692, complete genome	42.8	42.8	0.07	9.6	0.85	CP017149.1
Pseudomonas aeruginosa strain PA_D21, complete genome	42.8	42.8	0.07	9.6	0.85	CP012582.1
Pseudomonas aeruginosa strain PA_D5, complete genome	42.8	42.8	0.07	9.6	0.85	CP012579.1
Pseudomonas aeruginosa strain DN1, complete genome	42.8	42.8	0.07	9.6	0.85	CP017099.1
Pseudomonas aeruginosa strain PA_D25, complete genome	42.8	42.8	0.07	9.6	0.85	CP012584.1
Pseudomonas aeruginosa strain PA_D22, complete genome	42.8	42.8	0.07	9.6	0.85	CP012583.1
Pseudomonas aeruginosa strain PA_D16, complete genome	42.8	42.8	0.07	9.6	0.85	CP012581.1
Pseudomonas aeruginosa strain PA_D9, complete genome	42.8	42.8	0.07	9.6	0.85	CP012580.1
Pseudomonas aeruginosa strain PA_D2, complete genome	42.8	42.8	0.07	9.6	0.85	CP012578.1
Pseudomonas aeruginosa strain PA_D1, complete genome	42.8	42.8	0.07	9.6	0.85	CP012585.1
PREDICTED: Drosophila navojoa myotubularin-related protein 6 (LOC108654594), transcript variant X2, mRNA	42.8	42.8	0.06	9.6	0.91	XM_018106063.1
PREDICTED: Drosophila navojoa myotubularin-related protein 6 (LOC108654594), transcript variant X1, mRNA	42.8	42.8	0.06	9.6	0.91	XM_018106062.1
Pseudomonas aeruginosa isolate PA14Or_reads genome assembly, chromosome: PA14OR	42.8	42.8	0.07	9.6	0.85	LT608330.1
Burkholderia territorii strain RF8-non-BP5 chromosome 1, complete sequence	42.8	42.8	0.04	9.6	1	CP013366.1
PREDICTED: Drosophila arizonae myotubularin-related protein 6 (LOC108617039), transcript variant X2, mRNA	42.8	42.8	0.06	9.6	0.91	XM_018012661.1
PREDICTED: Drosophila arizonae myotubularin-related protein 6 (LOC108617039), transcript variant X1, mRNA	42.8	42.8	0.06	9.6	0.91	XM_018012660.1
PREDICTED: Lepidothrix coronata pyruvate kinase, muscle (PKM), transcript variant X4, mRNA	42.8	42.8	0.05	9.6	0.96	XM_017816824.1
PREDICTED: Lepidothrix coronata pyruvate kinase, muscle (PKM), transcript variant X3, mRNA	42.8	42.8	0.05	9.6	0.96	XM_017816823.1
PREDICTED: Lepidothrix coronata pyruvate kinase, muscle (PKM), transcript variant X2, mRNA	42.8	42.8	0.05	9.6	0.96	XM_017816822.1
PREDICTED: Lepidothrix coronata pyruvate kinase, muscle (PKM), transcript variant X1, mRNA	42.8	42.8	0.05	9.6	0.96	XM_017816821.1
PREDICTED: Corvus brachyrhynchos pyruvate kinase, muscle (PKM), transcript variant X2, mRNA	42.8	42.8	0.05	9.6	0.96	XM_008631269.2
PREDICTED: Corvus brachyrhynchos pyruvate kinase, muscle (PKM), transcript variant X1, mRNA	42.8	42.8	0.05	9.6	0.96	XM_017731130.1
Pseudomonas aeruginosa strain ATCC 27853, complete genome	42.8	42.8	0.07	9.6	0.85	CP011857.1

[truncated: 2 more sheets: B6_AF, B6_AR]
