# Supplementary material for: New Insights into Clostridium difficile (CD) Infection in Latin America: Novel Description of Toxigenic Profiles of Diarrhea-Associated to CD in Bogotá, Colombia
Source: Front Microbiol. 2018 Jan 30;9:74. doi: 10.3389/fmicb.2018.00074 (PMC5797639; doi:10.3389/fmicb.2018.00074)
Supplement: Supplementary file 9 [file Table9.XLSX]

## Sheet: C1_AF (D)
Description	Max score	Total score	Query cover	E value	Ident	Accession
Clostridioides difficile strain 630 delta erm, complete genome	141	141	0.21	1e-29	0.88	CP016318.1
Clostridioides difficile strain FDAARGOS_267, complete genome	141	141	0.21	1e-29	0.88	CP020424.1
Clostridioides difficile strain BR81, complete genome	141	141	0.21	1e-29	0.88	CP019870.1
Clostridioides difficile strain LEM1, complete genome	141	141	0.21	1e-29	0.88	CP019469.1
Clostridioides difficile 630, complete genome	141	141	0.21	1e-29	0.88	CP010905.2
Peptoclostridium difficile strain 08ACD0030, complete genome	141	141	0.21	1e-29	0.88	CP010888.1
Peptoclostridium difficile strain ZJCDC-1 disrupted pathogenicity gene locus, partial sequence	141	141	0.21	1e-29	0.88	KP981374.1
Peptoclostridium difficile ATCC 9689 = DSM 1296, complete genome	141	141	0.21	1e-29	0.88	CP011968.1
Peptoclostridium difficile BJ08, complete genome	141	141	0.21	1e-29	0.88	CP003939.1
Peptoclostridium difficile genome assembly CD630DERM, chromosome : 1	141	141	0.21	1e-29	0.88	LN614756.1
Peptoclostridium difficile strain L693 TcdC (tcdC) gene, tcdC-xy-1 allele, complete cds	141	141	0.21	1e-29	0.88	KM609431.1
[Clostridium] difficile isolate ZJCDC-1 truncated TcdC (tcdC) gene, tcdC-ZJ1 allele, complete cds	141	141	0.21	1e-29	0.88	KF962642.1
[Clostridium] difficile tcdC DNA, pseudogene of TcdC protein, strain: JND11-001	141	141	0.21	1e-29	0.88	AB771925.1
Clostridium difficile strain CIDM9926 TcdC (tcdC) gene, tcdC-sc15-CA8 allele, complete cds	141	141	0.21	1e-29	0.88	HQ596359.1
Clostridium difficile strain CIDM9928 TcdC (tcdC) gene, tcdC-sc13-CA10 allele, complete cds	141	141	0.21	1e-29	0.88	HQ596358.1
Clostridium difficile strain CIDM9919 TcdC (tcdC) gene, tcdC-sc13-CA1 allele, complete cds	141	141	0.21	1e-29	0.88	HQ596357.1
Clostridium difficile strain CIDM9914 TcdC (tcdC) gene, tcdC-sc9-NL-6 allele, complete cds	141	141	0.21	1e-29	0.88	HQ596356.1
Clostridium difficile strain CIDM9064 TcdC (tcdC) gene, tcdC-sc7-1470 allele, complete cds	141	141	0.21	1e-29	0.88	HQ596355.1
Clostridium difficile strain CIDM9931 TcdC (tcdC) gene, tcdC-sc3-US33 allele, complete cds	141	141	0.21	1e-29	0.88	HQ596354.1
Clostridium difficile strain CIDM9904 truncated TcdC (tcdC) gene, tcdC-sc1-UK6 allele, complete cds	141	141	0.21	1e-29	0.88	HQ596353.1
Clostridium difficile strain CIDM4923 TcdC (tcdC) gene, tcdC-WA47 allele, complete cds	141	141	0.21	1e-29	0.88	HQ596352.1
Clostridium difficile strain CIDM4927 TcdC (tcdC) gene, tcdC-WA90 allele, complete cds	141	141	0.21	1e-29	0.88	HQ596351.1
Clostridium difficile strain CIDM9900 TcdC (tcdC) gene, tcdC-UK2 allele, complete cds	141	141	0.21	1e-29	0.88	HQ596350.1
Clostridium difficile strain CIDM4934 TcdC (tcdC) gene, tcdC-WA120 allele, complete cds	141	141	0.21	1e-29	0.88	HQ596348.1
Clostridium difficile strain CIDM5398 TcdC (tcdC) gene, tcdC-CIDM5398 allele, complete cds	141	141	0.21	1e-29	0.88	HQ596347.1
Clostridium difficile strain CIDM4932 TcdC (tcdC) gene, tcdC-WA111 allele, complete cds	141	141	0.21	1e-29	0.88	HQ596346.1
Clostridium difficile strain CIDM9937 TcdC (tcdC) gene, tcdC-US40 allele, complete cds	141	141	0.21	1e-29	0.88	HQ596345.1
Clostridium difficile strain CIDM9899 TcdC (tcdC) gene, tcdC-UK1 allele, complete cds	141	141	0.21	1e-29	0.88	HQ596344.1
Clostridium difficile strain CD451 TcdC (tcdC) gene, tcdC45 allele, complete cds	141	141	0.21	1e-29	0.88	JN944633.1
Clostridium difficile strain CD3302 TcdC (tcdC) gene, tcdC43 allele, complete cds	141	141	0.21	1e-29	0.88	JN944632.1
Clostridium difficile strain CD3200 TcdC (tcdC) gene, tcdC42 allele, complete cds	141	141	0.21	1e-29	0.88	JN944631.1
Clostridium difficile strain CD3186 TcdC (tcdC) gene, tcdC41 allele, complete cds	141	141	0.21	1e-29	0.88	JN944630.1
Clostridium difficile strain CD3089 TcdC (tcdC) gene, tcdC40 allele, complete cds	141	141	0.21	1e-29	0.88	JN944629.1
Clostridium difficile strain CD3046 TcdC (tcdC) gene, tcdC39 allele, complete cds	141	141	0.21	1e-29	0.88	JN944628.1
Clostridium difficile strain CD2981 TcdC (tcdC) gene, tcdC38 allele, complete cds	141	141	0.21	1e-29	0.88	JN944627.1
Clostridium difficile strain CD2462 TcdC (tcdC) gene, tcdC37 allele, complete cds	141	141	0.21	1e-29	0.88	JN944626.1
Clostridium difficile strain CD2180 TcdC-like (tcdC) gene, tcdC36 allele, complete sequence	141	141	0.21	1e-29	0.88	JN944625.1
Clostridium difficile strain CD3980 TcdC-like (tcdC) gene, tcdC31 allele, complete sequence	141	141	0.21	1e-29	0.88	JN944624.1
Clostridium difficile strain CD1182 TcdC (tcdC) gene, tcdC30 allele, complete cds	141	141	0.21	1e-29	0.88	JN944623.1
Clostridium difficile strain CD1889 TcdC (tcdC) gene, tcdC29 allele, complete cds	141	141	0.21	1e-29	0.88	JN944622.1
Clostridium difficile strain CD1903 TcdC (tcdC) gene, tcdC28 allele, complete cds	141	141	0.21	1e-29	0.88	JN944621.1
Clostridium difficile strain CD1809 TcdC-like (tcdC) gene, tcdC27 allele, complete sequence	141	141	0.21	1e-29	0.88	JN944620.1
Clostridium difficile strain CD1395 TcdC-like (tcdC) gene, tcdC26 allele, complete sequence	141	141	0.21	1e-29	0.88	JN944619.1
Clostridium difficile strain CD1785 TcdC (tcdC) gene, tcdC25 allele, complete cds	141	141	0.21	1e-29	0.88	JN944618.1
Clostridium difficile strain CD1778 TcdC-like (tcdC) gene, tcdC24 allele, complete sequence	141	141	0.21	1e-29	0.88	JN944617.1
Clostridium difficile strain CD1737 TcdC-like (tcdC) gene, tcdC23 allele, complete sequence	141	141	0.21	1e-29	0.88	JN944616.1
Clostridium difficile strain CD1495 TcdC (tcdC) gene, tcdC21 allele, complete cds	141	141	0.21	1e-29	0.88	JN944615.1
Clostridium difficile strain CD1696 TcdC-like (tcdC) gene, tcdC18 allele, complete sequence	141	141	0.21	1e-29	0.88	JN944614.1
Clostridium difficile strain CD2157 TcdC (tcdC) gene, tcdC11 allele, complete cds	141	141	0.21	1e-29	0.88	JN944613.1
Clostridium difficile strain CD1625 TcdC (tcdC) gene, tcdC6 allele, complete cds	141	141	0.21	1e-29	0.88	JN944612.1
Clostridium difficile strain WCD3 truncated TcdC gene, complete cds	141	141	0.21	1e-29	0.88	JF719680.1
Clostridium difficile strain 530945H variant TcdC (tcdC) gene, tcdC-sg2 allele, partial cds	141	141	0.21	1e-29	0.88	HQ231893.1
Clostridium difficile strain 530418I variant TcdC (tcdC) gene, tcdC-sg1 allele, partial cds	141	141	0.21	1e-29	0.88	HQ231892.1
Clostridium difficile BI9 chromosome	141	141	0.21	1e-29	0.88	FN668944.1
Clostridium difficile BI1 chromosome, complete sequence	141	141	0.21	1e-29	0.88	FN668941.1
Clostridium difficile M68, complete genome	141	141	0.21	1e-29	0.88	FN668375.1
Clostridium difficile complete genome, strain 2007855	141	141	0.21	1e-29	0.88	FN665654.1
Clostridium difficile complete genome, strain CF5	141	141	0.21	1e-29	0.88	FN665652.1
Clostridium difficile strain KK1161/2005 truncated variant tcdC (tcdC) gene, tcdC-mb8 allele, complete cds	141	141	0.21	1e-29	0.88	FJ409555.1
Clostridium difficile strain KK2443/2006 variant tcdC (tcdC) gene, tcdC-mb7 allele, partial cds	141	141	0.21	1e-29	0.88	FJ409554.1
Clostridium difficile strain 597B variant tcdC (tcdC) gene, tcdC-mb6 allele, partial cds	141	141	0.21	1e-29	0.88	FJ409553.1
Clostridium difficile strain 55767 truncated variant tcdC (tcdC) gene, tcdC-mb3 allele, complete cds	141	141	0.21	1e-29	0.88	FJ409552.1
Clostridium difficile strain R9385 variant tcdC (tcdC) gene, tcdC-mb4 allele, partial cds	141	141	0.21	1e-29	0.88	FJ409550.1
Clostridium difficile strain 3073 variant tcdC (tcdC) gene, tcdC-mb2 allele, partial cds	141	141	0.21	1e-29	0.88	FJ409549.1
Clostridium difficile strain CH6186 variant tcdC (tcdC) gene, tcdC-mb1 allele, partial cds	141	141	0.21	1e-29	0.88	FJ409548.1
Clostridium difficile R20291 complete genome	141	141	0.21	1e-29	0.88	FN545816.1
Clostridium difficile CD196 complete genome, strain CD196	141	141	0.21	1e-29	0.88	FN538970.1
Clostridium difficile strain AIP2005162 truncated TcdC (tcdC) gene, complete cds	141	141	0.21	1e-29	0.88	EU271784.1
Clostridium difficile variant TcdC (tcdC) gene, tcdC-sc2 allele, complete cds	141	141	0.21	1e-29	0.88	DQ861426.2
Clostridium difficile variant TcdC (tcdC) gene, tcdC-sc14 allele, complete cds	141	141	0.21	1e-29	0.88	DQ861422.2
Clostridium difficile variant TcdC (tcdC) gene, tcdC-sc13 allele, complete cds	141	141	0.21	1e-29	0.88	DQ861421.2
Clostridium difficile variant TcdC (tcdC) gene, tcdC-sc8 allele, complete cds	141	141	0.21	1e-29	0.88	DQ861417.2
Clostridium difficile strain KK296 TcdC (tcdC) gene, tcdC-UHBS1 allele, partial sequence	141	141	0.21	1e-29	0.88	EF447033.1
Clostridium difficile variant TcdC (tcdC) gene, tcdC-sc17 allele, complete cds	141	141	0.21	1e-29	0.88	DQ861425.1
Clostridium difficile variant TcdC (tcdC) gene, tcdC-sc15 allele, complete cds	141	141	0.21	1e-29	0.88	DQ861423.1
Clostridium difficile variant TcdC (tcdC) gene, tcdC-sc12 allele, complete cds	141	141	0.21	1e-29	0.88	DQ861420.1
Clostridium difficile variant TcdC (tcdC) gene, tcdC-sc10 allele, complete cds	141	141	0.21	1e-29	0.88	DQ861419.1
Clostridium difficile variant TcdC (tcdC) gene, tcdC-sc9 allele, complete cds	141	141	0.21	1e-29	0.88	DQ861418.1
Clostridium difficile variant TcdC (tcdC) gene, tcdC-sc7 allele, complete cds	141	141	0.21	1e-29	0.88	DQ861416.1
Clostridium difficile variant TcdC (tcdC) gene, tcdC-sc4 allele, complete cds	141	141	0.21	1e-29	0.88	DQ861414.1
Clostridium difficile variant TcdC (tcdC) gene, tcdC-sc3 allele, complete cds	141	141	0.21	1e-29	0.88	DQ861413.1
Clostridium difficile TcdC-like (tcdC) gene, complete sequence	141	141	0.21	1e-29	0.88	DQ363256.1
Clostridium difficile 630 complete genome	141	141	0.21	1e-29	0.88	AM180355.1
Clostridium difficile strain 79A292 Cdd1 (cdd1) gene, partial cds; and TcdC (tcdC) gene, complete cds	141	141	0.21	1e-29	0.88	DQ870676.1
Clostridium difficile strain 81A330 Cdd1 (cdd1) gene, partial cds; and TcdC (tcdC) gene, complete cds	141	141	0.21	1e-29	0.88	DQ870675.1
Clostridium difficile strain ATCC 43594 Cdd1 (cdd1) gene, partial cds; and TcdC (tcdC) gene, complete cds	141	141	0.21	1e-29	0.88	DQ870674.1
Clostridium difficile strain 57A Cdd1 gene, partial cds; and truncated pathogenicity locus negative regulator (tcdC) gene, complete cds	141	141	0.21	1e-29	0.88	DQ272239.2
Clostridium difficile ORFtxe3 gene, complete cds	141	141	0.21	1e-29	0.88	U25132.1
Clostridium difficile tcdC gene for TcdC protein, strain M7	141	141	0.21	1e-29	0.88	AJ428943.1
Clostridium difficile tcdC gene for TcdC protein, strain Pd3	141	141	0.21	1e-29	0.88	AJ428942.1
Peptoclostridium difficile strain D55 TcdC (tcdC) gene, partial cds	138	138	0.2	2e-28	0.89	KT335610.1
Peptoclostridium difficile strain A16 TcdC (tcdC) gene, partial cds	138	138	0.2	2e-28	0.89	KT335609.1
Clostridium difficile strain CIDM4921 truncated TcdC (tcdC) gene, tcdC-WA39 allele, complete cds	136	136	0.21	6e-28	0.87	HQ596349.1
Clostridium difficile complete genome, strain M120	136	136	0.21	6e-28	0.87	FN665653.1
Clostridium difficile strain KK312 truncated TcdC (tcdC) gene, tcdC-UHBS2 allele, partial cds	136	136	0.21	6e-28	0.87	EU075381.1
Clostridium difficile variant TcdC (tcdC) gene, tcdC-sc16 allele, complete cds	136	136	0.21	6e-28	0.87	DQ861424.2
Clostridium difficile variant TcdC (tcdC) gene, tcdC-A1 allele, complete sequence	136	136	0.21	6e-28	0.87	EF470292.1
Clostridium difficile variant TcdC (tcdC) gene, tcdC-sc5 allele, complete cds	136	136	0.21	6e-28	0.87	DQ861415.1
Clostridium difficile strain 1083 cdd1 gene, partial cds; and truncated pathogenicity locus negative regulator (tcdC) gene, complete cds	136	136	0.21	6e-28	0.87	DQ272240.2
Clostridium difficile strain KK2306 TcdC (tcdC) gene, tcdC-WT1 allele, partial cds	134	134	0.18	2e-27	0.91	EU075382.1

## Sheet: C1_AR
Description	Max score	Total score	Query cover	E value	Ident	Accession
Clostridioides difficile strain 630 delta erm, complete genome	187	187	0.23	2e-43	0.96	CP016318.1
Clostridioides difficile strain LEM1, complete genome	187	187	0.23	2e-43	0.96	CP019469.1
Clostridioides difficile 630, complete genome	187	187	0.23	2e-43	0.96	CP010905.2
Peptoclostridium difficile strain 08ACD0030, complete genome	187	187	0.23	2e-43	0.96	CP010888.1
Peptoclostridium difficile genome assembly CD630DERM, chromosome : 1	187	187	0.23	2e-43	0.96	LN614756.1
Clostridium difficile strain CIDM9914 TcdC (tcdC) gene, tcdC-sc9-NL-6 allele, complete cds	187	187	0.23	2e-43	0.96	HQ596356.1
Clostridium difficile strain CIDM9937 TcdC (tcdC) gene, tcdC-US40 allele, complete cds	187	187	0.23	2e-43	0.96	HQ596345.1
Clostridium difficile 630 complete genome	187	187	0.23	2e-43	0.96	AM180355.1
Clostridioides difficile strain FDAARGOS_267, complete genome	182	182	0.23	1e-41	0.95	CP020424.1
Clostridioides difficile strain BR81, complete genome	182	182	0.23	1e-41	0.95	CP019870.1
Peptoclostridium difficile strain ZJCDC-1 disrupted pathogenicity gene locus, partial sequence	182	182	0.23	1e-41	0.95	KP981374.1
Peptoclostridium difficile ATCC 9689 = DSM 1296, complete genome	182	182	0.23	1e-41	0.95	CP011968.1
Peptoclostridium difficile BJ08, complete genome	182	182	0.23	1e-41	0.95	CP003939.1
Clostridium difficile strain CIDM9926 TcdC (tcdC) gene, tcdC-sc15-CA8 allele, complete cds	182	182	0.23	1e-41	0.95	HQ596359.1
Clostridium difficile strain CIDM9928 TcdC (tcdC) gene, tcdC-sc13-CA10 allele, complete cds	182	182	0.23	1e-41	0.95	HQ596358.1
Clostridium difficile strain CIDM9919 TcdC (tcdC) gene, tcdC-sc13-CA1 allele, complete cds	182	182	0.23	1e-41	0.95	HQ596357.1
Clostridium difficile strain CIDM9064 TcdC (tcdC) gene, tcdC-sc7-1470 allele, complete cds	182	182	0.23	1e-41	0.95	HQ596355.1
Clostridium difficile strain CIDM9931 TcdC (tcdC) gene, tcdC-sc3-US33 allele, complete cds	182	182	0.23	1e-41	0.95	HQ596354.1
Clostridium difficile strain CIDM4923 TcdC (tcdC) gene, tcdC-WA47 allele, complete cds	182	182	0.23	1e-41	0.95	HQ596352.1
Clostridium difficile strain CIDM4927 TcdC (tcdC) gene, tcdC-WA90 allele, complete cds	182	182	0.23	1e-41	0.95	HQ596351.1
Clostridium difficile strain CIDM9900 TcdC (tcdC) gene, tcdC-UK2 allele, complete cds	182	182	0.23	1e-41	0.95	HQ596350.1
Clostridium difficile strain CIDM4934 TcdC (tcdC) gene, tcdC-WA120 allele, complete cds	182	182	0.23	1e-41	0.95	HQ596348.1
Clostridium difficile strain CIDM5398 TcdC (tcdC) gene, tcdC-CIDM5398 allele, complete cds	182	182	0.23	1e-41	0.95	HQ596347.1
Clostridium difficile strain CIDM4932 TcdC (tcdC) gene, tcdC-WA111 allele, complete cds	182	182	0.23	1e-41	0.95	HQ596346.1
Clostridium difficile strain CIDM9899 TcdC (tcdC) gene, tcdC-UK1 allele, complete cds	182	182	0.23	1e-41	0.95	HQ596344.1
Clostridium difficile BI9 chromosome	182	182	0.23	1e-41	0.95	FN668944.1
Clostridium difficile M68, complete genome	182	182	0.23	1e-41	0.95	FN668375.1
Clostridium difficile complete genome, strain CF5	182	182	0.23	1e-41	0.95	FN665652.1
Clostridium difficile strain 79A292 Cdd1 (cdd1) gene, partial cds; and TcdC (tcdC) gene, complete cds	182	182	0.23	1e-41	0.95	DQ870676.1
Clostridium difficile strain 81A330 Cdd1 (cdd1) gene, partial cds; and TcdC (tcdC) gene, complete cds	182	182	0.23	1e-41	0.95	DQ870675.1
Clostridium difficile strain ATCC 43594 Cdd1 (cdd1) gene, partial cds; and TcdC (tcdC) gene, complete cds	182	182	0.23	1e-41	0.95	DQ870674.1
Clostridium difficile strain 1083 cdd1 gene, partial cds; and truncated pathogenicity locus negative regulator (tcdC) gene, complete cds	182	182	0.23	1e-41	0.95	DQ272240.2
C.difficile cdu2, cdu1, tcdD, tcdB, tcdE, tcdA, tcdC, cdd1, cdd2, cdd3, and cdd4 genes	182	182	0.23	1e-41	0.95	X92982.1
Clostridium difficile ORFtxe3 gene, complete cds	182	182	0.23	1e-41	0.95	U25132.1
C.difficile dtxA gene	182	182	0.23	1e-41	0.95	X57190.1
Clostridium difficile strain CIDM9904 truncated TcdC (tcdC) gene, tcdC-sc1-UK6 allele, complete cds	176	176	0.23	5e-40	0.94	HQ596353.1
Clostridium difficile BI1 chromosome, complete sequence	176	176	0.23	5e-40	0.94	FN668941.1
Clostridium difficile complete genome, strain 2007855	176	176	0.23	5e-40	0.94	FN665654.1
Clostridium difficile R20291 complete genome	176	176	0.23	5e-40	0.94	FN545816.1
Clostridium difficile CD196 complete genome, strain CD196	176	176	0.23	5e-40	0.94	FN538970.1
Clostridium difficile strain 57A Cdd1 gene, partial cds; and truncated pathogenicity locus negative regulator (tcdC) gene, complete cds	176	176	0.23	5e-40	0.94	DQ272239.2
Clostridium difficile strain CIDM4921 truncated TcdC (tcdC) gene, tcdC-WA39 allele, complete cds	171	171	0.23	2e-38	0.93	HQ596349.1
Clostridium difficile complete genome, strain M120	171	171	0.23	2e-38	0.93	FN665653.1
Clostridium difficile (strain 8864) pathogenicity DNA locus (tcdD, tcdB, tcdE, tcdA and partial cdd1 and cdu1 genes)	163	163	0.23	4e-36	0.92	AJ011301.1
C.difficile tcdA, tdcC genes and partial cdd1 gene	163	163	0.23	4e-36	0.92	Y10689.1
Clostridium difficile strain CD3089 TcdC (tcdC) gene, tcdC40 allele, complete cds	161	161	0.18	1e-35	0.99	JN944629.1
Clostridium difficile strain CD1737 TcdC-like (tcdC) gene, tcdC23 allele, complete sequence	161	161	0.18	1e-35	0.99	JN944616.1
Clostridium difficile strain KK3056 TcdC (tcdC) gene, tcdC-WT4 allele, partial cds	161	161	0.18	1e-35	0.99	EU075380.1
Clostridium difficile strain KK2685 TcdC (tcdC) gene, tcdC-WT3 allele, partial cds	161	161	0.18	1e-35	0.99	EU075379.1
Clostridium difficile variant TcdC (tcdC) gene, tcdC-sc10 allele, complete cds	161	161	0.18	1e-35	0.99	DQ861419.1
Clostridium difficile variant TcdC (tcdC) gene, tcdC-sc9 allele, complete cds	161	161	0.18	1e-35	0.99	DQ861418.1
Clostridium difficile variant TcdC (tcdC) gene, tcdC-sc5 allele, complete cds	161	161	0.18	1e-35	0.99	DQ861415.1
Peptoclostridium difficile strain A3 TcdC (tcdC) gene, partial cds	156	156	0.18	6e-34	0.98	KT335612.1
Peptoclostridium difficile strain D46 TcdC (tcdC) gene, partial cds	156	156	0.18	6e-34	0.98	KT335611.1
Peptoclostridium difficile strain D55 TcdC (tcdC) gene, partial cds	156	156	0.18	6e-34	0.98	KT335610.1
Peptoclostridium difficile strain A16 TcdC (tcdC) gene, partial cds	156	156	0.18	6e-34	0.98	KT335609.1
Peptoclostridium difficile strain L693 TcdC (tcdC) gene, tcdC-xy-1 allele, complete cds	156	156	0.18	6e-34	0.98	KM609431.1
[Clostridium] difficile isolate ZJCDC-1 truncated TcdC (tcdC) gene, tcdC-ZJ1 allele, complete cds	156	156	0.18	6e-34	0.98	KF962642.1
Clostridium difficile strain CD451 TcdC (tcdC) gene, tcdC45 allele, complete cds	156	156	0.18	6e-34	0.98	JN944633.1
Clostridium difficile strain CD3302 TcdC (tcdC) gene, tcdC43 allele, complete cds	156	156	0.18	6e-34	0.98	JN944632.1
Clostridium difficile strain CD3200 TcdC (tcdC) gene, tcdC42 allele, complete cds	156	156	0.18	6e-34	0.98	JN944631.1
Clostridium difficile strain CD2981 TcdC (tcdC) gene, tcdC38 allele, complete cds	156	156	0.18	6e-34	0.98	JN944627.1
Clostridium difficile strain CD2462 TcdC (tcdC) gene, tcdC37 allele, complete cds	156	156	0.18	6e-34	0.98	JN944626.1
Clostridium difficile strain CD3980 TcdC-like (tcdC) gene, tcdC31 allele, complete sequence	156	156	0.18	6e-34	0.98	JN944624.1
Clostridium difficile strain CD1182 TcdC (tcdC) gene, tcdC30 allele, complete cds	156	156	0.18	6e-34	0.98	JN944623.1
Clostridium difficile strain CD1889 TcdC (tcdC) gene, tcdC29 allele, complete cds	156	156	0.18	6e-34	0.98	JN944622.1
Clostridium difficile strain CD1903 TcdC (tcdC) gene, tcdC28 allele, complete cds	156	156	0.18	6e-34	0.98	JN944621.1
Clostridium difficile strain CD1395 TcdC-like (tcdC) gene, tcdC26 allele, complete sequence	156	156	0.18	6e-34	0.98	JN944619.1
Clostridium difficile strain CD1785 TcdC (tcdC) gene, tcdC25 allele, complete cds	156	156	0.18	6e-34	0.98	JN944618.1
Clostridium difficile strain CD1495 TcdC (tcdC) gene, tcdC21 allele, complete cds	156	156	0.18	6e-34	0.98	JN944615.1
Clostridium difficile strain CD2157 TcdC (tcdC) gene, tcdC11 allele, complete cds	156	156	0.18	6e-34	0.98	JN944613.1
Clostridium difficile strain CD1625 TcdC (tcdC) gene, tcdC6 allele, complete cds	156	156	0.18	6e-34	0.98	JN944612.1
Clostridium difficile strain WCD3 truncated TcdC gene, complete cds	156	156	0.18	6e-34	0.98	JF719680.1
Clostridium difficile strain 530945H variant TcdC (tcdC) gene, tcdC-sg2 allele, partial cds	156	156	0.18	6e-34	0.98	HQ231893.1
Clostridium difficile strain 597B variant tcdC (tcdC) gene, tcdC-mb6 allele, partial cds	156	156	0.18	6e-34	0.98	FJ409553.1
Clostridium difficile strain 55767 truncated variant tcdC (tcdC) gene, tcdC-mb3 allele, complete cds	156	156	0.18	6e-34	0.98	FJ409552.1
Clostridium difficile strain R9385 variant tcdC (tcdC) gene, tcdC-mb4 allele, partial cds	156	156	0.18	6e-34	0.98	FJ409550.1
Clostridium difficile strain 3073 variant tcdC (tcdC) gene, tcdC-mb2 allele, partial cds	156	156	0.18	6e-34	0.98	FJ409549.1
Clostridium difficile strain CH6186 variant tcdC (tcdC) gene, tcdC-mb1 allele, partial cds	156	156	0.18	6e-34	0.98	FJ409548.1
Clostridium difficile strain AIP2005162 truncated TcdC (tcdC) gene, complete cds	156	156	0.18	6e-34	0.98	EU271784.1
Clostridium difficile strain KK2306 TcdC (tcdC) gene, tcdC-WT1 allele, partial cds	156	156	0.18	6e-34	0.98	EU075382.1
Clostridium difficile strain KK613 TcdC (tcdC) gene, tcdC-WT2 allele, partial cds	156	156	0.18	6e-34	0.98	EU075378.1
Clostridium difficile variant TcdC (tcdC) gene, tcdC-sc16 allele, complete cds	156	156	0.18	6e-34	0.98	DQ861424.2
Clostridium difficile variant TcdC (tcdC) gene, tcdC-sc14 allele, complete cds	156	156	0.18	6e-34	0.98	DQ861422.2
Clostridium difficile variant TcdC (tcdC) gene, tcdC-sc13 allele, complete cds	156	156	0.18	6e-34	0.98	DQ861421.2
Clostridium difficile strain KK296 TcdC (tcdC) gene, tcdC-UHBS1 allele, partial sequence	156	156	0.18	6e-34	0.98	EF447033.1
Clostridium difficile variant TcdC (tcdC) gene, tcdC-sc17 allele, complete cds	156	156	0.18	6e-34	0.98	DQ861425.1
Clostridium difficile variant TcdC (tcdC) gene, tcdC-sc15 allele, complete cds	156	156	0.18	6e-34	0.98	DQ861423.1
Clostridium difficile variant TcdC (tcdC) gene, tcdC-sc7 allele, complete cds	156	156	0.18	6e-34	0.98	DQ861416.1
Clostridium difficile variant TcdC (tcdC) gene, tcdC-sc4 allele, complete cds	156	156	0.18	6e-34	0.98	DQ861414.1
Clostridium difficile variant TcdC (tcdC) gene, tcdC-sc3 allele, complete cds	156	156	0.18	6e-34	0.98	DQ861413.1
Clostridium difficile tcdC gene for TcdC protein, strain M7	156	156	0.18	6e-34	0.98	AJ428943.1
Clostridium difficile tcdC gene for TcdC protein, strain Pd3	156	156	0.18	6e-34	0.98	AJ428942.1
[Clostridium] difficile strain psu121 truncated TcdC (tcdC) gene, complete cds	154	154	0.18	2e-33	0.98	JQ744021.1
[Clostridium] difficile tcdC DNA, pseudogene of TcdC protein, strain: JND11-001	150	150	0.18	3e-32	0.97	AB771925.1
Clostridium difficile strain CD3186 TcdC (tcdC) gene, tcdC41 allele, complete cds	150	150	0.18	3e-32	0.97	JN944630.1
Clostridium difficile strain CD3046 TcdC (tcdC) gene, tcdC39 allele, complete cds	150	150	0.18	3e-32	0.97	JN944628.1
Clostridium difficile strain CD2180 TcdC-like (tcdC) gene, tcdC36 allele, complete sequence	150	150	0.18	3e-32	0.97	JN944625.1
Clostridium difficile strain CD1809 TcdC-like (tcdC) gene, tcdC27 allele, complete sequence	150	150	0.18	3e-32	0.97	JN944620.1
Clostridium difficile strain CD1778 TcdC-like (tcdC) gene, tcdC24 allele, complete sequence	150	150	0.18	3e-32	0.97	JN944617.1

## Sheet: C2_AF_(S)
	No significant similarity found.

## Sheet: C2_AR
Description	Max score	Total score	Query cover	E value	Ident	Accession
Homo sapiens SH3 domain binding protein 2 (SH3BP2), RefSeqGene on chromosome 4	272	272	0.42	5e-69	0.96	NG_011609.1
Homo sapiens cDNA FLJ44573 fis, clone UTERU3016789, moderately similar to SH3 domain-binding protein 3BP-2	272	272	0.42	5e-69	0.96	AK126537.1
Homo sapiens cDNA FLJ42079 fis, clone SYNOV2021320, highly similar to SH3 DOMAIN-BINDING PROTEIN 3BP-2	272	272	0.42	5e-69	0.96	AK124073.1
Human DNA sequence from clone RP3-323A24 on chromosome 4, complete sequence	272	272	0.42	5e-69	0.96	AL121750.22
Human DNA sequence from clone LA04NC01-247F6 on chromosome 4, complete sequence	272	272	0.42	5e-69	0.96	Z68279.1
Macaca fascicularis complete genome, chromosome chr1	200	200	0.41	2e-47	0.88	LT160000.1

## Sheet: C3_AF
Description	Max score	Total score	Query cover	E value	Ident	Accession
Clostridium difficile strain CIDM9904 truncated TcdC (tcdC) gene, tcdC-sc1-UK6 allele, complete cds	728	728	0.44	0.0	0.99	HQ596353.1
Clostridium difficile BI1 chromosome, complete sequence	728	728	0.44	0.0	0.99	FN668941.1
Clostridium difficile complete genome, strain 2007855	728	728	0.44	0.0	0.99	FN665654.1
Clostridium difficile R20291 complete genome	728	728	0.44	0.0	0.99	FN545816.1
Clostridium difficile CD196 complete genome, strain CD196	728	728	0.44	0.0	0.99	FN538970.1
Clostridium difficile TcdC-like (tcdC) gene, complete sequence	728	728	0.44	0.0	0.99	DQ363256.1
Clostridium difficile strain 57A Cdd1 gene, partial cds; and truncated pathogenicity locus negative regulator (tcdC) gene, complete cds	728	728	0.44	0.0	0.99	DQ272239.2
[Clostridium] difficile tcdC DNA, pseudogene of TcdC protein, strain: JND11-001	723	723	0.44	0.0	0.98	AB771925.1
Clostridium difficile strain CD1809 TcdC-like (tcdC) gene, tcdC27 allele, complete sequence	723	723	0.44	0.0	0.98	JN944620.1
Clostridium difficile strain KK1161/2005 truncated variant tcdC (tcdC) gene, tcdC-mb8 allele, complete cds	723	723	0.44	0.0	0.98	FJ409555.1
Clostridium difficile variant TcdC (tcdC) gene, tcdC-sc2 allele, complete cds	723	723	0.44	0.0	0.98	DQ861426.2
Clostridium difficile strain CD1778 TcdC-like (tcdC) gene, tcdC24 allele, complete sequence	717	717	0.44	0.0	0.98	JN944617.1
Peptoclostridium difficile strain ZJCDC-1 disrupted pathogenicity gene locus, partial sequence	712	712	0.44	0.0	0.98	KP981374.1
Peptoclostridium difficile strain L693 TcdC (tcdC) gene, tcdC-xy-1 allele, complete cds	712	712	0.44	0.0	0.98	KM609431.1
[Clostridium] difficile isolate ZJCDC-1 truncated TcdC (tcdC) gene, tcdC-ZJ1 allele, complete cds	712	712	0.44	0.0	0.98	KF962642.1
Clostridium difficile strain CD1182 TcdC (tcdC) gene, tcdC30 allele, complete cds	712	712	0.44	0.0	0.98	JN944623.1
Clostridium difficile strain CD2157 TcdC (tcdC) gene, tcdC11 allele, complete cds	712	712	0.44	0.0	0.98	JN944613.1
Clostridium difficile strain WCD3 truncated TcdC gene, complete cds	712	712	0.44	0.0	0.98	JF719680.1
Clostridium difficile strain R9385 variant tcdC (tcdC) gene, tcdC-mb4 allele, partial cds	712	712	0.44	0.0	0.98	FJ409550.1
Clostridium difficile strain CH6186 variant tcdC (tcdC) gene, tcdC-mb1 allele, partial cds	712	712	0.44	0.0	0.98	FJ409548.1
Clostridium difficile strain 79A292 Cdd1 (cdd1) gene, partial cds; and TcdC (tcdC) gene, complete cds	712	712	0.44	0.0	0.98	DQ870676.1
Clostridium difficile strain 81A330 Cdd1 (cdd1) gene, partial cds; and TcdC (tcdC) gene, complete cds	712	712	0.44	0.0	0.98	DQ870675.1
Clostridium difficile strain CD451 TcdC (tcdC) gene, tcdC45 allele, complete cds	706	706	0.44	0.0	0.98	JN944633.1
Clostridium difficile strain CD3302 TcdC (tcdC) gene, tcdC43 allele, complete cds	706	706	0.44	0.0	0.98	JN944632.1
Clostridium difficile strain CD2462 TcdC (tcdC) gene, tcdC37 allele, complete cds	706	706	0.44	0.0	0.98	JN944626.1
Clostridium difficile strain CD1903 TcdC (tcdC) gene, tcdC28 allele, complete cds	706	706	0.44	0.0	0.98	JN944621.1
Clostridium difficile strain 597B variant tcdC (tcdC) gene, tcdC-mb6 allele, partial cds	706	706	0.44	0.0	0.98	FJ409553.1
Clostridium difficile strain 3073 variant tcdC (tcdC) gene, tcdC-mb2 allele, partial cds	706	706	0.44	0.0	0.98	FJ409549.1
Clostridium difficile tcdC gene for TcdC protein, strain M7	701	701	0.44	0.0	0.97	AJ428943.1
Clostridium difficile strain CIDM9899 TcdC (tcdC) gene, tcdC-UK1 allele, complete cds	695	695	0.44	0.0	0.97	HQ596344.1
Clostridium difficile tcdC gene for TcdC protein, strain Pd3	695	695	0.44	0.0	0.97	AJ428942.1
Clostridium difficile variant TcdC (tcdC) gene, tcdC-sc17 allele, complete cds	689	689	0.44	0.0	0.97	DQ861425.1
Clostridium difficile variant TcdC (tcdC) gene, tcdC-sc4 allele, complete cds	689	689	0.44	0.0	0.97	DQ861414.1
Clostridium difficile strain KK312 truncated TcdC (tcdC) gene, tcdC-UHBS2 allele, partial cds	665	665	0.44	0.0	0.96	EU075381.1
Clostridium difficile strain CD1696 TcdC-like (tcdC) gene, tcdC18 allele, complete sequence	645	645	0.44	0.0	0.94	JN944614.1
Clostridium difficile strain CD2180 TcdC-like (tcdC) gene, tcdC36 allele, complete sequence	640	640	0.44	3e-179	0.94	JN944625.1
Clostridium difficile strain CD1395 TcdC-like (tcdC) gene, tcdC26 allele, complete sequence	640	640	0.44	3e-179	0.94	JN944619.1
Clostridium difficile variant TcdC (tcdC) gene, tcdC-sc8 allele, complete cds	640	640	0.44	3e-179	0.94	DQ861417.2
Clostridium difficile strain CIDM9928 TcdC (tcdC) gene, tcdC-sc13-CA10 allele, complete cds	628	628	0.44	6e-176	0.94	HQ596358.1
Clostridium difficile strain CIDM9919 TcdC (tcdC) gene, tcdC-sc13-CA1 allele, complete cds	628	628	0.44	6e-176	0.94	HQ596357.1
Clostridium difficile strain CD3200 TcdC (tcdC) gene, tcdC42 allele, complete cds	628	628	0.44	6e-176	0.94	JN944631.1
Clostridium difficile variant TcdC (tcdC) gene, tcdC-sc13 allele, complete cds	628	628	0.44	6e-176	0.94	DQ861421.2
Clostridium difficile variant TcdC (tcdC) gene, tcdC-sc12 allele, complete cds	628	628	0.44	6e-176	0.94	DQ861420.1
Clostridium difficile strain CIDM9926 TcdC (tcdC) gene, tcdC-sc15-CA8 allele, complete cds	623	623	0.44	3e-174	0.93	HQ596359.1
Clostridium difficile strain CIDM4934 TcdC (tcdC) gene, tcdC-WA120 allele, complete cds	623	623	0.44	3e-174	0.93	HQ596348.1
Clostridium difficile strain CIDM5398 TcdC (tcdC) gene, tcdC-CIDM5398 allele, complete cds	623	623	0.44	3e-174	0.93	HQ596347.1
Clostridium difficile strain CD3186 TcdC (tcdC) gene, tcdC41 allele, complete cds	623	623	0.44	3e-174	0.93	JN944630.1
Clostridium difficile strain CD2981 TcdC (tcdC) gene, tcdC38 allele, complete cds	623	623	0.44	3e-174	0.93	JN944627.1
Clostridium difficile strain CD1889 TcdC (tcdC) gene, tcdC29 allele, complete cds	623	623	0.44	3e-174	0.93	JN944622.1
Clostridium difficile strain CD1495 TcdC (tcdC) gene, tcdC21 allele, complete cds	623	623	0.44	3e-174	0.93	JN944615.1
Clostridium difficile strain 530945H variant TcdC (tcdC) gene, tcdC-sg2 allele, partial cds	623	623	0.44	3e-174	0.93	HQ231893.1
Clostridium difficile strain KK613 TcdC (tcdC) gene, tcdC-WT2 allele, partial cds	623	623	0.44	3e-174	0.93	EU075378.1
Clostridium difficile variant TcdC (tcdC) gene, tcdC-sc15 allele, complete cds	623	623	0.44	3e-174	0.93	DQ861423.1
Peptoclostridium difficile strain A3 TcdC (tcdC) gene, partial cds	617	617	0.44	1e-172	0.93	KT335612.1
Peptoclostridium difficile strain D55 TcdC (tcdC) gene, partial cds	617	617	0.44	1e-172	0.93	KT335610.1
Peptoclostridium difficile strain A16 TcdC (tcdC) gene, partial cds	617	617	0.44	1e-172	0.93	KT335609.1
Peptoclostridium difficile BJ08, complete genome	617	617	0.44	1e-172	0.93	CP003939.1
Clostridium difficile strain CIDM9064 TcdC (tcdC) gene, tcdC-sc7-1470 allele, complete cds	617	617	0.44	1e-172	0.93	HQ596355.1
Clostridium difficile strain CIDM4932 TcdC (tcdC) gene, tcdC-WA111 allele, complete cds	617	617	0.44	1e-172	0.93	HQ596346.1
Clostridium difficile strain CD1785 TcdC (tcdC) gene, tcdC25 allele, complete cds	617	617	0.44	1e-172	0.93	JN944618.1
Clostridium difficile strain 530418I variant TcdC (tcdC) gene, tcdC-sg1 allele, partial cds	617	617	0.44	1e-172	0.93	HQ231892.1
Clostridium difficile M68, complete genome	617	617	0.44	1e-172	0.93	FN668375.1
Clostridium difficile complete genome, strain CF5	617	617	0.44	1e-172	0.93	FN665652.1
Clostridium difficile variant TcdC (tcdC) gene, tcdC-sc14 allele, complete cds	617	617	0.44	1e-172	0.93	DQ861422.2
Clostridium difficile variant TcdC (tcdC) gene, tcdC-sc7 allele, complete cds	617	617	0.44	1e-172	0.93	DQ861416.1
Clostridioides difficile strain 630 delta erm, complete genome	612	612	0.44	6e-171	0.93	CP016318.1
Clostridioides difficile strain BR81, complete genome	612	612	0.44	6e-171	0.93	CP019870.1
Clostridioides difficile strain LEM1, complete genome	612	612	0.44	6e-171	0.93	CP019469.1
Clostridioides difficile 630, complete genome	612	612	0.44	6e-171	0.93	CP010905.2
Peptoclostridium difficile strain 08ACD0030, complete genome	612	612	0.44	6e-171	0.93	CP010888.1
Peptoclostridium difficile genome assembly CD630DERM, chromosome : 1	612	612	0.44	6e-171	0.93	LN614756.1
Clostridium difficile strain CIDM9914 TcdC (tcdC) gene, tcdC-sc9-NL-6 allele, complete cds	612	612	0.44	6e-171	0.93	HQ596356.1
Clostridium difficile strain CIDM4923 TcdC (tcdC) gene, tcdC-WA47 allele, complete cds	612	612	0.44	6e-171	0.93	HQ596352.1
Clostridium difficile strain CIDM4927 TcdC (tcdC) gene, tcdC-WA90 allele, complete cds	612	612	0.44	6e-171	0.93	HQ596351.1
Clostridium difficile strain CIDM9900 TcdC (tcdC) gene, tcdC-UK2 allele, complete cds	612	612	0.44	6e-171	0.93	HQ596350.1
Clostridium difficile strain KK3056 TcdC (tcdC) gene, tcdC-WT4 allele, partial cds	612	612	0.44	6e-171	0.93	EU075380.1
Clostridium difficile variant TcdC (tcdC) gene, tcdC-sc9 allele, complete cds	612	612	0.44	6e-171	0.93	DQ861418.1
Clostridium difficile 630 complete genome	612	612	0.44	6e-171	0.93	AM180355.1
Clostridium difficile ORFtxe3 gene, complete cds	612	612	0.44	6e-171	0.93	U25132.1
Clostridium difficile strain CD1737 TcdC-like (tcdC) gene, tcdC23 allele, complete sequence	608	608	0.44	8e-170	0.93	JN944616.1
Clostridioides difficile strain FDAARGOS_267, complete genome	606	606	0.44	3e-169	0.93	CP020424.1
Peptoclostridium difficile ATCC 9689 = DSM 1296, complete genome	606	606	0.44	3e-169	0.93	CP011968.1
Clostridium difficile strain CIDM9931 TcdC (tcdC) gene, tcdC-sc3-US33 allele, complete cds	606	606	0.44	3e-169	0.93	HQ596354.1
Clostridium difficile strain CIDM9937 TcdC (tcdC) gene, tcdC-US40 allele, complete cds	606	606	0.44	3e-169	0.93	HQ596345.1
Clostridium difficile strain CD3089 TcdC (tcdC) gene, tcdC40 allele, complete cds	606	606	0.44	3e-169	0.93	JN944629.1
Clostridium difficile strain CD3046 TcdC (tcdC) gene, tcdC39 allele, complete cds	606	606	0.44	3e-169	0.93	JN944628.1
Clostridium difficile strain CD1625 TcdC (tcdC) gene, tcdC6 allele, complete cds	606	606	0.44	3e-169	0.93	JN944612.1
Clostridium difficile BI9 chromosome	606	606	0.44	3e-169	0.93	FN668944.1
Clostridium difficile strain KK2443/2006 variant tcdC (tcdC) gene, tcdC-mb7 allele, partial cds	606	606	0.44	3e-169	0.93	FJ409554.1
Clostridium difficile strain KK2306 TcdC (tcdC) gene, tcdC-WT1 allele, partial cds	606	606	0.44	3e-169	0.93	EU075382.1
Clostridium difficile strain KK2685 TcdC (tcdC) gene, tcdC-WT3 allele, partial cds	606	606	0.44	3e-169	0.93	EU075379.1
Clostridium difficile variant TcdC (tcdC) gene, tcdC-sc10 allele, complete cds	606	606	0.44	3e-169	0.93	DQ861419.1
Clostridium difficile variant TcdC (tcdC) gene, tcdC-sc5 allele, complete cds	606	606	0.44	3e-169	0.93	DQ861415.1
Clostridium difficile variant TcdC (tcdC) gene, tcdC-sc3 allele, complete cds	606	606	0.44	3e-169	0.93	DQ861413.1
Clostridium difficile strain ATCC 43594 Cdd1 (cdd1) gene, partial cds; and TcdC (tcdC) gene, complete cds	606	606	0.44	3e-169	0.93	DQ870674.1
C.difficile cdu2, cdu1, tcdD, tcdB, tcdE, tcdA, tcdC, cdd1, cdd2, cdd3, and cdd4 genes	593	593	0.44	2e-165	0.92	X92982.1
C.difficile dtxA gene	593	593	0.44	2e-165	0.92	X57190.1
Clostridium difficile toxin B (toxB) gene, partial cds; putative regulatory protein (txe2) gene, complete cds; and toxin A (toxA) gene, partial rearranged sequence	588	588	0.42	1e-163	0.94	AF035716.1
Clostridium difficile (strain 8864) pathogenicity DNA locus (tcdD, tcdB, tcdE, tcdA and partial cdd1 and cdu1 genes)	568	568	0.41	1e-157	0.93	AJ011301.1
C.difficile tcdA, tdcC genes and partial cdd1 gene	568	568	0.41	1e-157	0.93	Y10689.1

## Sheet: C3_AR
Description	Max score	Total score	Query cover	E value	Ident	Accession
Clostridium difficile strain CIDM9904 truncated TcdC (tcdC) gene, tcdC-sc1-UK6 allele, complete cds	728	728	0.73	0.0	0.99	HQ596353.1
Clostridium difficile BI1 chromosome, complete sequence	728	728	0.73	0.0	0.99	FN668941.1
Clostridium difficile complete genome, strain 2007855	728	728	0.73	0.0	0.99	FN665654.1
Clostridium difficile R20291 complete genome	728	728	0.73	0.0	0.99	FN545816.1
Clostridium difficile CD196 complete genome, strain CD196	728	728	0.73	0.0	0.99	FN538970.1
Clostridium difficile strain 57A Cdd1 gene, partial cds; and truncated pathogenicity locus negative regulator (tcdC) gene, complete cds	728	728	0.73	0.0	0.99	DQ272239.2
Clostridium difficile TcdC-like (tcdC) gene, complete sequence	710	710	0.7	0.0	0.99	DQ363256.1
Peptoclostridium difficile strain ZJCDC-1 disrupted pathogenicity gene locus, partial sequence	706	706	0.73	0.0	0.98	KP981374.1
[Clostridium] difficile tcdC DNA, pseudogene of TcdC protein, strain: JND11-001	706	706	0.7	0.0	0.99	AB771925.1
Clostridium difficile strain CD1809 TcdC-like (tcdC) gene, tcdC27 allele, complete sequence	706	706	0.7	0.0	0.99	JN944620.1
Clostridium difficile strain KK1161/2005 truncated variant tcdC (tcdC) gene, tcdC-mb8 allele, complete cds	706	706	0.7	0.0	0.99	FJ409555.1
Clostridium difficile variant TcdC (tcdC) gene, tcdC-sc2 allele, complete cds	706	706	0.7	0.0	0.99	DQ861426.2
Clostridium difficile strain 79A292 Cdd1 (cdd1) gene, partial cds; and TcdC (tcdC) gene, complete cds	706	706	0.73	0.0	0.98	DQ870676.1
Clostridium difficile strain 81A330 Cdd1 (cdd1) gene, partial cds; and TcdC (tcdC) gene, complete cds	706	706	0.73	0.0	0.98	DQ870675.1
Clostridium difficile strain CD1778 TcdC-like (tcdC) gene, tcdC24 allele, complete sequence	701	701	0.7	0.0	0.99	JN944617.1
Peptoclostridium difficile strain L693 TcdC (tcdC) gene, tcdC-xy-1 allele, complete cds	689	689	0.7	0.0	0.99	KM609431.1
[Clostridium] difficile isolate ZJCDC-1 truncated TcdC (tcdC) gene, tcdC-ZJ1 allele, complete cds	689	689	0.7	0.0	0.99	KF962642.1
Clostridium difficile strain CIDM9899 TcdC (tcdC) gene, tcdC-UK1 allele, complete cds	689	689	0.73	0.0	0.97	HQ596344.1
Clostridium difficile strain CD1182 TcdC (tcdC) gene, tcdC30 allele, complete cds	689	689	0.7	0.0	0.99	JN944623.1
Clostridium difficile strain CD1903 TcdC (tcdC) gene, tcdC28 allele, complete cds	689	689	0.7	0.0	0.99	JN944621.1
Clostridium difficile strain CD2157 TcdC (tcdC) gene, tcdC11 allele, complete cds	689	689	0.7	0.0	0.99	JN944613.1
Clostridium difficile strain WCD3 truncated TcdC gene, complete cds	689	689	0.7	0.0	0.99	JF719680.1
Clostridium difficile strain R9385 variant tcdC (tcdC) gene, tcdC-mb4 allele, partial cds	689	689	0.7	0.0	0.99	FJ409550.1
Clostridium difficile strain 3073 variant tcdC (tcdC) gene, tcdC-mb2 allele, partial cds	689	689	0.7	0.0	0.99	FJ409549.1
Clostridium difficile strain CH6186 variant tcdC (tcdC) gene, tcdC-mb1 allele, partial cds	689	689	0.7	0.0	0.99	FJ409548.1
Clostridium difficile strain CD451 TcdC (tcdC) gene, tcdC45 allele, complete cds	684	684	0.7	0.0	0.98	JN944633.1
Clostridium difficile strain CD3302 TcdC (tcdC) gene, tcdC43 allele, complete cds	684	684	0.7	0.0	0.98	JN944632.1
Clostridium difficile strain CD2462 TcdC (tcdC) gene, tcdC37 allele, complete cds	684	684	0.7	0.0	0.98	JN944626.1
Clostridium difficile strain 597B variant tcdC (tcdC) gene, tcdC-mb6 allele, partial cds	684	684	0.7	0.0	0.98	FJ409553.1
Clostridium difficile tcdC gene for TcdC protein, strain M7	678	678	0.7	0.0	0.98	AJ428943.1
Clostridium difficile tcdC gene for TcdC protein, strain Pd3	673	673	0.7	0.0	0.98	AJ428942.1
Clostridium difficile variant TcdC (tcdC) gene, tcdC-sc17 allele, complete cds	667	667	0.7	0.0	0.98	DQ861425.1
Clostridium difficile variant TcdC (tcdC) gene, tcdC-sc4 allele, complete cds	667	667	0.7	0.0	0.98	DQ861414.1
Clostridium difficile strain KK312 truncated TcdC (tcdC) gene, tcdC-UHBS2 allele, partial cds	641	641	0.7	5e-180	0.97	EU075381.1
Clostridium difficile strain CD1696 TcdC-like (tcdC) gene, tcdC18 allele, complete sequence	627	627	0.7	1e-175	0.95	JN944614.1
Clostridium difficile strain CIDM9928 TcdC (tcdC) gene, tcdC-sc13-CA10 allele, complete cds	623	623	0.73	2e-174	0.94	HQ596358.1
Clostridium difficile strain CIDM9919 TcdC (tcdC) gene, tcdC-sc13-CA1 allele, complete cds	623	623	0.73	2e-174	0.94	HQ596357.1
Clostridium difficile strain CD2180 TcdC-like (tcdC) gene, tcdC36 allele, complete sequence	621	621	0.7	6e-174	0.95	JN944625.1
Clostridium difficile variant TcdC (tcdC) gene, tcdC-sc8 allele, complete cds	621	621	0.7	6e-174	0.95	DQ861417.2
Clostridium difficile strain CIDM9926 TcdC (tcdC) gene, tcdC-sc15-CA8 allele, complete cds	617	617	0.73	8e-173	0.94	HQ596359.1
Clostridium difficile strain CIDM4934 TcdC (tcdC) gene, tcdC-WA120 allele, complete cds	617	617	0.73	8e-173	0.94	HQ596348.1
Clostridium difficile strain CIDM5398 TcdC (tcdC) gene, tcdC-CIDM5398 allele, complete cds	617	617	0.73	8e-173	0.94	HQ596347.1
Clostridium difficile strain CIDM4921 truncated TcdC (tcdC) gene, tcdC-WA39 allele, complete cds	616	616	0.64	3e-172	0.98	HQ596349.1
Clostridium difficile strain CD1395 TcdC-like (tcdC) gene, tcdC26 allele, complete sequence	616	616	0.7	3e-172	0.95	JN944619.1
Clostridium difficile complete genome, strain M120	616	616	0.64	3e-172	0.98	FN665653.1
Peptoclostridium difficile BJ08, complete genome	612	612	0.73	4e-171	0.93	CP003939.1
[Clostridium] difficile strain psu121 truncated TcdC (tcdC) gene, complete cds	612	612	0.61	4e-171	0.99	JQ744021.1
Clostridium difficile strain CIDM9064 TcdC (tcdC) gene, tcdC-sc7-1470 allele, complete cds	612	612	0.73	4e-171	0.93	HQ596355.1
Clostridium difficile strain CIDM4932 TcdC (tcdC) gene, tcdC-WA111 allele, complete cds	612	612	0.73	4e-171	0.93	HQ596346.1
Clostridium difficile M68, complete genome	612	612	0.73	4e-171	0.93	FN668375.1
Clostridium difficile complete genome, strain CF5	612	612	0.73	4e-171	0.93	FN665652.1
Clostridium difficile variant TcdC (tcdC) gene, tcdC-sc12 allele, complete cds	612	612	0.7	4e-171	0.95	DQ861420.1
Clostridioides difficile strain BR81, complete genome	610	610	0.64	1e-170	0.97	CP019870.1
Clostridium difficile strain CIDM4923 TcdC (tcdC) gene, tcdC-WA47 allele, complete cds	610	610	0.64	1e-170	0.97	HQ596352.1
Clostridium difficile strain CIDM4927 TcdC (tcdC) gene, tcdC-WA90 allele, complete cds	610	610	0.64	1e-170	0.97	HQ596351.1
Clostridium difficile strain CIDM9900 TcdC (tcdC) gene, tcdC-UK2 allele, complete cds	610	610	0.64	1e-170	0.97	HQ596350.1
C.difficile cdu2, cdu1, tcdD, tcdB, tcdE, tcdA, tcdC, cdd1, cdd2, cdd3, and cdd4 genes	610	610	0.64	1e-170	0.97	X92982.1
Clostridium difficile ORFtxe3 gene, complete cds	610	610	0.64	1e-170	0.97	U25132.1
C.difficile dtxA gene	610	610	0.64	1e-170	0.97	X57190.1
Clostridium difficile strain CD3200 TcdC (tcdC) gene, tcdC42 allele, complete cds	606	606	0.7	2e-169	0.94	JN944631.1
Clostridium difficile variant TcdC (tcdC) gene, tcdC-sc13 allele, complete cds	606	606	0.7	2e-169	0.94	DQ861421.2
Clostridioides difficile strain 630 delta erm, complete genome	604	604	0.64	6e-169	0.97	CP016318.1
Clostridioides difficile strain FDAARGOS_267, complete genome	604	604	0.64	6e-169	0.97	CP020424.1
Clostridioides difficile strain LEM1, complete genome	604	604	0.64	6e-169	0.97	CP019469.1
Clostridioides difficile 630, complete genome	604	604	0.64	6e-169	0.97	CP010905.2
Peptoclostridium difficile strain 08ACD0030, complete genome	604	604	0.64	6e-169	0.97	CP010888.1
Peptoclostridium difficile ATCC 9689 = DSM 1296, complete genome	604	604	0.64	6e-169	0.97	CP011968.1
Peptoclostridium difficile genome assembly CD630DERM, chromosome : 1	604	604	0.64	6e-169	0.97	LN614756.1
Clostridium difficile strain CIDM9914 TcdC (tcdC) gene, tcdC-sc9-NL-6 allele, complete cds	604	604	0.64	6e-169	0.97	HQ596356.1
Clostridium difficile strain CIDM9931 TcdC (tcdC) gene, tcdC-sc3-US33 allele, complete cds	604	604	0.64	6e-169	0.97	HQ596354.1
Clostridium difficile BI9 chromosome	604	604	0.64	6e-169	0.97	FN668944.1
Clostridium difficile 630 complete genome	604	604	0.64	6e-169	0.97	AM180355.1
Clostridium difficile strain ATCC 43594 Cdd1 (cdd1) gene, partial cds; and TcdC (tcdC) gene, complete cds	604	604	0.64	6e-169	0.97	DQ870674.1
Peptoclostridium difficile strain A3 TcdC (tcdC) gene, partial cds	601	601	0.7	8e-168	0.94	KT335612.1
Clostridium difficile strain CD2981 TcdC (tcdC) gene, tcdC38 allele, complete cds	601	601	0.7	8e-168	0.94	JN944627.1
Clostridium difficile strain CD1889 TcdC (tcdC) gene, tcdC29 allele, complete cds	601	601	0.7	8e-168	0.94	JN944622.1
Clostridium difficile strain CD1495 TcdC (tcdC) gene, tcdC21 allele, complete cds	601	601	0.7	8e-168	0.94	JN944615.1
Clostridium difficile strain 530945H variant TcdC (tcdC) gene, tcdC-sg2 allele, partial cds	601	601	0.7	8e-168	0.94	HQ231893.1
Clostridium difficile strain KK613 TcdC (tcdC) gene, tcdC-WT2 allele, partial cds	601	601	0.7	8e-168	0.94	EU075378.1
Clostridium difficile variant TcdC (tcdC) gene, tcdC-sc15 allele, complete cds	601	601	0.7	8e-168	0.94	DQ861423.1
Clostridium difficile strain CIDM9937 TcdC (tcdC) gene, tcdC-US40 allele, complete cds	599	599	0.64	3e-167	0.97	HQ596345.1
Clostridium difficile strain SUC36 truncated variant tcdC (tcdC) gene, tcdC-mb5 allele, complete cds	597	597	0.61	1e-166	0.99	FJ409551.1
Clostridium difficile variant TcdC (tcdC) gene, tcdC-A1 allele, complete sequence	597	597	0.61	1e-166	0.99	EF470292.1
Clostridium difficile tcdC gene for TcdC protein, strain Pd5	597	597	0.61	1e-166	0.99	AJ428941.1
Peptoclostridium difficile strain D55 TcdC (tcdC) gene, partial cds	595	595	0.7	4e-166	0.94	KT335610.1
Peptoclostridium difficile strain A16 TcdC (tcdC) gene, partial cds	595	595	0.7	4e-166	0.94	KT335609.1
Clostridium difficile strain CD3186 TcdC (tcdC) gene, tcdC41 allele, complete cds	595	595	0.7	4e-166	0.94	JN944630.1
Clostridium difficile strain CD1785 TcdC (tcdC) gene, tcdC25 allele, complete cds	595	595	0.7	4e-166	0.94	JN944618.1
Clostridium difficile variant TcdC (tcdC) gene, tcdC-sc14 allele, complete cds	595	595	0.7	4e-166	0.94	DQ861422.2
Clostridium difficile variant TcdC (tcdC) gene, tcdC-sc7 allele, complete cds	595	595	0.7	4e-166	0.94	DQ861416.1
Clostridium difficile (strain 8864) pathogenicity DNA locus (tcdD, tcdB, tcdE, tcdA and partial cdd1 and cdu1 genes)	592	592	0.73	5e-165	0.93	AJ011301.1
C.difficile tcdA, tdcC genes and partial cdd1 gene	592	592	0.73	5e-165	0.93	Y10689.1
Clostridium difficile strain KK2443/2006 variant tcdC (tcdC) gene, tcdC-mb7 allele, partial cds	586	586	0.61	2e-163	0.98	FJ409554.1
Clostridium difficile strain KK2306 TcdC (tcdC) gene, tcdC-WT1 allele, partial cds	586	586	0.61	2e-163	0.98	EU075382.1
Clostridium difficile strain KK3056 TcdC (tcdC) gene, tcdC-WT4 allele, partial cds	586	586	0.61	2e-163	0.98	EU075380.1
Clostridium difficile strain KK2685 TcdC (tcdC) gene, tcdC-WT3 allele, partial cds	586	586	0.61	2e-163	0.98	EU075379.1
Clostridium difficile variant TcdC (tcdC) gene, tcdC-sc9 allele, complete cds	586	586	0.61	2e-163	0.98	DQ861418.1
Clostridium difficile variant TcdC (tcdC) gene, tcdC-sc5 allele, complete cds	586	586	0.61	2e-163	0.98	DQ861415.1
Clostridium difficile variant TcdC (tcdC) gene, tcdC-sc3 allele, complete cds	586	586	0.61	2e-163	0.98	DQ861413.1
Clostridium difficile strain CD1737 TcdC-like (tcdC) gene, tcdC23 allele, complete sequence	582	582	0.61	3e-162	0.98	JN944616.1

## Sheet: C4_AF
Description	Max score	Total score	Query cover	E value	Ident	Accession
Clostridium difficile strain CIDM9904 truncated TcdC (tcdC) gene, tcdC-sc1-UK6 allele, complete cds	712	712	0.42	0.0	1	HQ596353.1
Clostridium difficile BI1 chromosome, complete sequence	712	712	0.42	0.0	1	FN668941.1
Clostridium difficile complete genome, strain 2007855	712	712	0.42	0.0	1	FN665654.1
Clostridium difficile R20291 complete genome	712	712	0.42	0.0	1	FN545816.1
Clostridium difficile CD196 complete genome, strain CD196	712	712	0.42	0.0	1	FN538970.1
Clostridium difficile TcdC-like (tcdC) gene, complete sequence	712	712	0.42	0.0	1	DQ363256.1
Clostridium difficile strain 57A Cdd1 gene, partial cds; and truncated pathogenicity locus negative regulator (tcdC) gene, complete cds	712	712	0.42	0.0	1	DQ272239.2
[Clostridium] difficile tcdC DNA, pseudogene of TcdC protein, strain: JND11-001	706	706	0.42	0.0	0.99	AB771925.1
Clostridium difficile strain CD1809 TcdC-like (tcdC) gene, tcdC27 allele, complete sequence	706	706	0.42	0.0	0.99	JN944620.1
Clostridium difficile strain KK1161/2005 truncated variant tcdC (tcdC) gene, tcdC-mb8 allele, complete cds	706	706	0.42	0.0	0.99	FJ409555.1
Clostridium difficile variant TcdC (tcdC) gene, tcdC-sc2 allele, complete cds	706	706	0.42	0.0	0.99	DQ861426.2
Clostridium difficile strain CD1778 TcdC-like (tcdC) gene, tcdC24 allele, complete sequence	701	701	0.42	0.0	0.99	JN944617.1
Peptoclostridium difficile strain ZJCDC-1 disrupted pathogenicity gene locus, partial sequence	695	695	0.42	0.0	0.99	KP981374.1
Peptoclostridium difficile strain L693 TcdC (tcdC) gene, tcdC-xy-1 allele, complete cds	695	695	0.42	0.0	0.99	KM609431.1
[Clostridium] difficile isolate ZJCDC-1 truncated TcdC (tcdC) gene, tcdC-ZJ1 allele, complete cds	695	695	0.42	0.0	0.99	KF962642.1
Clostridium difficile strain CD1182 TcdC (tcdC) gene, tcdC30 allele, complete cds	695	695	0.42	0.0	0.99	JN944623.1
Clostridium difficile strain CD2157 TcdC (tcdC) gene, tcdC11 allele, complete cds	695	695	0.42	0.0	0.99	JN944613.1
Clostridium difficile strain WCD3 truncated TcdC gene, complete cds	695	695	0.42	0.0	0.99	JF719680.1
Clostridium difficile strain R9385 variant tcdC (tcdC) gene, tcdC-mb4 allele, partial cds	695	695	0.42	0.0	0.99	FJ409550.1
Clostridium difficile strain CH6186 variant tcdC (tcdC) gene, tcdC-mb1 allele, partial cds	695	695	0.42	0.0	0.99	FJ409548.1
Clostridium difficile strain 79A292 Cdd1 (cdd1) gene, partial cds; and TcdC (tcdC) gene, complete cds	695	695	0.42	0.0	0.99	DQ870676.1
Clostridium difficile strain 81A330 Cdd1 (cdd1) gene, partial cds; and TcdC (tcdC) gene, complete cds	695	695	0.42	0.0	0.99	DQ870675.1
Clostridium difficile strain CD451 TcdC (tcdC) gene, tcdC45 allele, complete cds	689	689	0.42	0.0	0.99	JN944633.1
Clostridium difficile strain CD3302 TcdC (tcdC) gene, tcdC43 allele, complete cds	689	689	0.42	0.0	0.99	JN944632.1
Clostridium difficile strain CD2462 TcdC (tcdC) gene, tcdC37 allele, complete cds	689	689	0.42	0.0	0.99	JN944626.1
Clostridium difficile strain CD1903 TcdC (tcdC) gene, tcdC28 allele, complete cds	689	689	0.42	0.0	0.99	JN944621.1
Clostridium difficile strain 597B variant tcdC (tcdC) gene, tcdC-mb6 allele, partial cds	689	689	0.42	0.0	0.99	FJ409553.1
Clostridium difficile strain 3073 variant tcdC (tcdC) gene, tcdC-mb2 allele, partial cds	689	689	0.42	0.0	0.99	FJ409549.1
Clostridium difficile tcdC gene for TcdC protein, strain M7	684	684	0.42	0.0	0.99	AJ428943.1
Clostridium difficile strain CIDM9899 TcdC (tcdC) gene, tcdC-UK1 allele, complete cds	678	678	0.42	0.0	0.98	HQ596344.1
Clostridium difficile tcdC gene for TcdC protein, strain Pd3	678	678	0.42	0.0	0.98	AJ428942.1
Clostridium difficile variant TcdC (tcdC) gene, tcdC-sc17 allele, complete cds	673	673	0.42	0.0	0.98	DQ861425.1
Clostridium difficile variant TcdC (tcdC) gene, tcdC-sc4 allele, complete cds	673	673	0.42	0.0	0.98	DQ861414.1
Clostridium difficile strain KK312 truncated TcdC (tcdC) gene, tcdC-UHBS2 allele, partial cds	649	649	0.42	0.0	0.97	EU075381.1
Clostridium difficile strain CD1696 TcdC-like (tcdC) gene, tcdC18 allele, complete sequence	628	628	0.42	6e-176	0.96	JN944614.1
Clostridium difficile strain CD2180 TcdC-like (tcdC) gene, tcdC36 allele, complete sequence	623	623	0.42	3e-174	0.95	JN944625.1
Clostridium difficile strain CD1395 TcdC-like (tcdC) gene, tcdC26 allele, complete sequence	623	623	0.42	3e-174	0.95	JN944619.1
Clostridium difficile variant TcdC (tcdC) gene, tcdC-sc8 allele, complete cds	623	623	0.42	3e-174	0.95	DQ861417.2
Clostridium difficile strain CIDM9928 TcdC (tcdC) gene, tcdC-sc13-CA10 allele, complete cds	612	612	0.42	6e-171	0.95	HQ596358.1
Clostridium difficile strain CIDM9919 TcdC (tcdC) gene, tcdC-sc13-CA1 allele, complete cds	612	612	0.42	6e-171	0.95	HQ596357.1
Clostridium difficile strain CD3200 TcdC (tcdC) gene, tcdC42 allele, complete cds	612	612	0.42	6e-171	0.95	JN944631.1
Clostridium difficile variant TcdC (tcdC) gene, tcdC-sc13 allele, complete cds	612	612	0.42	6e-171	0.95	DQ861421.2
Clostridium difficile variant TcdC (tcdC) gene, tcdC-sc12 allele, complete cds	612	612	0.42	6e-171	0.95	DQ861420.1
Clostridium difficile strain CIDM9926 TcdC (tcdC) gene, tcdC-sc15-CA8 allele, complete cds	606	606	0.42	3e-169	0.95	HQ596359.1
Clostridium difficile strain CIDM4934 TcdC (tcdC) gene, tcdC-WA120 allele, complete cds	606	606	0.42	3e-169	0.95	HQ596348.1
Clostridium difficile strain CIDM5398 TcdC (tcdC) gene, tcdC-CIDM5398 allele, complete cds	606	606	0.42	3e-169	0.95	HQ596347.1
Clostridium difficile strain CD3186 TcdC (tcdC) gene, tcdC41 allele, complete cds	606	606	0.42	3e-169	0.95	JN944630.1
Clostridium difficile strain CD2981 TcdC (tcdC) gene, tcdC38 allele, complete cds	606	606	0.42	3e-169	0.95	JN944627.1
Clostridium difficile strain CD1889 TcdC (tcdC) gene, tcdC29 allele, complete cds	606	606	0.42	3e-169	0.95	JN944622.1
Clostridium difficile strain CD1495 TcdC (tcdC) gene, tcdC21 allele, complete cds	606	606	0.42	3e-169	0.95	JN944615.1
Clostridium difficile strain 530945H variant TcdC (tcdC) gene, tcdC-sg2 allele, partial cds	606	606	0.42	3e-169	0.95	HQ231893.1
Clostridium difficile strain KK613 TcdC (tcdC) gene, tcdC-WT2 allele, partial cds	606	606	0.42	3e-169	0.95	EU075378.1
Clostridium difficile variant TcdC (tcdC) gene, tcdC-sc15 allele, complete cds	606	606	0.42	3e-169	0.95	DQ861423.1
Peptoclostridium difficile strain A3 TcdC (tcdC) gene, partial cds	601	601	0.42	1e-167	0.94	KT335612.1
Peptoclostridium difficile strain D55 TcdC (tcdC) gene, partial cds	601	601	0.42	1e-167	0.94	KT335610.1
Peptoclostridium difficile strain A16 TcdC (tcdC) gene, partial cds	601	601	0.42	1e-167	0.94	KT335609.1
Peptoclostridium difficile BJ08, complete genome	601	601	0.42	1e-167	0.94	CP003939.1
Clostridium difficile strain CIDM9064 TcdC (tcdC) gene, tcdC-sc7-1470 allele, complete cds	601	601	0.42	1e-167	0.94	HQ596355.1
Clostridium difficile strain CIDM4932 TcdC (tcdC) gene, tcdC-WA111 allele, complete cds	601	601	0.42	1e-167	0.94	HQ596346.1
Clostridium difficile strain CD1785 TcdC (tcdC) gene, tcdC25 allele, complete cds	601	601	0.42	1e-167	0.94	JN944618.1
Clostridium difficile strain 530418I variant TcdC (tcdC) gene, tcdC-sg1 allele, partial cds	601	601	0.42	1e-167	0.94	HQ231892.1
Clostridium difficile M68, complete genome	601	601	0.42	1e-167	0.94	FN668375.1
Clostridium difficile complete genome, strain CF5	601	601	0.42	1e-167	0.94	FN665652.1
Clostridium difficile variant TcdC (tcdC) gene, tcdC-sc14 allele, complete cds	601	601	0.42	1e-167	0.94	DQ861422.2
Clostridium difficile variant TcdC (tcdC) gene, tcdC-sc7 allele, complete cds	601	601	0.42	1e-167	0.94	DQ861416.1
Clostridioides difficile strain 630 delta erm, complete genome	595	595	0.42	6e-166	0.94	CP016318.1
Clostridioides difficile strain BR81, complete genome	595	595	0.42	6e-166	0.94	CP019870.1
Clostridioides difficile strain LEM1, complete genome	595	595	0.42	6e-166	0.94	CP019469.1
Clostridioides difficile 630, complete genome	595	595	0.42	6e-166	0.94	CP010905.2
Peptoclostridium difficile strain 08ACD0030, complete genome	595	595	0.42	6e-166	0.94	CP010888.1
Peptoclostridium difficile genome assembly CD630DERM, chromosome : 1	595	595	0.42	6e-166	0.94	LN614756.1
Clostridium difficile strain CIDM9914 TcdC (tcdC) gene, tcdC-sc9-NL-6 allele, complete cds	595	595	0.42	6e-166	0.94	HQ596356.1
Clostridium difficile strain CIDM4923 TcdC (tcdC) gene, tcdC-WA47 allele, complete cds	595	595	0.42	6e-166	0.94	HQ596352.1
Clostridium difficile strain CIDM4927 TcdC (tcdC) gene, tcdC-WA90 allele, complete cds	595	595	0.42	6e-166	0.94	HQ596351.1
Clostridium difficile strain CIDM9900 TcdC (tcdC) gene, tcdC-UK2 allele, complete cds	595	595	0.42	6e-166	0.94	HQ596350.1
Clostridium difficile strain KK3056 TcdC (tcdC) gene, tcdC-WT4 allele, partial cds	595	595	0.42	6e-166	0.94	EU075380.1
Clostridium difficile variant TcdC (tcdC) gene, tcdC-sc9 allele, complete cds	595	595	0.42	6e-166	0.94	DQ861418.1
Clostridium difficile 630 complete genome	595	595	0.42	6e-166	0.94	AM180355.1
Clostridium difficile ORFtxe3 gene, complete cds	595	595	0.42	6e-166	0.94	U25132.1
Clostridium difficile strain CD1737 TcdC-like (tcdC) gene, tcdC23 allele, complete sequence	592	592	0.42	8e-165	0.94	JN944616.1
Clostridioides difficile strain FDAARGOS_267, complete genome	590	590	0.42	3e-164	0.94	CP020424.1
Peptoclostridium difficile ATCC 9689 = DSM 1296, complete genome	590	590	0.42	3e-164	0.94	CP011968.1
Clostridium difficile strain CIDM9931 TcdC (tcdC) gene, tcdC-sc3-US33 allele, complete cds	590	590	0.42	3e-164	0.94	HQ596354.1
Clostridium difficile strain CIDM9937 TcdC (tcdC) gene, tcdC-US40 allele, complete cds	590	590	0.42	3e-164	0.94	HQ596345.1
Clostridium difficile strain CD3089 TcdC (tcdC) gene, tcdC40 allele, complete cds	590	590	0.42	3e-164	0.94	JN944629.1
Clostridium difficile strain CD3046 TcdC (tcdC) gene, tcdC39 allele, complete cds	590	590	0.42	3e-164	0.94	JN944628.1
Clostridium difficile strain CD1625 TcdC (tcdC) gene, tcdC6 allele, complete cds	590	590	0.42	3e-164	0.94	JN944612.1
Clostridium difficile BI9 chromosome	590	590	0.42	3e-164	0.94	FN668944.1
Clostridium difficile strain KK2443/2006 variant tcdC (tcdC) gene, tcdC-mb7 allele, partial cds	590	590	0.42	3e-164	0.94	FJ409554.1
Clostridium difficile strain KK2306 TcdC (tcdC) gene, tcdC-WT1 allele, partial cds	590	590	0.42	3e-164	0.94	EU075382.1
Clostridium difficile strain KK2685 TcdC (tcdC) gene, tcdC-WT3 allele, partial cds	590	590	0.42	3e-164	0.94	EU075379.1
Clostridium difficile variant TcdC (tcdC) gene, tcdC-sc10 allele, complete cds	590	590	0.42	3e-164	0.94	DQ861419.1
Clostridium difficile variant TcdC (tcdC) gene, tcdC-sc5 allele, complete cds	590	590	0.42	3e-164	0.94	DQ861415.1
Clostridium difficile variant TcdC (tcdC) gene, tcdC-sc3 allele, complete cds	590	590	0.42	3e-164	0.94	DQ861413.1
Clostridium difficile strain ATCC 43594 Cdd1 (cdd1) gene, partial cds; and TcdC (tcdC) gene, complete cds	590	590	0.42	3e-164	0.94	DQ870674.1
Clostridium difficile toxin B (toxB) gene, partial cds; putative regulatory protein (txe2) gene, complete cds; and toxin A (toxA) gene, partial rearranged sequence	584	584	0.41	1e-162	0.94	AF035716.1
C.difficile cdu2, cdu1, tcdD, tcdB, tcdE, tcdA, tcdC, cdd1, cdd2, cdd3, and cdd4 genes	577	577	0.42	2e-160	0.93	X92982.1
C.difficile dtxA gene	577	577	0.42	2e-160	0.93	X57190.1
Clostridium difficile (strain 8864) pathogenicity DNA locus (tcdD, tcdB, tcdE, tcdA and partial cdd1 and cdu1 genes)	560	560	0.4	2e-155	0.94	AJ011301.1
C.difficile tcdA, tdcC genes and partial cdd1 gene	560	560	0.4	2e-155	0.94	Y10689.1

## Sheet: C4_AR
Description	Max score	Total score	Query cover	E value	Ident	Accession
Clostridium difficile strain CIDM9904 truncated TcdC (tcdC) gene, tcdC-sc1-UK6 allele, complete cds	723	723	0.75	0.0	0.99	HQ596353.1
Clostridium difficile BI1 chromosome, complete sequence	723	723	0.75	0.0	0.99	FN668941.1
Clostridium difficile complete genome, strain 2007855	723	723	0.75	0.0	0.99	FN665654.1
Clostridium difficile R20291 complete genome	723	723	0.75	0.0	0.99	FN545816.1
Clostridium difficile CD196 complete genome, strain CD196	723	723	0.75	0.0	0.99	FN538970.1
Clostridium difficile strain 57A Cdd1 gene, partial cds; and truncated pathogenicity locus negative regulator (tcdC) gene, complete cds	723	723	0.75	0.0	0.99	DQ272239.2
Clostridium difficile TcdC-like (tcdC) gene, complete sequence	715	715	0.74	0.0	0.99	DQ363256.1
[Clostridium] difficile tcdC DNA, pseudogene of TcdC protein, strain: JND11-001	710	710	0.74	0.0	0.99	AB771925.1
Clostridium difficile strain CD1809 TcdC-like (tcdC) gene, tcdC27 allele, complete sequence	710	710	0.74	0.0	0.99	JN944620.1
Clostridium difficile strain KK1161/2005 truncated variant tcdC (tcdC) gene, tcdC-mb8 allele, complete cds	710	710	0.74	0.0	0.99	FJ409555.1
Clostridium difficile variant TcdC (tcdC) gene, tcdC-sc2 allele, complete cds	710	710	0.74	0.0	0.99	DQ861426.2
Clostridium difficile strain CD1778 TcdC-like (tcdC) gene, tcdC24 allele, complete sequence	704	704	0.74	0.0	0.98	JN944617.1
Peptoclostridium difficile strain ZJCDC-1 disrupted pathogenicity gene locus, partial sequence	701	701	0.75	0.0	0.98	KP981374.1
Clostridium difficile strain 79A292 Cdd1 (cdd1) gene, partial cds; and TcdC (tcdC) gene, complete cds	701	701	0.75	0.0	0.98	DQ870676.1
Clostridium difficile strain 81A330 Cdd1 (cdd1) gene, partial cds; and TcdC (tcdC) gene, complete cds	701	701	0.75	0.0	0.98	DQ870675.1
Peptoclostridium difficile strain L693 TcdC (tcdC) gene, tcdC-xy-1 allele, complete cds	693	693	0.74	0.0	0.98	KM609431.1
[Clostridium] difficile isolate ZJCDC-1 truncated TcdC (tcdC) gene, tcdC-ZJ1 allele, complete cds	693	693	0.74	0.0	0.98	KF962642.1
Clostridium difficile strain CD1182 TcdC (tcdC) gene, tcdC30 allele, complete cds	693	693	0.74	0.0	0.98	JN944623.1
Clostridium difficile strain CD1903 TcdC (tcdC) gene, tcdC28 allele, complete cds	693	693	0.74	0.0	0.98	JN944621.1
Clostridium difficile strain CD2157 TcdC (tcdC) gene, tcdC11 allele, complete cds	693	693	0.74	0.0	0.98	JN944613.1
Clostridium difficile strain WCD3 truncated TcdC gene, complete cds	693	693	0.74	0.0	0.98	JF719680.1
Clostridium difficile strain R9385 variant tcdC (tcdC) gene, tcdC-mb4 allele, partial cds	693	693	0.74	0.0	0.98	FJ409550.1
Clostridium difficile strain 3073 variant tcdC (tcdC) gene, tcdC-mb2 allele, partial cds	693	693	0.74	0.0	0.98	FJ409549.1
Clostridium difficile strain CH6186 variant tcdC (tcdC) gene, tcdC-mb1 allele, partial cds	693	693	0.74	0.0	0.98	FJ409548.1
Clostridium difficile strain CD451 TcdC (tcdC) gene, tcdC45 allele, complete cds	688	688	0.74	0.0	0.98	JN944633.1
Clostridium difficile strain CD3302 TcdC (tcdC) gene, tcdC43 allele, complete cds	688	688	0.74	0.0	0.98	JN944632.1
Clostridium difficile strain CD2462 TcdC (tcdC) gene, tcdC37 allele, complete cds	688	688	0.74	0.0	0.98	JN944626.1
Clostridium difficile strain 597B variant tcdC (tcdC) gene, tcdC-mb6 allele, partial cds	688	688	0.74	0.0	0.98	FJ409553.1
Clostridium difficile strain CIDM9899 TcdC (tcdC) gene, tcdC-UK1 allele, complete cds	684	684	0.75	0.0	0.97	HQ596344.1
Clostridium difficile tcdC gene for TcdC protein, strain M7	682	682	0.74	0.0	0.97	AJ428943.1
Clostridium difficile tcdC gene for TcdC protein, strain Pd3	676	676	0.74	0.0	0.97	AJ428942.1
Clostridium difficile variant TcdC (tcdC) gene, tcdC-sc17 allele, complete cds	671	671	0.74	0.0	0.97	DQ861425.1
Clostridium difficile variant TcdC (tcdC) gene, tcdC-sc4 allele, complete cds	671	671	0.74	0.0	0.97	DQ861414.1
Clostridium difficile strain KK312 truncated TcdC (tcdC) gene, tcdC-UHBS2 allele, partial cds	651	651	0.74	0.0	0.96	EU075381.1
Clostridium difficile strain CD1696 TcdC-like (tcdC) gene, tcdC18 allele, complete sequence	632	632	0.74	3e-177	0.95	JN944614.1
Clostridium difficile strain CD2180 TcdC-like (tcdC) gene, tcdC36 allele, complete sequence	627	627	0.74	1e-175	0.94	JN944625.1
Clostridium difficile variant TcdC (tcdC) gene, tcdC-sc8 allele, complete cds	627	627	0.74	1e-175	0.94	DQ861417.2
Clostridium difficile strain CD1395 TcdC-like (tcdC) gene, tcdC26 allele, complete sequence	621	621	0.74	6e-174	0.94	JN944619.1
Clostridium difficile strain CIDM9928 TcdC (tcdC) gene, tcdC-sc13-CA10 allele, complete cds	617	617	0.75	7e-173	0.94	HQ596358.1
Clostridium difficile strain CIDM9919 TcdC (tcdC) gene, tcdC-sc13-CA1 allele, complete cds	617	617	0.75	7e-173	0.94	HQ596357.1
Clostridium difficile variant TcdC (tcdC) gene, tcdC-sc12 allele, complete cds	616	616	0.74	3e-172	0.94	DQ861420.1
Clostridium difficile strain CIDM9926 TcdC (tcdC) gene, tcdC-sc15-CA8 allele, complete cds	612	612	0.75	3e-171	0.94	HQ596359.1
Clostridium difficile strain CIDM4934 TcdC (tcdC) gene, tcdC-WA120 allele, complete cds	612	612	0.75	3e-171	0.94	HQ596348.1
Clostridium difficile strain CIDM5398 TcdC (tcdC) gene, tcdC-CIDM5398 allele, complete cds	612	612	0.75	3e-171	0.94	HQ596347.1
Clostridium difficile strain CD3200 TcdC (tcdC) gene, tcdC42 allele, complete cds	610	610	0.74	1e-170	0.94	JN944631.1
Clostridium difficile variant TcdC (tcdC) gene, tcdC-sc13 allele, complete cds	610	610	0.74	1e-170	0.94	DQ861421.2
Peptoclostridium difficile BJ08, complete genome	606	606	0.75	2e-169	0.93	CP003939.1
Clostridium difficile strain CIDM9064 TcdC (tcdC) gene, tcdC-sc7-1470 allele, complete cds	606	606	0.75	2e-169	0.93	HQ596355.1
Clostridium difficile strain CIDM4932 TcdC (tcdC) gene, tcdC-WA111 allele, complete cds	606	606	0.75	2e-169	0.93	HQ596346.1
Clostridium difficile M68, complete genome	606	606	0.75	2e-169	0.93	FN668375.1
Clostridium difficile complete genome, strain CF5	606	606	0.75	2e-169	0.93	FN665652.1
[Clostridium] difficile strain psu121 truncated TcdC (tcdC) gene, complete cds	604	604	0.64	6e-169	0.99	JQ744021.1
Clostridium difficile strain CD2981 TcdC (tcdC) gene, tcdC38 allele, complete cds	604	604	0.74	6e-169	0.93	JN944627.1
Clostridium difficile strain CD1889 TcdC (tcdC) gene, tcdC29 allele, complete cds	604	604	0.74	6e-169	0.93	JN944622.1
Clostridium difficile strain CD1495 TcdC (tcdC) gene, tcdC21 allele, complete cds	604	604	0.74	6e-169	0.93	JN944615.1
Clostridium difficile strain 530945H variant TcdC (tcdC) gene, tcdC-sg2 allele, partial cds	604	604	0.74	6e-169	0.93	HQ231893.1
Clostridium difficile strain KK613 TcdC (tcdC) gene, tcdC-WT2 allele, partial cds	604	604	0.74	6e-169	0.93	EU075378.1
Clostridium difficile variant TcdC (tcdC) gene, tcdC-sc15 allele, complete cds	604	604	0.74	6e-169	0.93	DQ861423.1
Clostridioides difficile strain BR81, complete genome	601	601	0.75	7e-168	0.93	CP019870.1
Peptoclostridium difficile strain A3 TcdC (tcdC) gene, partial cds	601	601	0.73	7e-168	0.94	KT335612.1
Clostridium difficile strain CIDM4923 TcdC (tcdC) gene, tcdC-WA47 allele, complete cds	601	601	0.75	7e-168	0.93	HQ596352.1
Clostridium difficile strain CIDM4927 TcdC (tcdC) gene, tcdC-WA90 allele, complete cds	601	601	0.75	7e-168	0.93	HQ596351.1
Clostridium difficile strain CIDM9900 TcdC (tcdC) gene, tcdC-UK2 allele, complete cds	601	601	0.75	7e-168	0.93	HQ596350.1
C.difficile cdu2, cdu1, tcdD, tcdB, tcdE, tcdA, tcdC, cdd1, cdd2, cdd3, and cdd4 genes	601	601	0.75	7e-168	0.93	X92982.1
Clostridium difficile ORFtxe3 gene, complete cds	601	601	0.75	7e-168	0.93	U25132.1
C.difficile dtxA gene	601	601	0.75	7e-168	0.93	X57190.1
Peptoclostridium difficile strain D55 TcdC (tcdC) gene, partial cds	599	599	0.74	3e-167	0.93	KT335610.1
Peptoclostridium difficile strain A16 TcdC (tcdC) gene, partial cds	599	599	0.74	3e-167	0.93	KT335609.1
Clostridium difficile strain CD3186 TcdC (tcdC) gene, tcdC41 allele, complete cds	599	599	0.74	3e-167	0.93	JN944630.1
Clostridium difficile strain CD1785 TcdC (tcdC) gene, tcdC25 allele, complete cds	599	599	0.74	3e-167	0.93	JN944618.1
Clostridium difficile variant TcdC (tcdC) gene, tcdC-sc14 allele, complete cds	599	599	0.74	3e-167	0.93	DQ861422.2
Clostridium difficile variant TcdC (tcdC) gene, tcdC-sc7 allele, complete cds	599	599	0.74	3e-167	0.93	DQ861416.1
Clostridium difficile strain CIDM4921 truncated TcdC (tcdC) gene, tcdC-WA39 allele, complete cds	597	597	0.64	1e-166	0.98	HQ596349.1
Clostridium difficile complete genome, strain M120	597	597	0.64	1e-166	0.98	FN665653.1
Clostridioides difficile strain 630 delta erm, complete genome	595	595	0.75	3e-166	0.93	CP016318.1
Clostridioides difficile strain FDAARGOS_267, complete genome	595	595	0.75	3e-166	0.93	CP020424.1
Clostridioides difficile strain LEM1, complete genome	595	595	0.75	3e-166	0.93	CP019469.1
Clostridioides difficile 630, complete genome	595	595	0.75	3e-166	0.93	CP010905.2
Peptoclostridium difficile strain 08ACD0030, complete genome	595	595	0.75	3e-166	0.93	CP010888.1
Peptoclostridium difficile ATCC 9689 = DSM 1296, complete genome	595	595	0.75	3e-166	0.93	CP011968.1
Peptoclostridium difficile genome assembly CD630DERM, chromosome : 1	595	595	0.75	3e-166	0.93	LN614756.1
Clostridium difficile strain CIDM9914 TcdC (tcdC) gene, tcdC-sc9-NL-6 allele, complete cds	595	595	0.75	3e-166	0.93	HQ596356.1
Clostridium difficile strain CIDM9931 TcdC (tcdC) gene, tcdC-sc3-US33 allele, complete cds	595	595	0.75	3e-166	0.93	HQ596354.1
Clostridium difficile BI9 chromosome	595	595	0.75	3e-166	0.93	FN668944.1
Clostridium difficile 630 complete genome	595	595	0.75	3e-166	0.93	AM180355.1
Clostridium difficile strain ATCC 43594 Cdd1 (cdd1) gene, partial cds; and TcdC (tcdC) gene, complete cds	595	595	0.75	3e-166	0.93	DQ870674.1
Clostridium difficile strain CIDM9937 TcdC (tcdC) gene, tcdC-US40 allele, complete cds	590	590	0.75	2e-164	0.93	HQ596345.1
Clostridium difficile strain SUC36 truncated variant tcdC (tcdC) gene, tcdC-mb5 allele, complete cds	590	590	0.63	2e-164	0.98	FJ409551.1
Clostridium difficile variant TcdC (tcdC) gene, tcdC-A1 allele, complete sequence	590	590	0.63	2e-164	0.98	EF470292.1
Clostridium difficile tcdC gene for TcdC protein, strain Pd5	590	590	0.63	2e-164	0.98	AJ428941.1
Clostridium difficile strain KK2443/2006 variant tcdC (tcdC) gene, tcdC-mb7 allele, partial cds	588	588	0.74	6e-164	0.93	FJ409554.1
Clostridium difficile strain KK2306 TcdC (tcdC) gene, tcdC-WT1 allele, partial cds	588	588	0.74	6e-164	0.93	EU075382.1
Clostridium difficile strain KK3056 TcdC (tcdC) gene, tcdC-WT4 allele, partial cds	588	588	0.74	6e-164	0.93	EU075380.1
Clostridium difficile strain KK2685 TcdC (tcdC) gene, tcdC-WT3 allele, partial cds	588	588	0.74	6e-164	0.93	EU075379.1
Clostridium difficile variant TcdC (tcdC) gene, tcdC-sc9 allele, complete cds	588	588	0.74	6e-164	0.93	DQ861418.1
Clostridium difficile variant TcdC (tcdC) gene, tcdC-sc5 allele, complete cds	588	588	0.74	6e-164	0.93	DQ861415.1
Clostridium difficile variant TcdC (tcdC) gene, tcdC-sc3 allele, complete cds	588	588	0.74	6e-164	0.93	DQ861413.1
Clostridium difficile (strain 8864) pathogenicity DNA locus (tcdD, tcdB, tcdE, tcdA and partial cdd1 and cdu1 genes)	586	586	0.75	2e-163	0.93	AJ011301.1
C.difficile tcdA, tdcC genes and partial cdd1 gene	586	586	0.75	2e-163	0.93	Y10689.1
Clostridium difficile strain CD1737 TcdC-like (tcdC) gene, tcdC23 allele, complete sequence	584	584	0.74	7e-163	0.93	JN944616.1

## Sheet: C5_AF
Description	Max score	Total score	Query cover	E value	Ident	Accession
Clostridium difficile strain CIDM9904 truncated TcdC (tcdC) gene, tcdC-sc1-UK6 allele, complete cds	760	1342	0.92	0.0	1	HQ596353.1
Clostridium difficile BI1 chromosome, complete sequence	760	1342	0.92	0.0	1	FN668941.1
Clostridium difficile complete genome, strain 2007855	760	1342	0.92	0.0	1	FN665654.1
Clostridium difficile R20291 complete genome	760	1342	0.92	0.0	1	FN545816.1
Clostridium difficile CD196 complete genome, strain CD196	760	1342	0.92	0.0	1	FN538970.1
Clostridium difficile TcdC-like (tcdC) gene, complete sequence	760	1329	0.9	0.0	1	DQ363256.1
Clostridium difficile strain 57A Cdd1 gene, partial cds; and truncated pathogenicity locus negative regulator (tcdC) gene, complete cds	760	1342	0.92	0.0	1	DQ272239.2
[Clostridium] difficile tcdC DNA, pseudogene of TcdC protein, strain: JND11-001	754	1318	0.9	0.0	0.99	AB771925.1
Clostridium difficile strain CD1809 TcdC-like (tcdC) gene, tcdC27 allele, complete sequence	754	1318	0.9	0.0	0.99	JN944620.1
Clostridium difficile strain KK1161/2005 truncated variant tcdC (tcdC) gene, tcdC-mb8 allele, complete cds	754	1318	0.9	0.0	0.99	FJ409555.1
Clostridium difficile variant TcdC (tcdC) gene, tcdC-sc2 allele, complete cds	754	1318	0.9	0.0	0.99	DQ861426.2
Clostridium difficile strain CD1778 TcdC-like (tcdC) gene, tcdC24 allele, complete sequence	749	1307	0.9	0.0	0.99	JN944617.1
Peptoclostridium difficile strain ZJCDC-1 disrupted pathogenicity gene locus, partial sequence	743	1304	0.92	0.0	0.99	KP981374.1
Peptoclostridium difficile strain L693 TcdC (tcdC) gene, tcdC-xy-1 allele, complete cds	743	1291	0.9	0.0	0.99	KM609431.1
[Clostridium] difficile isolate ZJCDC-1 truncated TcdC (tcdC) gene, tcdC-ZJ1 allele, complete cds	743	1291	0.9	0.0	0.99	KF962642.1
Clostridium difficile strain CD1182 TcdC (tcdC) gene, tcdC30 allele, complete cds	743	1291	0.9	0.0	0.99	JN944623.1
Clostridium difficile strain CD2157 TcdC (tcdC) gene, tcdC11 allele, complete cds	743	1291	0.9	0.0	0.99	JN944613.1
Clostridium difficile strain WCD3 truncated TcdC gene, complete cds	743	1291	0.9	0.0	0.99	JF719680.1
Clostridium difficile strain R9385 variant tcdC (tcdC) gene, tcdC-mb4 allele, partial cds	743	1291	0.9	0.0	0.99	FJ409550.1
Clostridium difficile strain CH6186 variant tcdC (tcdC) gene, tcdC-mb1 allele, partial cds	743	1291	0.9	0.0	0.99	FJ409548.1
Clostridium difficile strain 79A292 Cdd1 (cdd1) gene, partial cds; and TcdC (tcdC) gene, complete cds	743	1304	0.92	0.0	0.99	DQ870676.1
Clostridium difficile strain 81A330 Cdd1 (cdd1) gene, partial cds; and TcdC (tcdC) gene, complete cds	743	1304	0.92	0.0	0.99	DQ870675.1
Clostridium difficile strain CD451 TcdC (tcdC) gene, tcdC45 allele, complete cds	737	1280	0.9	0.0	0.99	JN944633.1
Clostridium difficile strain CD3302 TcdC (tcdC) gene, tcdC43 allele, complete cds	737	1280	0.9	0.0	0.99	JN944632.1
Clostridium difficile strain CD2462 TcdC (tcdC) gene, tcdC37 allele, complete cds	737	1280	0.9	0.0	0.99	JN944626.1
Clostridium difficile strain CD1903 TcdC (tcdC) gene, tcdC28 allele, complete cds	737	1285	0.9	0.0	0.99	JN944621.1
Clostridium difficile strain 597B variant tcdC (tcdC) gene, tcdC-mb6 allele, partial cds	737	1280	0.9	0.0	0.99	FJ409553.1
Clostridium difficile strain 3073 variant tcdC (tcdC) gene, tcdC-mb2 allele, partial cds	737	1285	0.9	0.0	0.99	FJ409549.1
Clostridium difficile tcdC gene for TcdC protein, strain M7	732	1274	0.9	0.0	0.99	AJ428943.1
Clostridium difficile strain CIDM9899 TcdC (tcdC) gene, tcdC-UK1 allele, complete cds	726	1270	0.92	0.0	0.99	HQ596344.1
Clostridium difficile tcdC gene for TcdC protein, strain Pd3	726	1257	0.9	0.0	0.99	AJ428942.1
Clostridium difficile variant TcdC (tcdC) gene, tcdC-sc17 allele, complete cds	721	1246	0.9	0.0	0.98	DQ861425.1
Clostridium difficile variant TcdC (tcdC) gene, tcdC-sc4 allele, complete cds	721	1246	0.9	0.0	0.98	DQ861414.1
Clostridium difficile strain KK312 truncated TcdC (tcdC) gene, tcdC-UHBS2 allele, partial cds	697	1191	0.9	0.0	0.97	EU075381.1
Clostridium difficile strain CD1696 TcdC-like (tcdC) gene, tcdC18 allele, complete sequence	676	1163	0.9	0.0	0.96	JN944614.1
Clostridium difficile strain CD2180 TcdC-like (tcdC) gene, tcdC36 allele, complete sequence	671	1152	0.9	0.0	0.96	JN944625.1
Clostridium difficile strain CD1395 TcdC-like (tcdC) gene, tcdC26 allele, complete sequence	671	1147	0.9	0.0	0.96	JN944619.1
Clostridium difficile variant TcdC (tcdC) gene, tcdC-sc8 allele, complete cds	671	1152	0.9	0.0	0.96	DQ861417.2
Clostridium difficile strain CIDM9928 TcdC (tcdC) gene, tcdC-sc13-CA10 allele, complete cds	660	1137	0.92	0.0	0.95	HQ596358.1
Clostridium difficile strain CIDM9919 TcdC (tcdC) gene, tcdC-sc13-CA1 allele, complete cds	660	1137	0.92	0.0	0.95	HQ596357.1
Clostridium difficile strain CD3200 TcdC (tcdC) gene, tcdC42 allele, complete cds	660	1125	0.9	0.0	0.95	JN944631.1
Clostridium difficile variant TcdC (tcdC) gene, tcdC-sc13 allele, complete cds	660	1125	0.9	0.0	0.95	DQ861421.2
Clostridium difficile variant TcdC (tcdC) gene, tcdC-sc12 allele, complete cds	660	1130	0.9	0.0	0.95	DQ861420.1
Clostridium difficile strain CIDM9926 TcdC (tcdC) gene, tcdC-sc15-CA8 allele, complete cds	654	1126	0.92	0.0	0.95	HQ596359.1
Clostridium difficile strain CIDM4934 TcdC (tcdC) gene, tcdC-WA120 allele, complete cds	654	1126	0.92	0.0	0.95	HQ596348.1
Clostridium difficile strain CIDM5398 TcdC (tcdC) gene, tcdC-CIDM5398 allele, complete cds	654	1126	0.92	0.0	0.95	HQ596347.1
Clostridium difficile strain CD3186 TcdC (tcdC) gene, tcdC41 allele, complete cds	654	1113	0.9	0.0	0.95	JN944630.1
Clostridium difficile strain CD2981 TcdC (tcdC) gene, tcdC38 allele, complete cds	654	1113	0.9	0.0	0.95	JN944627.1
Clostridium difficile strain CD1889 TcdC (tcdC) gene, tcdC29 allele, complete cds	654	1113	0.9	0.0	0.95	JN944622.1
Clostridium difficile strain CD1495 TcdC (tcdC) gene, tcdC21 allele, complete cds	654	1113	0.9	0.0	0.95	JN944615.1
Clostridium difficile strain 530945H variant TcdC (tcdC) gene, tcdC-sg2 allele, partial cds	654	1113	0.9	0.0	0.95	HQ231893.1
Clostridium difficile strain KK613 TcdC (tcdC) gene, tcdC-WT2 allele, partial cds	654	1113	0.9	0.0	0.95	EU075378.1
Clostridium difficile variant TcdC (tcdC) gene, tcdC-sc15 allele, complete cds	654	1113	0.9	0.0	0.95	DQ861423.1
Peptoclostridium difficile strain A3 TcdC (tcdC) gene, partial cds	649	1102	0.9	0.0	0.95	KT335612.1
Peptoclostridium difficile strain D55 TcdC (tcdC) gene, partial cds	649	1102	0.9	0.0	0.95	KT335610.1
Peptoclostridium difficile strain A16 TcdC (tcdC) gene, partial cds	649	1102	0.9	0.0	0.95	KT335609.1
Peptoclostridium difficile BJ08, complete genome	649	1121	0.92	0.0	0.95	CP003939.1
Clostridium difficile strain CIDM9064 TcdC (tcdC) gene, tcdC-sc7-1470 allele, complete cds	649	1121	0.92	0.0	0.95	HQ596355.1
Clostridium difficile strain CIDM4932 TcdC (tcdC) gene, tcdC-WA111 allele, complete cds	649	1115	0.92	0.0	0.95	HQ596346.1
Clostridium difficile strain CD1785 TcdC (tcdC) gene, tcdC25 allele, complete cds	649	1102	0.9	0.0	0.95	JN944618.1
Clostridium difficile strain 530418I variant TcdC (tcdC) gene, tcdC-sg1 allele, partial cds	649	1082	0.89	0.0	0.95	HQ231892.1
Clostridium difficile M68, complete genome	649	1121	0.92	0.0	0.95	FN668375.1
Clostridium difficile complete genome, strain CF5	649	1121	0.92	0.0	0.95	FN665652.1
Clostridium difficile variant TcdC (tcdC) gene, tcdC-sc14 allele, complete cds	649	1102	0.9	0.0	0.95	DQ861422.2
Clostridium difficile variant TcdC (tcdC) gene, tcdC-sc7 allele, complete cds	649	1108	0.9	0.0	0.95	DQ861416.1
Clostridioides difficile strain 630 delta erm, complete genome	643	1104	0.92	2e-180	0.94	CP016318.1
Clostridioides difficile strain BR81, complete genome	643	1104	0.92	2e-180	0.94	CP019870.1
Clostridioides difficile strain LEM1, complete genome	643	1104	0.92	2e-180	0.94	CP019469.1
Clostridioides difficile 630, complete genome	643	1104	0.92	2e-180	0.94	CP010905.2
Peptoclostridium difficile strain 08ACD0030, complete genome	643	1104	0.92	2e-180	0.94	CP010888.1
Peptoclostridium difficile genome assembly CD630DERM, chromosome : 1	643	1104	0.92	2e-180	0.94	LN614756.1
Clostridium difficile strain CIDM9914 TcdC (tcdC) gene, tcdC-sc9-NL-6 allele, complete cds	643	1104	0.92	2e-180	0.94	HQ596356.1
Clostridium difficile strain CIDM4923 TcdC (tcdC) gene, tcdC-WA47 allele, complete cds	643	1104	0.92	2e-180	0.94	HQ596352.1
Clostridium difficile strain CIDM4927 TcdC (tcdC) gene, tcdC-WA90 allele, complete cds	643	1104	0.92	2e-180	0.94	HQ596351.1
Clostridium difficile strain CIDM9900 TcdC (tcdC) gene, tcdC-UK2 allele, complete cds	643	1104	0.92	2e-180	0.94	HQ596350.1
Clostridium difficile strain KK3056 TcdC (tcdC) gene, tcdC-WT4 allele, partial cds	643	1091	0.9	2e-180	0.94	EU075380.1
Clostridium difficile variant TcdC (tcdC) gene, tcdC-sc9 allele, complete cds	643	1091	0.9	2e-180	0.94	DQ861418.1
Clostridium difficile 630 complete genome	643	1104	0.92	2e-180	0.94	AM180355.1
Clostridium difficile ORFtxe3 gene, complete cds	643	1104	0.92	2e-180	0.94	U25132.1
Clostridium difficile strain CD1737 TcdC-like (tcdC) gene, tcdC23 allele, complete sequence	640	1084	0.9	3e-179	0.94	JN944616.1
Clostridioides difficile strain FDAARGOS_267, complete genome	638	1093	0.92	1e-178	0.94	CP020424.1
Peptoclostridium difficile ATCC 9689 = DSM 1296, complete genome	638	1093	0.92	1e-178	0.94	CP011968.1
Clostridium difficile strain CIDM9931 TcdC (tcdC) gene, tcdC-sc3-US33 allele, complete cds	638	1093	0.92	1e-178	0.94	HQ596354.1
Clostridium difficile strain CIDM9937 TcdC (tcdC) gene, tcdC-US40 allele, complete cds	638	1093	0.92	1e-178	0.94	HQ596345.1
Clostridium difficile strain CD3089 TcdC (tcdC) gene, tcdC40 allele, complete cds	638	1086	0.9	1e-178	0.94	JN944629.1
Clostridium difficile strain CD3046 TcdC (tcdC) gene, tcdC39 allele, complete cds	638	1080	0.9	1e-178	0.94	JN944628.1
Clostridium difficile strain CD1625 TcdC (tcdC) gene, tcdC6 allele, complete cds	638	1080	0.9	1e-178	0.94	JN944612.1
Clostridium difficile BI9 chromosome	638	1093	0.92	1e-178	0.94	FN668944.1
Clostridium difficile strain KK2443/2006 variant tcdC (tcdC) gene, tcdC-mb7 allele, partial cds	638	1080	0.9	1e-178	0.94	FJ409554.1
Clostridium difficile strain KK2306 TcdC (tcdC) gene, tcdC-WT1 allele, partial cds	638	1080	0.9	1e-178	0.94	EU075382.1
Clostridium difficile strain KK2685 TcdC (tcdC) gene, tcdC-WT3 allele, partial cds	638	1080	0.9	1e-178	0.94	EU075379.1
Clostridium difficile variant TcdC (tcdC) gene, tcdC-sc10 allele, complete cds	638	1080	0.9	1e-178	0.94	DQ861419.1
Clostridium difficile variant TcdC (tcdC) gene, tcdC-sc5 allele, complete cds	638	1080	0.9	1e-178	0.94	DQ861415.1
Clostridium difficile variant TcdC (tcdC) gene, tcdC-sc3 allele, complete cds	638	1080	0.9	1e-178	0.94	DQ861413.1
Clostridium difficile strain ATCC 43594 Cdd1 (cdd1) gene, partial cds; and TcdC (tcdC) gene, complete cds	638	1093	0.92	1e-178	0.94	DQ870674.1
C.difficile cdu2, cdu1, tcdD, tcdB, tcdE, tcdA, tcdC, cdd1, cdd2, cdd3, and cdd4 genes	625	1082	0.92	8e-175	0.94	X92982.1
C.difficile dtxA gene	625	1082	0.92	8e-175	0.94	X57190.1
Clostridium difficile variant TcdC (tcdC) gene, tcdC-sc16 allele, complete cds	621	621	0.44	1e-173	0.95	DQ861424.2
Clostridium difficile strain 1083 cdd1 gene, partial cds; and truncated pathogenicity locus negative regulator (tcdC) gene, complete cds	621	621	0.44	1e-173	0.95	DQ272240.2
Clostridium difficile toxin B (toxB) gene, partial cds; putative regulatory protein (txe2) gene, complete cds; and toxin A (toxA) gene, partial rearranged sequence	604	1023	0.9	1e-168	0.94	AF035716.1

## Sheet: C5_AR
Description	Max score	Total score	Query cover	E value	Ident	Accession
Clostridium difficile strain CIDM9904 truncated TcdC (tcdC) gene, tcdC-sc1-UK6 allele, complete cds	780	780	0.94	0.0	0.99	HQ596353.1
Clostridium difficile BI1 chromosome, complete sequence	780	780	0.94	0.0	0.99	FN668941.1
Clostridium difficile complete genome, strain 2007855	780	780	0.94	0.0	0.99	FN665654.1
Clostridium difficile R20291 complete genome	780	780	0.94	0.0	0.99	FN545816.1
Clostridium difficile CD196 complete genome, strain CD196	780	780	0.94	0.0	0.99	FN538970.1
Clostridium difficile strain 57A Cdd1 gene, partial cds; and truncated pathogenicity locus negative regulator (tcdC) gene, complete cds	780	780	0.94	0.0	0.99	DQ272239.2
Clostridium difficile TcdC-like (tcdC) gene, complete sequence	763	763	0.91	0.0	0.99	DQ363256.1
Peptoclostridium difficile strain ZJCDC-1 disrupted pathogenicity gene locus, partial sequence	758	758	0.94	0.0	0.98	KP981374.1
[Clostridium] difficile tcdC DNA, pseudogene of TcdC protein, strain: JND11-001	758	758	0.91	0.0	0.99	AB771925.1
Clostridium difficile strain CD1809 TcdC-like (tcdC) gene, tcdC27 allele, complete sequence	758	758	0.91	0.0	0.99	JN944620.1
Clostridium difficile strain KK1161/2005 truncated variant tcdC (tcdC) gene, tcdC-mb8 allele, complete cds	758	758	0.91	0.0	0.99	FJ409555.1
Clostridium difficile variant TcdC (tcdC) gene, tcdC-sc2 allele, complete cds	758	758	0.91	0.0	0.99	DQ861426.2
Clostridium difficile strain 79A292 Cdd1 (cdd1) gene, partial cds; and TcdC (tcdC) gene, complete cds	758	758	0.94	0.0	0.98	DQ870676.1
Clostridium difficile strain 81A330 Cdd1 (cdd1) gene, partial cds; and TcdC (tcdC) gene, complete cds	758	758	0.94	0.0	0.98	DQ870675.1
Clostridium difficile strain CD1778 TcdC-like (tcdC) gene, tcdC24 allele, complete sequence	752	752	0.91	0.0	0.99	JN944617.1
Peptoclostridium difficile strain L693 TcdC (tcdC) gene, tcdC-xy-1 allele, complete cds	741	741	0.91	0.0	0.99	KM609431.1
[Clostridium] difficile isolate ZJCDC-1 truncated TcdC (tcdC) gene, tcdC-ZJ1 allele, complete cds	741	741	0.91	0.0	0.99	KF962642.1
Clostridium difficile strain CIDM9899 TcdC (tcdC) gene, tcdC-UK1 allele, complete cds	741	741	0.94	0.0	0.97	HQ596344.1
Clostridium difficile strain CD1182 TcdC (tcdC) gene, tcdC30 allele, complete cds	741	741	0.91	0.0	0.99	JN944623.1
Clostridium difficile strain CD1903 TcdC (tcdC) gene, tcdC28 allele, complete cds	741	741	0.91	0.0	0.99	JN944621.1
Clostridium difficile strain CD2157 TcdC (tcdC) gene, tcdC11 allele, complete cds	741	741	0.91	0.0	0.99	JN944613.1
Clostridium difficile strain WCD3 truncated TcdC gene, complete cds	741	741	0.91	0.0	0.99	JF719680.1
Clostridium difficile strain R9385 variant tcdC (tcdC) gene, tcdC-mb4 allele, partial cds	741	741	0.91	0.0	0.99	FJ409550.1
Clostridium difficile strain 3073 variant tcdC (tcdC) gene, tcdC-mb2 allele, partial cds	741	741	0.91	0.0	0.99	FJ409549.1
Clostridium difficile strain CH6186 variant tcdC (tcdC) gene, tcdC-mb1 allele, partial cds	741	741	0.91	0.0	0.99	FJ409548.1
Clostridium difficile strain CD451 TcdC (tcdC) gene, tcdC45 allele, complete cds	736	736	0.91	0.0	0.99	JN944633.1
Clostridium difficile strain CD3302 TcdC (tcdC) gene, tcdC43 allele, complete cds	736	736	0.91	0.0	0.99	JN944632.1
Clostridium difficile strain CD2462 TcdC (tcdC) gene, tcdC37 allele, complete cds	736	736	0.91	0.0	0.99	JN944626.1
Clostridium difficile strain 597B variant tcdC (tcdC) gene, tcdC-mb6 allele, partial cds	736	736	0.91	0.0	0.99	FJ409553.1
Clostridium difficile tcdC gene for TcdC protein, strain M7	730	730	0.91	0.0	0.98	AJ428943.1
Clostridium difficile tcdC gene for TcdC protein, strain Pd3	725	725	0.91	0.0	0.98	AJ428942.1
Clostridium difficile variant TcdC (tcdC) gene, tcdC-sc17 allele, complete cds	719	719	0.91	0.0	0.98	DQ861425.1
Clostridium difficile variant TcdC (tcdC) gene, tcdC-sc4 allele, complete cds	719	719	0.91	0.0	0.98	DQ861414.1
Clostridium difficile strain KK312 truncated TcdC (tcdC) gene, tcdC-UHBS2 allele, partial cds	688	688	0.91	0.0	0.97	EU075381.1
Clostridium difficile strain CD1696 TcdC-like (tcdC) gene, tcdC18 allele, complete sequence	680	680	0.91	0.0	0.96	JN944614.1
Clostridium difficile strain CIDM9928 TcdC (tcdC) gene, tcdC-sc13-CA10 allele, complete cds	675	675	0.94	0.0	0.94	HQ596358.1
Clostridium difficile strain CIDM9919 TcdC (tcdC) gene, tcdC-sc13-CA1 allele, complete cds	675	675	0.94	0.0	0.94	HQ596357.1
Clostridium difficile strain CD2180 TcdC-like (tcdC) gene, tcdC36 allele, complete sequence	675	675	0.91	0.0	0.95	JN944625.1
Clostridium difficile variant TcdC (tcdC) gene, tcdC-sc8 allele, complete cds	675	675	0.91	0.0	0.95	DQ861417.2
Clostridium difficile strain CIDM9926 TcdC (tcdC) gene, tcdC-sc15-CA8 allele, complete cds	669	669	0.94	0.0	0.94	HQ596359.1
Clostridium difficile strain CIDM4934 TcdC (tcdC) gene, tcdC-WA120 allele, complete cds	669	669	0.94	0.0	0.94	HQ596348.1
Clostridium difficile strain CIDM5398 TcdC (tcdC) gene, tcdC-CIDM5398 allele, complete cds	669	669	0.94	0.0	0.94	HQ596347.1
Clostridium difficile strain CD1395 TcdC-like (tcdC) gene, tcdC26 allele, complete sequence	669	669	0.91	0.0	0.95	JN944619.1
Peptoclostridium difficile BJ08, complete genome	664	664	0.94	0.0	0.94	CP003939.1
Clostridium difficile strain CIDM9064 TcdC (tcdC) gene, tcdC-sc7-1470 allele, complete cds	664	664	0.94	0.0	0.94	HQ596355.1
Clostridium difficile strain CIDM4932 TcdC (tcdC) gene, tcdC-WA111 allele, complete cds	664	664	0.94	0.0	0.94	HQ596346.1
Clostridium difficile M68, complete genome	664	664	0.94	0.0	0.94	FN668375.1
Clostridium difficile complete genome, strain CF5	664	664	0.94	0.0	0.94	FN665652.1
Clostridium difficile variant TcdC (tcdC) gene, tcdC-sc12 allele, complete cds	664	664	0.91	0.0	0.95	DQ861420.1
Clostridioides difficile strain BR81, complete genome	658	658	0.94	0.0	0.94	CP019870.1
Clostridium difficile strain CIDM4923 TcdC (tcdC) gene, tcdC-WA47 allele, complete cds	658	658	0.94	0.0	0.94	HQ596352.1
Clostridium difficile strain CIDM4927 TcdC (tcdC) gene, tcdC-WA90 allele, complete cds	658	658	0.94	0.0	0.94	HQ596351.1
Clostridium difficile strain CIDM9900 TcdC (tcdC) gene, tcdC-UK2 allele, complete cds	658	658	0.94	0.0	0.94	HQ596350.1
Clostridium difficile strain CD3200 TcdC (tcdC) gene, tcdC42 allele, complete cds	658	658	0.91	0.0	0.95	JN944631.1
Clostridium difficile variant TcdC (tcdC) gene, tcdC-sc13 allele, complete cds	658	658	0.91	0.0	0.95	DQ861421.2
C.difficile cdu2, cdu1, tcdD, tcdB, tcdE, tcdA, tcdC, cdd1, cdd2, cdd3, and cdd4 genes	658	658	0.94	0.0	0.94	X92982.1
Clostridium difficile ORFtxe3 gene, complete cds	658	658	0.94	0.0	0.94	U25132.1
C.difficile dtxA gene	658	658	0.94	0.0	0.94	X57190.1
Clostridioides difficile strain 630 delta erm, complete genome	652	652	0.94	0.0	0.93	CP016318.1
Clostridioides difficile strain FDAARGOS_267, complete genome	652	652	0.94	0.0	0.93	CP020424.1
Clostridioides difficile strain LEM1, complete genome	652	652	0.94	0.0	0.93	CP019469.1
Clostridioides difficile 630, complete genome	652	652	0.94	0.0	0.93	CP010905.2
Peptoclostridium difficile strain 08ACD0030, complete genome	652	652	0.94	0.0	0.93	CP010888.1
Peptoclostridium difficile ATCC 9689 = DSM 1296, complete genome	652	652	0.94	0.0	0.93	CP011968.1
Peptoclostridium difficile genome assembly CD630DERM, chromosome : 1	652	652	0.94	0.0	0.93	LN614756.1
Clostridium difficile strain CIDM9914 TcdC (tcdC) gene, tcdC-sc9-NL-6 allele, complete cds	652	652	0.94	0.0	0.93	HQ596356.1
Clostridium difficile strain CIDM9931 TcdC (tcdC) gene, tcdC-sc3-US33 allele, complete cds	652	652	0.94	0.0	0.93	HQ596354.1
Clostridium difficile strain CD2981 TcdC (tcdC) gene, tcdC38 allele, complete cds	652	652	0.91	0.0	0.94	JN944627.1
Clostridium difficile strain CD1889 TcdC (tcdC) gene, tcdC29 allele, complete cds	652	652	0.91	0.0	0.94	JN944622.1
Clostridium difficile strain CD1495 TcdC (tcdC) gene, tcdC21 allele, complete cds	652	652	0.91	0.0	0.94	JN944615.1
Clostridium difficile strain 530945H variant TcdC (tcdC) gene, tcdC-sg2 allele, partial cds	652	652	0.91	0.0	0.94	HQ231893.1
Clostridium difficile BI9 chromosome	652	652	0.94	0.0	0.93	FN668944.1
Clostridium difficile strain KK613 TcdC (tcdC) gene, tcdC-WT2 allele, partial cds	652	652	0.91	0.0	0.94	EU075378.1
Clostridium difficile variant TcdC (tcdC) gene, tcdC-sc15 allele, complete cds	652	652	0.91	0.0	0.94	DQ861423.1
Clostridium difficile 630 complete genome	652	652	0.94	0.0	0.93	AM180355.1
Clostridium difficile strain ATCC 43594 Cdd1 (cdd1) gene, partial cds; and TcdC (tcdC) gene, complete cds	652	652	0.94	0.0	0.93	DQ870674.1
Peptoclostridium difficile strain A3 TcdC (tcdC) gene, partial cds	647	647	0.91	0.0	0.94	KT335612.1
Peptoclostridium difficile strain D55 TcdC (tcdC) gene, partial cds	647	647	0.91	0.0	0.94	KT335610.1
Peptoclostridium difficile strain A16 TcdC (tcdC) gene, partial cds	647	647	0.91	0.0	0.94	KT335609.1
Clostridium difficile strain CIDM9937 TcdC (tcdC) gene, tcdC-US40 allele, complete cds	647	647	0.94	0.0	0.93	HQ596345.1
Clostridium difficile strain CD3186 TcdC (tcdC) gene, tcdC41 allele, complete cds	647	647	0.91	0.0	0.94	JN944630.1
Clostridium difficile strain CD1785 TcdC (tcdC) gene, tcdC25 allele, complete cds	647	647	0.91	0.0	0.94	JN944618.1
Clostridium difficile variant TcdC (tcdC) gene, tcdC-sc14 allele, complete cds	647	647	0.91	0.0	0.94	DQ861422.2
Clostridium difficile variant TcdC (tcdC) gene, tcdC-sc7 allele, complete cds	647	647	0.91	0.0	0.94	DQ861416.1
Clostridium difficile (strain 8864) pathogenicity DNA locus (tcdD, tcdB, tcdE, tcdA and partial cdd1 and cdu1 genes)	643	643	0.94	1e-180	0.93	AJ011301.1
C.difficile tcdA, tdcC genes and partial cdd1 gene	643	643	0.94	1e-180	0.93	Y10689.1
Clostridium difficile strain KK2443/2006 variant tcdC (tcdC) gene, tcdC-mb7 allele, partial cds	636	636	0.91	2e-178	0.94	FJ409554.1
Clostridium difficile strain KK2306 TcdC (tcdC) gene, tcdC-WT1 allele, partial cds	636	636	0.91	2e-178	0.94	EU075382.1
Clostridium difficile strain KK3056 TcdC (tcdC) gene, tcdC-WT4 allele, partial cds	636	636	0.91	2e-178	0.94	EU075380.1
Clostridium difficile variant TcdC (tcdC) gene, tcdC-sc9 allele, complete cds	636	636	0.91	2e-178	0.94	DQ861418.1
Clostridium difficile variant TcdC (tcdC) gene, tcdC-sc3 allele, complete cds	636	636	0.91	2e-178	0.94	DQ861413.1
Clostridium difficile strain CD1737 TcdC-like (tcdC) gene, tcdC23 allele, complete sequence	632	632	0.91	2e-177	0.94	JN944616.1
Clostridium difficile strain CD3089 TcdC (tcdC) gene, tcdC40 allele, complete cds	630	630	0.91	8e-177	0.94	JN944629.1
Clostridium difficile strain CD3046 TcdC (tcdC) gene, tcdC39 allele, complete cds	630	630	0.91	8e-177	0.94	JN944628.1
Clostridium difficile strain CD1625 TcdC (tcdC) gene, tcdC6 allele, complete cds	630	630	0.91	8e-177	0.94	JN944612.1
Clostridium difficile strain KK2685 TcdC (tcdC) gene, tcdC-WT3 allele, partial cds	630	630	0.91	8e-177	0.94	EU075379.1
Clostridium difficile variant TcdC (tcdC) gene, tcdC-sc10 allele, complete cds	630	630	0.91	8e-177	0.94	DQ861419.1
Clostridium difficile variant TcdC (tcdC) gene, tcdC-sc5 allele, complete cds	630	630	0.91	8e-177	0.94	DQ861415.1
Clostridium difficile strain 530418I variant TcdC (tcdC) gene, tcdC-sg1 allele, partial cds	617	617	0.87	6e-173	0.94	HQ231892.1
[Clostridium] difficile strain psu121 truncated TcdC (tcdC) gene, complete cds	612	612	0.74	3e-171	0.99	JQ744021.1
