# Supplementary material for: New Insights into Clostridium difficile (CD) Infection in Latin America: Novel Description of Toxigenic Profiles of Diarrhea-Associated to CD in Bogotá, Colombia
Source: Front Microbiol. 2018 Jan 30;9:74. doi: 10.3389/fmicb.2018.00074 (PMC5797639; doi:10.3389/fmicb.2018.00074)
Supplement: Supplementary file 10 [file Table10.XLSX]

## Sheet: L1_LF (D)
Description	Max score	Total score	Query cover	E value	Ident	Accession
Wolbachia endosymbiont of Drosophila simulans wHa, complete genome	44.6	44.6	0.08	2.4	0.85	CP003884.1
Wolbachia sp. wRi, complete genome	44.6	44.6	0.08	2.4	0.85	CP001391.1

## Sheet: L1_LR
Description	Max score	Total score	Query cover	E value	Ident	Accession
Clostridioides difficile strain 630 delta erm, complete genome	137	137	0.19	2e-28	0.95	CP016318.1
Clostridioides difficile strain FDAARGOS_267, complete genome	137	137	0.19	2e-28	0.95	CP020424.1
Clostridioides difficile strain BR81, complete genome	137	137	0.19	2e-28	0.95	CP019870.1
Clostridioides difficile 630, complete genome	137	137	0.19	2e-28	0.95	CP010905.2
Clostridioides difficile strain Pe21 beta-lactams repressor (cdu1) gene, partial cds; PaLoc insertion site genomic sequence; and Cdd1 (cdd1) gene, partial cds	137	137	0.19	2e-28	0.95	KX378384.1
Peptoclostridium difficile strain Z31, complete genome	137	137	0.19	2e-28	0.95	CP013196.1
Peptoclostridium difficile ATCC 9689 = DSM 1296, complete genome	137	137	0.19	2e-28	0.95	CP011968.1
Peptoclostridium difficile genome assembly CD630DERM, chromosome : 1	137	137	0.19	2e-28	0.95	LN614756.1
Peptoclostridium difficile genome assembly 7032989, scaffold BN1095_Contig_88	137	137	0.19	2e-28	0.95	LK933532.1
Peptoclostridium difficile genome assembly 7032985, scaffold BN1096_Contig_24	137	137	0.19	2e-28	0.95	LK932474.1
Peptoclostridium difficile genome assembly 7032994, scaffold BN1097_Contig_23	137	137	0.19	2e-28	0.95	LK932358.1
Clostridium difficile PaLoc insertion site between cdu1 and cdd3, strain Ox464a	137	137	0.19	2e-28	0.95	HG002393.1
Clostridium difficile BI9 chromosome	137	137	0.19	2e-28	0.95	FN668944.1
Clostridium difficile BI1 chromosome, complete sequence	137	137	0.19	2e-28	0.95	FN668941.1
Clostridium difficile complete genome, strain 2007855	137	137	0.19	2e-28	0.95	FN665654.1
Clostridium difficile R20291 complete genome	137	137	0.19	2e-28	0.95	FN545816.1
Clostridium difficile CD196 complete genome, strain CD196	137	137	0.19	2e-28	0.95	FN538970.1
Clostridium difficile 630 complete genome	137	137	0.19	2e-28	0.95	AM180355.1
C.difficile cdu2, cdu1, tcdD, tcdB, tcdE, tcdA, tcdC, cdd1, cdd2, cdd3, and cdd4 genes	137	137	0.19	2e-28	0.95	X92982.1
Clostridioides difficile strain LEM1, complete genome	132	132	0.19	9e-27	0.94	CP019469.1
Clostridioides difficile strain C19 beta-lactams repressor (cdu1) gene, partial cds; PaLoc insertion site genomic sequence; and Cdd1 (cdd1) gene, partial cds	132	132	0.19	9e-27	0.94	KX378383.1
Peptoclostridium difficile strain 08ACD0030, complete genome	132	132	0.19	9e-27	0.94	CP010888.1
Clostridium difficile complete genome, strain M120	132	132	0.19	9e-27	0.94	FN665653.1
Peptoclostridium difficile BJ08, complete genome	126	126	0.19	4e-25	0.93	CP003939.1
Clostridium difficile PaLoc insertion site between cdu1 and cdd3, strain OxI_WBC201I	126	126	0.19	4e-25	0.93	HG002391.1
Clostridium difficile M68, complete genome	126	126	0.19	4e-25	0.93	FN668375.1
Clostridium difficile complete genome, strain CF5	126	126	0.19	4e-25	0.93	FN665652.1
Clostridioides difficile strain MC57 beta-lactams repressor (cdu1) gene, partial cds; PaLoc insertion site genomic sequence; and Cdd1 (cdd1) gene, partial cds	121	121	0.17	2e-23	0.95	KX378382.1
Clostridium difficile PaLoc insertion site between cdu1 and cdd3, strain HCD52	110	110	0.19	4e-20	0.89	HG002392.1
C.difficile cdu2, cdu1, tcdD, tcdB, tcdE, tcdA, tcdC, cdd1, cdd2, cdd3, and cdd4 genes	182	182	0.23	1e-41	0.95	X92982.1
Clostridium difficile ORFtxe3 gene, complete cds	182	182	0.23	1e-41	0.95	U25132.1
C.difficile dtxA gene	182	182	0.23	1e-41	0.95	X57190.1
Clostridium difficile strain CIDM9904 truncated TcdC (tcdC) gene, tcdC-sc1-UK6 allele, complete cds	176	176	0.23	5e-40	0.94	HQ596353.1
Clostridium difficile BI1 chromosome, complete sequence	176	176	0.23	5e-40	0.94	FN668941.1
Clostridium difficile complete genome, strain 2007855	176	176	0.23	5e-40	0.94	FN665654.1
Clostridium difficile R20291 complete genome	176	176	0.23	5e-40	0.94	FN545816.1
Clostridium difficile CD196 complete genome, strain CD196	176	176	0.23	5e-40	0.94	FN538970.1
Clostridium difficile strain 57A Cdd1 gene, partial cds; and truncated pathogenicity locus negative regulator (tcdC) gene, complete cds	176	176	0.23	5e-40	0.94	DQ272239.2
Clostridium difficile strain CIDM4921 truncated TcdC (tcdC) gene, tcdC-WA39 allele, complete cds	171	171	0.23	2e-38	0.93	HQ596349.1
Clostridium difficile complete genome, strain M120	171	171	0.23	2e-38	0.93	FN665653.1
Clostridium difficile (strain 8864) pathogenicity DNA locus (tcdD, tcdB, tcdE, tcdA and partial cdd1 and cdu1 genes)	163	163	0.23	4e-36	0.92	AJ011301.1
C.difficile tcdA, tdcC genes and partial cdd1 gene	163	163	0.23	4e-36	0.92	Y10689.1
Clostridium difficile strain CD3089 TcdC (tcdC) gene, tcdC40 allele, complete cds	161	161	0.18	1e-35	0.99	JN944629.1
Clostridium difficile strain CD1737 TcdC-like (tcdC) gene, tcdC23 allele, complete sequence	161	161	0.18	1e-35	0.99	JN944616.1
Clostridium difficile strain KK3056 TcdC (tcdC) gene, tcdC-WT4 allele, partial cds	161	161	0.18	1e-35	0.99	EU075380.1
Clostridium difficile strain KK2685 TcdC (tcdC) gene, tcdC-WT3 allele, partial cds	161	161	0.18	1e-35	0.99	EU075379.1
Clostridium difficile variant TcdC (tcdC) gene, tcdC-sc10 allele, complete cds	161	161	0.18	1e-35	0.99	DQ861419.1
Clostridium difficile variant TcdC (tcdC) gene, tcdC-sc9 allele, complete cds	161	161	0.18	1e-35	0.99	DQ861418.1
Clostridium difficile variant TcdC (tcdC) gene, tcdC-sc5 allele, complete cds	161	161	0.18	1e-35	0.99	DQ861415.1
Peptoclostridium difficile strain A3 TcdC (tcdC) gene, partial cds	156	156	0.18	6e-34	0.98	KT335612.1
Peptoclostridium difficile strain D46 TcdC (tcdC) gene, partial cds	156	156	0.18	6e-34	0.98	KT335611.1
Peptoclostridium difficile strain D55 TcdC (tcdC) gene, partial cds	156	156	0.18	6e-34	0.98	KT335610.1
Peptoclostridium difficile strain A16 TcdC (tcdC) gene, partial cds	156	156	0.18	6e-34	0.98	KT335609.1
Peptoclostridium difficile strain L693 TcdC (tcdC) gene, tcdC-xy-1 allele, complete cds	156	156	0.18	6e-34	0.98	KM609431.1
[Clostridium] difficile isolate ZJCDC-1 truncated TcdC (tcdC) gene, tcdC-ZJ1 allele, complete cds	156	156	0.18	6e-34	0.98	KF962642.1
Clostridium difficile strain CD451 TcdC (tcdC) gene, tcdC45 allele, complete cds	156	156	0.18	6e-34	0.98	JN944633.1
Clostridium difficile strain CD3302 TcdC (tcdC) gene, tcdC43 allele, complete cds	156	156	0.18	6e-34	0.98	JN944632.1
Clostridium difficile strain CD3200 TcdC (tcdC) gene, tcdC42 allele, complete cds	156	156	0.18	6e-34	0.98	JN944631.1
Clostridium difficile strain CD2981 TcdC (tcdC) gene, tcdC38 allele, complete cds	156	156	0.18	6e-34	0.98	JN944627.1
Clostridium difficile strain CD2462 TcdC (tcdC) gene, tcdC37 allele, complete cds	156	156	0.18	6e-34	0.98	JN944626.1
Clostridium difficile strain CD3980 TcdC-like (tcdC) gene, tcdC31 allele, complete sequence	156	156	0.18	6e-34	0.98	JN944624.1
Clostridium difficile strain CD1182 TcdC (tcdC) gene, tcdC30 allele, complete cds	156	156	0.18	6e-34	0.98	JN944623.1
Clostridium difficile strain CD1889 TcdC (tcdC) gene, tcdC29 allele, complete cds	156	156	0.18	6e-34	0.98	JN944622.1
Clostridium difficile strain CD1903 TcdC (tcdC) gene, tcdC28 allele, complete cds	156	156	0.18	6e-34	0.98	JN944621.1
Clostridium difficile strain CD1395 TcdC-like (tcdC) gene, tcdC26 allele, complete sequence	156	156	0.18	6e-34	0.98	JN944619.1
Clostridium difficile strain CD1785 TcdC (tcdC) gene, tcdC25 allele, complete cds	156	156	0.18	6e-34	0.98	JN944618.1
Clostridium difficile strain CD1495 TcdC (tcdC) gene, tcdC21 allele, complete cds	156	156	0.18	6e-34	0.98	JN944615.1
Clostridium difficile strain CD2157 TcdC (tcdC) gene, tcdC11 allele, complete cds	156	156	0.18	6e-34	0.98	JN944613.1
Clostridium difficile strain CD1625 TcdC (tcdC) gene, tcdC6 allele, complete cds	156	156	0.18	6e-34	0.98	JN944612.1
Clostridium difficile strain WCD3 truncated TcdC gene, complete cds	156	156	0.18	6e-34	0.98	JF719680.1
Clostridium difficile strain 530945H variant TcdC (tcdC) gene, tcdC-sg2 allele, partial cds	156	156	0.18	6e-34	0.98	HQ231893.1
Clostridium difficile strain 597B variant tcdC (tcdC) gene, tcdC-mb6 allele, partial cds	156	156	0.18	6e-34	0.98	FJ409553.1
Clostridium difficile strain 55767 truncated variant tcdC (tcdC) gene, tcdC-mb3 allele, complete cds	156	156	0.18	6e-34	0.98	FJ409552.1
Clostridium difficile strain R9385 variant tcdC (tcdC) gene, tcdC-mb4 allele, partial cds	156	156	0.18	6e-34	0.98	FJ409550.1
Clostridium difficile strain 3073 variant tcdC (tcdC) gene, tcdC-mb2 allele, partial cds	156	156	0.18	6e-34	0.98	FJ409549.1
Clostridium difficile strain CH6186 variant tcdC (tcdC) gene, tcdC-mb1 allele, partial cds	156	156	0.18	6e-34	0.98	FJ409548.1
Clostridium difficile strain AIP2005162 truncated TcdC (tcdC) gene, complete cds	156	156	0.18	6e-34	0.98	EU271784.1
Clostridium difficile strain KK2306 TcdC (tcdC) gene, tcdC-WT1 allele, partial cds	156	156	0.18	6e-34	0.98	EU075382.1
Clostridium difficile strain KK613 TcdC (tcdC) gene, tcdC-WT2 allele, partial cds	156	156	0.18	6e-34	0.98	EU075378.1
Clostridium difficile variant TcdC (tcdC) gene, tcdC-sc16 allele, complete cds	156	156	0.18	6e-34	0.98	DQ861424.2
Clostridium difficile variant TcdC (tcdC) gene, tcdC-sc14 allele, complete cds	156	156	0.18	6e-34	0.98	DQ861422.2
Clostridium difficile variant TcdC (tcdC) gene, tcdC-sc13 allele, complete cds	156	156	0.18	6e-34	0.98	DQ861421.2
Clostridium difficile strain KK296 TcdC (tcdC) gene, tcdC-UHBS1 allele, partial sequence	156	156	0.18	6e-34	0.98	EF447033.1
Clostridium difficile variant TcdC (tcdC) gene, tcdC-sc17 allele, complete cds	156	156	0.18	6e-34	0.98	DQ861425.1
Clostridium difficile variant TcdC (tcdC) gene, tcdC-sc15 allele, complete cds	156	156	0.18	6e-34	0.98	DQ861423.1
Clostridium difficile variant TcdC (tcdC) gene, tcdC-sc7 allele, complete cds	156	156	0.18	6e-34	0.98	DQ861416.1
Clostridium difficile variant TcdC (tcdC) gene, tcdC-sc4 allele, complete cds	156	156	0.18	6e-34	0.98	DQ861414.1
Clostridium difficile variant TcdC (tcdC) gene, tcdC-sc3 allele, complete cds	156	156	0.18	6e-34	0.98	DQ861413.1
Clostridium difficile tcdC gene for TcdC protein, strain M7	156	156	0.18	6e-34	0.98	AJ428943.1
Clostridium difficile tcdC gene for TcdC protein, strain Pd3	156	156	0.18	6e-34	0.98	AJ428942.1
[Clostridium] difficile strain psu121 truncated TcdC (tcdC) gene, complete cds	154	154	0.18	2e-33	0.98	JQ744021.1
[Clostridium] difficile tcdC DNA, pseudogene of TcdC protein, strain: JND11-001	150	150	0.18	3e-32	0.97	AB771925.1
Clostridium difficile strain CD3186 TcdC (tcdC) gene, tcdC41 allele, complete cds	150	150	0.18	3e-32	0.97	JN944630.1
Clostridium difficile strain CD3046 TcdC (tcdC) gene, tcdC39 allele, complete cds	150	150	0.18	3e-32	0.97	JN944628.1
Clostridium difficile strain CD2180 TcdC-like (tcdC) gene, tcdC36 allele, complete sequence	150	150	0.18	3e-32	0.97	JN944625.1
Clostridium difficile strain CD1809 TcdC-like (tcdC) gene, tcdC27 allele, complete sequence	150	150	0.18	3e-32	0.97	JN944620.1
Clostridium difficile strain CD1778 TcdC-like (tcdC) gene, tcdC24 allele, complete sequence	150	150	0.18	3e-32	0.97	JN944617.1

## Sheet: L2_LF
Description	Max score	Total score	Query cover	E value	Ident	Accession
Clostridioides difficile strain 630 delta erm, complete genome	141	141	0.65	4e-30	0.97	CP016318.1
Clostridioides difficile strain FDAARGOS_267, complete genome	141	141	0.65	4e-30	0.97	CP020424.1
Clostridioides difficile strain LEM1, complete genome	141	141	0.65	4e-30	0.97	CP019469.1
Clostridioides difficile 630, complete genome	141	141	0.65	4e-30	0.97	CP010905.2
Clostridioides difficile strain Pe21 beta-lactams repressor (cdu1) gene, partial cds; PaLoc insertion site genomic sequence; and Cdd1 (cdd1) gene, partial cds	141	141	0.65	4e-30	0.97	KX378384.1
Clostridioides difficile strain C19 beta-lactams repressor (cdu1) gene, partial cds; PaLoc insertion site genomic sequence; and Cdd1 (cdd1) gene, partial cds	141	141	0.65	4e-30	0.97	KX378383.1
Clostridioides difficile strain MC57 beta-lactams repressor (cdu1) gene, partial cds; PaLoc insertion site genomic sequence; and Cdd1 (cdd1) gene, partial cds	141	141	0.65	4e-30	0.97	KX378382.1
Peptoclostridium difficile strain 08ACD0030, complete genome	141	141	0.65	4e-30	0.97	CP010888.1
Peptoclostridium difficile strain Z31, complete genome	141	141	0.65	4e-30	0.97	CP013196.1
Peptoclostridium difficile ATCC 9689 = DSM 1296, complete genome	141	141	0.65	4e-30	0.97	CP011968.1
Peptoclostridium difficile BJ08, complete genome	141	141	0.65	4e-30	0.97	CP003939.1
Peptoclostridium difficile genome assembly CD630DERM, chromosome : 1	141	141	0.65	4e-30	0.97	LN614756.1
Peptoclostridium difficile genome assembly 7032989, scaffold BN1095_Contig_88	141	141	0.65	4e-30	0.97	LK933532.1
Peptoclostridium difficile genome assembly 7032985, scaffold BN1096_Contig_24	141	141	0.65	4e-30	0.97	LK932474.1
Peptoclostridium difficile genome assembly 7032994, scaffold BN1097_Contig_23	141	141	0.65	4e-30	0.97	LK932358.1
Clostridium difficile PaLoc insertion site between cdu1 and cdd3, strain Ox464a	141	141	0.65	4e-30	0.97	HG002393.1
Clostridium difficile PaLoc insertion site between cdu1 and cdd3, strain OxI_WBC201I	141	141	0.65	4e-30	0.97	HG002391.1
Clostridium difficile BI9 chromosome	141	141	0.65	4e-30	0.97	FN668944.1
Clostridium difficile BI1 chromosome, complete sequence	141	141	0.65	4e-30	0.97	FN668941.1
Clostridium difficile M68, complete genome	141	141	0.65	4e-30	0.97	FN668375.1
Clostridium difficile complete genome, strain 2007855	141	141	0.65	4e-30	0.97	FN665654.1
Clostridium difficile complete genome, strain M120	141	141	0.65	4e-30	0.97	FN665653.1
Clostridium difficile complete genome, strain CF5	141	141	0.65	4e-30	0.97	FN665652.1
Clostridium difficile R20291 complete genome	141	141	0.65	4e-30	0.97	FN545816.1
Clostridium difficile CD196 complete genome, strain CD196	141	141	0.65	4e-30	0.97	FN538970.1
Clostridium difficile 630 complete genome	141	141	0.65	4e-30	0.97	AM180355.1
Clostridium difficile (strain 8864) pathogenicity DNA locus (tcdD, tcdB, tcdE, tcdA and partial cdd1 and cdu1 genes)	141	141	0.65	4e-30	0.97	AJ011301.1
C.difficile cdu2, cdu1, tcdD, tcdB, tcdE, tcdA, tcdC, cdd1, cdd2, cdd3, and cdd4 genes	141	141	0.65	4e-30	0.97	X92982.1
C.difficile tcdA, tdcC genes and partial cdd1 gene	141	141	0.65	4e-30	0.97	Y10689.1
C.difficile pathogenicity locus, strain W1194 (560bp)	141	141	0.65	4e-30	0.97	X93157.1
C.difficile pathogenicity locus, strain 545 (567bp)	141	141	0.65	4e-30	0.97	X93155.1
C.difficile promoter region (strain 5036)	141	141	0.65	4e-30	0.97	X92807.1
C.difficile promoter region (strain 3232)	141	141	0.65	4e-30	0.97	X92809.1
C.difficile pathogenicity locus, strain 2022 (566bp)	141	141	0.65	4e-30	0.97	X93156.1
C.difficile promoter region (strain 1351)	141	141	0.65	4e-30	0.97	X92806.1
C.difficile promoter region (strain 1075)	141	141	0.65	4e-30	0.97	X92808.1
Clostridioides difficile strain BR81, complete genome	135	135	0.65	2e-28	0.95	CP019870.1
Clostridium difficile PaLoc insertion site between cdu1 and cdd3, strain HCD52	135	135	0.65	2e-28	0.95	HG002392.1
C.difficile promoter region (strain 7322)	135	135	0.65	2e-28	0.95	X92810.1
C.difficile pathogenicity locus, strain 1470 (556bp)	130	130	0.65	8e-27	0.94	X93158.1
Clostridium difficile strain 79A292 Cdd1 (cdd1) gene, partial cds; and TcdC (tcdC) gene, complete cds	54.7	54.7	0.3	0.0005	0.93	DQ870676.1
Clostridium difficile strain 81A330 Cdd1 (cdd1) gene, partial cds; and TcdC (tcdC) gene, complete cds	54.7	54.7	0.3	0.0005	0.93	DQ870675.1
Clostridium difficile strain ATCC 43594 Cdd1 (cdd1) gene, partial cds; and TcdC (tcdC) gene, complete cds	54.7	54.7	0.3	0.0005	0.93	DQ870674.1
Clostridium difficile strain 57A Cdd1 gene, partial cds; and truncated pathogenicity locus negative regulator (tcdC) gene, complete cds	54.7	54.7	0.3	0.0005	0.93	DQ272239.2
Clostridium difficile strain 1083 cdd1 gene, partial cds; and truncated pathogenicity locus negative regulator (tcdC) gene, complete cds	54.7	54.7	0.3	0.0005	0.93	DQ272240.2

## Sheet: L2_LR
Description	Max score	Total score	Query cover	E value	Ident	Accession
Clostridioides difficile strain 630 delta erm, complete genome	161	161	0.39	6e-36	0.99	CP016318.1
Clostridioides difficile strain FDAARGOS_267, complete genome	161	161	0.39	6e-36	0.99	CP020424.1
Clostridioides difficile strain BR81, complete genome	161	161	0.39	6e-36	0.99	CP019870.1
Clostridioides difficile 630, complete genome	161	161	0.39	6e-36	0.99	CP010905.2
Clostridioides difficile strain Pe21 beta-lactams repressor (cdu1) gene, partial cds; PaLoc insertion site genomic sequence; and Cdd1 (cdd1) gene, partial cds	161	161	0.39	6e-36	0.99	KX378384.1
Peptoclostridium difficile strain Z31, complete genome	161	161	0.39	6e-36	0.99	CP013196.1
Peptoclostridium difficile ATCC 9689 = DSM 1296, complete genome	161	161	0.39	6e-36	0.99	CP011968.1
Peptoclostridium difficile genome assembly CD630DERM, chromosome : 1	161	161	0.39	6e-36	0.99	LN614756.1
Peptoclostridium difficile genome assembly 7032989, scaffold BN1095_Contig_88	161	161	0.39	6e-36	0.99	LK933532.1
Peptoclostridium difficile genome assembly 7032985, scaffold BN1096_Contig_24	161	161	0.39	6e-36	0.99	LK932474.1
Peptoclostridium difficile genome assembly 7032994, scaffold BN1097_Contig_23	161	161	0.39	6e-36	0.99	LK932358.1
Clostridium difficile PaLoc insertion site between cdu1 and cdd3, strain Ox464a	161	161	0.39	6e-36	0.99	HG002393.1
Clostridium difficile BI9 chromosome	161	161	0.39	6e-36	0.99	FN668944.1
Clostridium difficile BI1 chromosome, complete sequence	161	161	0.39	6e-36	0.99	FN668941.1
Clostridium difficile complete genome, strain 2007855	161	161	0.39	6e-36	0.99	FN665654.1
Clostridium difficile R20291 complete genome	161	161	0.39	6e-36	0.99	FN545816.1
Clostridium difficile CD196 complete genome, strain CD196	161	161	0.39	6e-36	0.99	FN538970.1
Clostridium difficile 630 complete genome	161	161	0.39	6e-36	0.99	AM180355.1
C.difficile cdu2, cdu1, tcdD, tcdB, tcdE, tcdA, tcdC, cdd1, cdd2, cdd3, and cdd4 genes	161	161	0.39	6e-36	0.99	X92982.1
Clostridioides difficile strain LEM1, complete genome	156	156	0.39	2e-34	0.98	CP019469.1
Clostridioides difficile strain C19 beta-lactams repressor (cdu1) gene, partial cds; PaLoc insertion site genomic sequence; and Cdd1 (cdd1) gene, partial cds	156	156	0.39	2e-34	0.98	KX378383.1
Peptoclostridium difficile strain 08ACD0030, complete genome	156	156	0.39	2e-34	0.98	CP010888.1
Clostridium difficile complete genome, strain M120	156	156	0.39	2e-34	0.98	FN665653.1
Peptoclostridium difficile BJ08, complete genome	152	152	0.39	3e-33	0.97	CP003939.1
Clostridium difficile PaLoc insertion site between cdu1 and cdd3, strain OxI_WBC201I	152	152	0.39	3e-33	0.97	HG002391.1
Clostridium difficile M68, complete genome	152	152	0.39	3e-33	0.97	FN668375.1
Clostridium difficile complete genome, strain CF5	152	152	0.39	3e-33	0.97	FN665652.1
Clostridioides difficile strain MC57 beta-lactams repressor (cdu1) gene, partial cds; PaLoc insertion site genomic sequence; and Cdd1 (cdd1) gene, partial cds	145	145	0.35	4e-31	0.99	KX378382.1
Clostridium difficile PaLoc insertion site between cdu1 and cdd3, strain HCD52	138	138	0.39	7e-29	0.93	HG002392.1
Clostridium difficile PaLoc insertion site between cdu1 and cdd3, strain Cgrifficile_H5078	123	123	0.39	1e-24	0.9	HG002397.1
C.difficile promoter region (strain 7322)	84.2	84.2	0.21	1e-12	0.98	X92810.1
C.difficile promoter region (strain 1075)	84.2	84.2	0.21	1e-12	0.98	X92808.1
C.difficile promoter region (strain 5036)	75.2	75.2	0.21	7e-10	0.94	X92807.1
C.difficile promoter region (strain 3232)	75.2	75.2	0.21	7e-10	0.94	X92809.1
C.difficile promoter region (strain 1351)	75.2	75.2	0.21	7e-10	0.94	X92806.1
C.difficile pathogenicity locus, strain W1194 (560bp)	60.8	60.8	0.15	1e-05	0.97	X93157.1
C.difficile pathogenicity locus, strain 545 (567bp)	60.8	60.8	0.15	1e-05	0.97	X93155.1
C.difficile pathogenicity locus, strain 2022 (566bp)	60.8	60.8	0.15	1e-05	0.97	X93156.1
C.difficile pathogenicity locus, strain 1470 (556bp)	60.8	60.8	0.15	1e-05	0.97	X93158.1
Clostridium difficile (strain 8864) pathogenicity DNA locus (tcdD, tcdB, tcdE, tcdA and partial cdd1 and cdu1 genes)	57.2	57.2	0.14	0.0002	0.97	AJ011301.1
C.difficile tcdA, tdcC genes and partial cdd1 gene	55.4	55.4	0.14	0.0006	0.97	Y10689.1
Eubacterium acidaminophilum DSM 3953 plasmid EAL2_808p, complete sequence	53.6	53.6	0.22	0.002	0.83	CP007453.1
PREDICTED: Danio rerio zgc:113298 (zgc:113298), transcript variant X4, mRNA	46.4	46.4	0.15	0.32	0.89	XM_017353427.2
PREDICTED: Danio rerio zgc:113298 (zgc:113298), transcript variant X3, mRNA	46.4	46.4	0.15	0.32	0.89	XM_017353426.2
PREDICTED: Danio rerio zgc:113298 (zgc:113298), transcript variant X2, mRNA	46.4	46.4	0.15	0.32	0.89	XM_009296020.3
PREDICTED: Danio rerio zgc:113298 (zgc:113298), transcript variant X1, mRNA	46.4	46.4	0.15	0.32	0.89	XM_009296019.3
Ovis canadensis canadensis isolate 43U chromosome 4 sequence	46.4	46.4	0.19	0.32	0.86	CP011889.1
Methanomethylovorans hollandica DSM 15978, complete genome	46.4	46.4	0.18	0.32	0.84	CP003362.1
Zebrafish DNA sequence from clone CH211-274K16 in linkage group 22, complete sequence	46.4	46.4	0.15	0.32	0.89	AL928685.7
PREDICTED: Bombus impatiens succinyl-CoA ligase [ADP-forming] subunit beta, mitochondrial-like (LOC100742806), mRNA	42.8	42.8	0.14	3.8	0.91	XM_003493582.2
Dicrocoelium dendriticum genome assembly D_dendriticum_Leon_v1_0_4, scaffold DDEL_scaffold0206369	42.8	42.8	0.18	3.8	0.81	LK619557.1
Methanolobus psychrophilus R15, complete genome	42.8	42.8	0.21	3.8	0.79	CP003083.1
Leishmania mexicana MHOM/GT/2001/U1103 complete genome, chromosome 30	42.8	42.8	0.14	3.8	0.88	FR799583.1

## Sheet: L3_LF
Description	Max score	Total score	Query cover	E value	Ident	Accession
Clostridioides difficile strain C19 beta-lactams repressor (cdu1) gene, partial cds; PaLoc insertion site genomic sequence; and Cdd1 (cdd1) gene, partial cds	1266	1266	0.96	0.0	0.99	KX378383.1
Clostridioides difficile strain MC57 beta-lactams repressor (cdu1) gene, partial cds; PaLoc insertion site genomic sequence; and Cdd1 (cdd1) gene, partial cds	1234	1234	0.96	0.0	0.98	KX378382.1
Peptoclostridium difficile genome assembly 7032989, scaffold BN1095_Contig_88	1234	1234	0.96	0.0	0.98	LK933532.1
Peptoclostridium difficile genome assembly 7032985, scaffold BN1096_Contig_24	1234	1234	0.96	0.0	0.98	LK932474.1
Peptoclostridium difficile genome assembly 7032994, scaffold BN1097_Contig_23	1234	1234	0.96	0.0	0.98	LK932358.1
Clostridium difficile PaLoc insertion site between cdu1 and cdd3, strain Ox464a	1229	1229	0.96	0.0	0.98	HG002393.1
C.difficile promoter region (strain 1075)	1225	1225	0.92	0.0	0.99	X92808.1
Peptoclostridium difficile strain Z31, complete genome	1221	1221	0.96	0.0	0.98	CP013196.1
Clostridioides difficile strain Pe21 beta-lactams repressor (cdu1) gene, partial cds; PaLoc insertion site genomic sequence; and Cdd1 (cdd1) gene, partial cds	1218	1218	0.96	0.0	0.98	KX378384.1
C.difficile promoter region (strain 3232)	1170	1170	0.92	0.0	0.98	X92809.1
Clostridium difficile PaLoc insertion site between cdu1 and cdd3, strain OxI_WBC201I	1166	1166	0.95	0.0	0.97	HG002391.1
C.difficile promoter region (strain 7322)	1164	1164	0.92	0.0	0.97	X92810.1
C.difficile promoter region (strain 5036)	1125	1125	0.92	0.0	0.97	X92807.1
Clostridium difficile PaLoc insertion site between cdu1 and cdd3, strain HCD52	1123	1123	0.94	0.0	0.96	HG002392.1
C.difficile promoter region (strain 1351)	1040	1040	0.92	0.0	0.94	X92806.1
Clostridium difficile complete genome, strain M120	542	925	0.8	6e-150	0.96	FN665653.1
Peptoclostridium difficile BJ08, complete genome	532	958	0.8	4e-147	0.95	CP003939.1
Clostridium difficile M68, complete genome	532	958	0.8	4e-147	0.95	FN668375.1
Clostridium difficile complete genome, strain CF5	532	958	0.8	4e-147	0.95	FN665652.1
Clostridium difficile BI1 chromosome, complete sequence	531	973	0.81	1e-146	0.95	FN668941.1
Clostridium difficile complete genome, strain 2007855	531	973	0.81	1e-146	0.95	FN665654.1
Clostridium difficile R20291 complete genome	531	973	0.81	1e-146	0.95	FN545816.1
Clostridium difficile CD196 complete genome, strain CD196	531	973	0.81	1e-146	0.95	FN538970.1
C.difficile pathogenicity locus, strain W1194 (560bp)	521	521	0.44	8e-144	0.96	X93157.1
C.difficile pathogenicity locus, strain 1470 (556bp)	510	510	0.44	2e-140	0.95	X93158.1
Clostridium difficile PaLoc insertion site between cdu1 and cdd3, strain WA12	508	508	0.5	6e-140	0.92	HG002390.1
Clostridium difficile strain 5015740 putative beta-lactamase repressor (cdu1) gene, complete cds; insertion sequence WA12 unknown genes; and putative lantibiotic transporter permease (cdd1) pseudogene, complete sequence	508	508	0.5	6e-140	0.92	GQ131939.1
Clostridioides difficile strain 630 delta erm, complete genome	503	956	0.81	3e-138	0.93	CP016318.1
Clostridioides difficile strain FDAARGOS_267, complete genome	503	956	0.8	3e-138	0.94	CP020424.1
Clostridioides difficile 630, complete genome	503	956	0.81	3e-138	0.93	CP010905.2
Peptoclostridium difficile ATCC 9689 = DSM 1296, complete genome	503	956	0.81	3e-138	0.93	CP011968.1
Peptoclostridium difficile genome assembly CD630DERM, chromosome : 1	503	956	0.81	3e-138	0.93	LN614756.1
Clostridium difficile BI9 chromosome	503	956	0.81	3e-138	0.93	FN668944.1
Clostridium difficile 630 complete genome	503	956	0.81	3e-138	0.93	AM180355.1
C.difficile cdu2, cdu1, tcdD, tcdB, tcdE, tcdA, tcdC, cdd1, cdd2, cdd3, and cdd4 genes	503	951	0.81	3e-138	0.93	X92982.1
Clostridioides difficile strain BR81, complete genome	497	951	0.8	1e-136	0.93	CP019870.1
Peptoclostridium difficile strain 08ACD0030, complete genome	497	956	0.81	1e-136	0.93	CP010888.1
Clostridium difficile (strain 8864) pathogenicity DNA locus (tcdD, tcdB, tcdE, tcdA and partial cdd1 and cdu1 genes)	497	831	0.71	1e-136	0.94	AJ011301.1
C.difficile tcdA, tdcC genes and partial cdd1 gene	496	496	0.44	5e-136	0.94	Y10689.1
C.difficile pathogenicity locus, strain 2022 (566bp)	496	496	0.44	5e-136	0.94	X93156.1
Clostridioides difficile strain LEM1, complete genome	490	949	0.8	2e-134	0.93	CP019469.1
C.difficile pathogenicity locus, strain 545 (567bp)	490	490	0.44	2e-134	0.94	X93155.1
Clostridium difficile PaLoc containing novel insertion between tcdE and tcdA, strain Ox1485	431	431	0.35	1e-116	0.97	HG002394.1
Clostridium difficile strain 79A292 Cdd1 (cdd1) gene, partial cds; and TcdC (tcdC) gene, complete cds	414	414	0.35	1e-111	0.95	DQ870676.1
Clostridium difficile strain 57A Cdd1 gene, partial cds; and truncated pathogenicity locus negative regulator (tcdC) gene, complete cds	414	414	0.35	1e-111	0.95	DQ272239.2
C.difficile pathogenicity locus, strain 2022 (467bp)	412	412	0.32	5e-111	0.99	X93152.1
Clostridium difficile strain 81A330 Cdd1 (cdd1) gene, partial cds; and TcdC (tcdC) gene, complete cds	409	409	0.35	7e-110	0.95	DQ870675.1
C.difficile pathogenicity locus, strain 545 (466bp)	396	396	0.32	5e-106	0.97	X93153.1
C.difficile pathogenicity locus, strain 1470 (468bp)	396	396	0.32	5e-106	0.97	X93154.1
Clostridium difficile strain 1083 cdd1 gene, partial cds; and truncated pathogenicity locus negative regulator (tcdC) gene, complete cds	388	388	0.35	9e-104	0.93	DQ272240.2
Clostridium difficile strain ATCC 43594 Cdd1 (cdd1) gene, partial cds; and TcdC (tcdC) gene, complete cds	387	387	0.35	3e-103	0.93	DQ870674.1
C.difficile cdu1 gene, partial	383	383	0.31	4e-102	0.97	Y10688.1
Clostridium difficile PaLoc insertion site between cdu1 and cdd3, strain Cgrifficile_H5078	187	187	0.2	3e-43	0.89	HG002397.1
Clostridium difficile strain CIDM9064 TcdC (tcdC) gene, tcdC-sc7-1470 allele, complete cds	87.9	87.9	0.06	4e-13	0.98	HQ596355.1

## Sheet: L3_LR
Description	Max score	Total score	Query cover	E value	Ident	Accession
Clostridioides difficile strain C19 beta-lactams repressor (cdu1) gene, partial cds; PaLoc insertion site genomic sequence; and Cdd1 (cdd1) gene, partial cds	1240	1240	0.94	0.0	0.99	KX378383.1
Clostridioides difficile strain MC57 beta-lactams repressor (cdu1) gene, partial cds; PaLoc insertion site genomic sequence; and Cdd1 (cdd1) gene, partial cds	1214	1214	0.94	0.0	0.98	KX378382.1
Peptoclostridium difficile genome assembly 7032989, scaffold BN1095_Contig_88	1214	1214	0.94	0.0	0.98	LK933532.1
Peptoclostridium difficile genome assembly 7032985, scaffold BN1096_Contig_24	1214	1214	0.94	0.0	0.98	LK932474.1
Peptoclostridium difficile genome assembly 7032994, scaffold BN1097_Contig_23	1214	1214	0.94	0.0	0.98	LK932358.1
Clostridioides difficile strain Pe21 beta-lactams repressor (cdu1) gene, partial cds; PaLoc insertion site genomic sequence; and Cdd1 (cdd1) gene, partial cds	1208	1208	0.94	0.0	0.98	KX378384.1
Clostridium difficile PaLoc insertion site between cdu1 and cdd3, strain Ox464a	1208	1208	0.94	0.0	0.98	HG002393.1
Peptoclostridium difficile strain Z31, complete genome	1201	1201	0.94	0.0	0.98	CP013196.1
C.difficile promoter region (strain 1075)	1197	1197	0.91	0.0	0.99	X92808.1
Clostridium difficile PaLoc insertion site between cdu1 and cdd3, strain OxI_WBC201I	1153	1153	0.94	0.0	0.97	HG002391.1
C.difficile promoter region (strain 3232)	1138	1138	0.9	0.0	0.97	X92809.1
C.difficile promoter region (strain 7322)	1136	1136	0.91	0.0	0.97	X92810.1
Clostridium difficile PaLoc insertion site between cdu1 and cdd3, strain HCD52	1094	1094	0.94	0.0	0.95	HG002392.1
C.difficile promoter region (strain 5036)	1094	1094	0.9	0.0	0.96	X92807.1
C.difficile promoter region (strain 1351)	1009	1009	0.9	0.0	0.94	X92806.1
Clostridium difficile complete genome, strain M120	601	910	0.79	1e-167	0.96	FN665653.1
Clostridium difficile BI1 chromosome, complete sequence	590	964	0.79	2e-164	0.96	FN668941.1
Clostridium difficile complete genome, strain 2007855	590	964	0.79	2e-164	0.96	FN665654.1
Clostridium difficile R20291 complete genome	590	964	0.79	2e-164	0.96	FN545816.1
Clostridium difficile CD196 complete genome, strain CD196	590	964	0.79	2e-164	0.96	FN538970.1
Peptoclostridium difficile BJ08, complete genome	588	945	0.79	8e-164	0.96	CP003939.1
Clostridium difficile M68, complete genome	588	945	0.79	8e-164	0.96	FN668375.1
Clostridium difficile complete genome, strain CF5	588	945	0.79	8e-164	0.96	FN665652.1
Clostridioides difficile strain 630 delta erm, complete genome	562	936	0.79	5e-156	0.94	CP016318.1
Clostridioides difficile strain FDAARGOS_267, complete genome	562	936	0.78	5e-156	0.95	CP020424.1
Clostridioides difficile 630, complete genome	562	936	0.79	5e-156	0.94	CP010905.2
Peptoclostridium difficile ATCC 9689 = DSM 1296, complete genome	562	936	0.79	5e-156	0.94	CP011968.1
Peptoclostridium difficile genome assembly CD630DERM, chromosome : 1	562	936	0.79	5e-156	0.94	LN614756.1
Clostridium difficile BI9 chromosome	562	936	0.79	5e-156	0.94	FN668944.1
Clostridium difficile 630 complete genome	562	936	0.79	5e-156	0.94	AM180355.1
C.difficile cdu2, cdu1, tcdD, tcdB, tcdE, tcdA, tcdC, cdd1, cdd2, cdd3, and cdd4 genes	562	936	0.79	5e-156	0.94	X92982.1
Clostridioides difficile strain BR81, complete genome	556	931	0.78	2e-154	0.95	CP019870.1
Peptoclostridium difficile strain 08ACD0030, complete genome	556	936	0.79	2e-154	0.94	CP010888.1
Clostridioides difficile strain LEM1, complete genome	549	929	0.78	4e-152	0.94	CP019469.1
C.difficile pathogenicity locus, strain W1194 (560bp)	521	521	0.44	8e-144	0.96	X93157.1
C.difficile pathogenicity locus, strain 1470 (556bp)	510	510	0.44	2e-140	0.95	X93158.1
Clostridium difficile (strain 8864) pathogenicity DNA locus (tcdD, tcdB, tcdE, tcdA and partial cdd1 and cdu1 genes)	497	820	0.71	1e-136	0.94	AJ011301.1
C.difficile tcdA, tdcC genes and partial cdd1 gene	496	496	0.43	5e-136	0.94	Y10689.1
C.difficile pathogenicity locus, strain 2022 (566bp)	496	496	0.44	5e-136	0.94	X93156.1
C.difficile pathogenicity locus, strain 545 (567bp)	490	490	0.44	2e-134	0.94	X93155.1
Clostridium difficile PaLoc insertion site between cdu1 and cdd3, strain WA12	435	435	0.45	1e-117	0.9	HG002390.1
Clostridium difficile strain 5015740 putative beta-lactamase repressor (cdu1) gene, complete cds; insertion sequence WA12 unknown genes; and putative lantibiotic transporter permease (cdd1) pseudogene, complete sequence	435	435	0.45	1e-117	0.9	GQ131939.1
Clostridium difficile strain 79A292 Cdd1 (cdd1) gene, partial cds; and TcdC (tcdC) gene, complete cds	414	414	0.35	1e-111	0.95	DQ870676.1
Clostridium difficile strain 57A Cdd1 gene, partial cds; and truncated pathogenicity locus negative regulator (tcdC) gene, complete cds	414	414	0.35	1e-111	0.95	DQ272239.2
Clostridium difficile strain 81A330 Cdd1 (cdd1) gene, partial cds; and TcdC (tcdC) gene, complete cds	409	409	0.35	7e-110	0.95	DQ870675.1
Clostridium difficile strain 1083 cdd1 gene, partial cds; and truncated pathogenicity locus negative regulator (tcdC) gene, complete cds	388	388	0.35	9e-104	0.93	DQ272240.2
Clostridium difficile strain ATCC 43594 Cdd1 (cdd1) gene, partial cds; and TcdC (tcdC) gene, complete cds	387	387	0.35	3e-103	0.93	DQ870674.1
C.difficile pathogenicity locus, strain 2022 (467bp)	374	374	0.3	2e-99	0.97	X93152.1
C.difficile pathogenicity locus, strain 545 (466bp)	366	366	0.3	4e-97	0.96	X93153.1
Clostridium difficile PaLoc containing novel insertion between tcdE and tcdA, strain Ox1485	357	357	0.3	2e-94	0.95	HG002394.1
C.difficile cdu1 gene, partial	357	357	0.3	2e-94	0.95	Y10688.1
C.difficile pathogenicity locus, strain 1470 (468bp)	357	357	0.3	2e-94	0.95	X93154.1
Clostridium difficile PaLoc insertion site between cdu1 and cdd3, strain Cgrifficile_H5078	235	235	0.25	1e-57	0.89	HG002397.1
Clostridium difficile strain CIDM9064 TcdC (tcdC) gene, tcdC-sc7-1470 allele, complete cds	87.9	87.9	0.06	4e-13	0.98	HQ596355.1

## Sheet: L4_LF
Description	Max score	Total score	Query cover	E value	Ident	Accession
Clostridioides difficile strain 630 delta erm, complete genome	159	159	0.31	3e-35	0.97	CP016318.1
Clostridioides difficile strain FDAARGOS_267, complete genome	159	159	0.31	3e-35	0.97	CP020424.1
Clostridioides difficile 630, complete genome	159	159	0.31	3e-35	0.97	CP010905.2
Clostridioides difficile strain Pe21 beta-lactams repressor (cdu1) gene, partial cds; PaLoc insertion site genomic sequence; and Cdd1 (cdd1) gene, partial cds	159	159	0.31	3e-35	0.97	KX378384.1
Clostridioides difficile strain C19 beta-lactams repressor (cdu1) gene, partial cds; PaLoc insertion site genomic sequence; and Cdd1 (cdd1) gene, partial cds	159	159	0.31	3e-35	0.97	KX378383.1
Clostridioides difficile strain MC57 beta-lactams repressor (cdu1) gene, partial cds; PaLoc insertion site genomic sequence; and Cdd1 (cdd1) gene, partial cds	159	159	0.31	3e-35	0.97	KX378382.1
Peptoclostridium difficile strain Z31, complete genome	159	159	0.31	3e-35	0.97	CP013196.1
Peptoclostridium difficile ATCC 9689 = DSM 1296, complete genome	159	159	0.31	3e-35	0.97	CP011968.1
Peptoclostridium difficile BJ08, complete genome	159	159	0.31	3e-35	0.97	CP003939.1
Peptoclostridium difficile genome assembly CD630DERM, chromosome : 1	159	159	0.31	3e-35	0.97	LN614756.1
Peptoclostridium difficile genome assembly 7032989, scaffold BN1095_Contig_88	159	159	0.31	3e-35	0.97	LK933532.1
Peptoclostridium difficile genome assembly 7032985, scaffold BN1096_Contig_24	159	159	0.31	3e-35	0.97	LK932474.1
Peptoclostridium difficile genome assembly 7032994, scaffold BN1097_Contig_23	159	159	0.31	3e-35	0.97	LK932358.1
Clostridium difficile PaLoc insertion site between cdu1 and cdd3, strain Ox464a	159	159	0.31	3e-35	0.97	HG002393.1
Clostridium difficile PaLoc insertion site between cdu1 and cdd3, strain OxI_WBC201I	159	159	0.31	3e-35	0.97	HG002391.1
Clostridium difficile BI9 chromosome	159	159	0.31	3e-35	0.97	FN668944.1
Clostridium difficile BI1 chromosome, complete sequence	159	159	0.31	3e-35	0.97	FN668941.1
Clostridium difficile M68, complete genome	159	159	0.31	3e-35	0.97	FN668375.1
Clostridium difficile complete genome, strain 2007855	159	159	0.31	3e-35	0.97	FN665654.1
Clostridium difficile complete genome, strain M120	159	159	0.31	3e-35	0.97	FN665653.1
Clostridium difficile complete genome, strain CF5	159	159	0.31	3e-35	0.97	FN665652.1
Clostridium difficile R20291 complete genome	159	159	0.31	3e-35	0.97	FN545816.1
Clostridium difficile CD196 complete genome, strain CD196	159	159	0.31	3e-35	0.97	FN538970.1
Clostridium difficile 630 complete genome	159	159	0.31	3e-35	0.97	AM180355.1
C.difficile cdu2, cdu1, tcdD, tcdB, tcdE, tcdA, tcdC, cdd1, cdd2, cdd3, and cdd4 genes	159	159	0.31	3e-35	0.97	X92982.1
C.difficile promoter region (strain 5036)	159	159	0.31	3e-35	0.97	X92807.1
C.difficile promoter region (strain 3232)	159	159	0.31	3e-35	0.97	X92809.1
C.difficile promoter region (strain 1351)	159	159	0.31	3e-35	0.97	X92806.1
C.difficile promoter region (strain 1075)	159	159	0.31	3e-35	0.97	X92808.1
C.difficile pathogenicity locus, strain W1194 (560bp)	158	158	0.31	1e-34	0.97	X93157.1
C.difficile pathogenicity locus, strain 545 (567bp)	158	158	0.31	1e-34	0.97	X93155.1
C.difficile pathogenicity locus, strain 2022 (566bp)	158	158	0.31	1e-34	0.97	X93156.1
Clostridioides difficile strain BR81, complete genome	154	154	0.31	1e-33	0.96	CP019870.1
Clostridioides difficile strain LEM1, complete genome	154	154	0.31	1e-33	0.96	CP019469.1
Peptoclostridium difficile strain 08ACD0030, complete genome	154	154	0.3	1e-33	0.97	CP010888.1
Clostridium difficile (strain 8864) pathogenicity DNA locus (tcdD, tcdB, tcdE, tcdA and partial cdd1 and cdu1 genes)	154	154	0.3	1e-33	0.97	AJ011301.1
C.difficile promoter region (strain 7322)	154	154	0.31	1e-33	0.96	X92810.1
Clostridium difficile PaLoc insertion site between cdu1 and cdd3, strain HCD52	152	152	0.31	5e-33	0.96	HG002392.1
C.difficile tcdA, tdcC genes and partial cdd1 gene	152	152	0.3	5e-33	0.97	Y10689.1
C.difficile pathogenicity locus, strain 1470 (556bp)	147	147	0.31	2e-31	0.95	X93158.1
Clostridium difficile strain 79A292 Cdd1 (cdd1) gene, partial cds; and TcdC (tcdC) gene, complete cds	54.7	54.7	0.13	0.001	0.93	DQ870676.1
Clostridium difficile strain 81A330 Cdd1 (cdd1) gene, partial cds; and TcdC (tcdC) gene, complete cds	54.7	54.7	0.13	0.001	0.93	DQ870675.1
Clostridium difficile strain ATCC 43594 Cdd1 (cdd1) gene, partial cds; and TcdC (tcdC) gene, complete cds	54.7	54.7	0.13	0.001	0.93	DQ870674.1
Clostridium difficile strain 57A Cdd1 gene, partial cds; and truncated pathogenicity locus negative regulator (tcdC) gene, complete cds	54.7	54.7	0.13	0.001	0.93	DQ272239.2
Clostridium difficile strain 1083 cdd1 gene, partial cds; and truncated pathogenicity locus negative regulator (tcdC) gene, complete cds	54.7	54.7	0.13	0.001	0.93	DQ272240.2

## Sheet: L4_LR
Description	Max score	Total score	Query cover	E value	Ident	Accession
Clostridioides difficile strain 630 delta erm, complete genome	185	185	0.44	3e-43	1	CP016318.1
Clostridioides difficile strain FDAARGOS_267, complete genome	185	185	0.44	3e-43	1	CP020424.1
Clostridioides difficile strain BR81, complete genome	185	185	0.44	3e-43	1	CP019870.1
Clostridioides difficile 630, complete genome	185	185	0.44	3e-43	1	CP010905.2
Clostridioides difficile strain Pe21 beta-lactams repressor (cdu1) gene, partial cds; PaLoc insertion site genomic sequence; and Cdd1 (cdd1) gene, partial cds	185	185	0.44	3e-43	1	KX378384.1
Peptoclostridium difficile strain Z31, complete genome	185	185	0.44	3e-43	1	CP013196.1
Peptoclostridium difficile ATCC 9689 = DSM 1296, complete genome	185	185	0.44	3e-43	1	CP011968.1
Peptoclostridium difficile genome assembly CD630DERM, chromosome : 1	185	185	0.44	3e-43	1	LN614756.1
Peptoclostridium difficile genome assembly 7032989, scaffold BN1095_Contig_88	185	185	0.44	3e-43	1	LK933532.1
Peptoclostridium difficile genome assembly 7032985, scaffold BN1096_Contig_24	185	185	0.44	3e-43	1	LK932474.1
Peptoclostridium difficile genome assembly 7032994, scaffold BN1097_Contig_23	185	185	0.44	3e-43	1	LK932358.1
Clostridium difficile PaLoc insertion site between cdu1 and cdd3, strain Ox464a	185	185	0.44	3e-43	1	HG002393.1
Clostridium difficile BI9 chromosome	185	185	0.44	3e-43	1	FN668944.1
Clostridium difficile BI1 chromosome, complete sequence	185	185	0.44	3e-43	1	FN668941.1
Clostridium difficile complete genome, strain 2007855	185	185	0.44	3e-43	1	FN665654.1
Clostridium difficile R20291 complete genome	185	185	0.44	3e-43	1	FN545816.1
Clostridium difficile CD196 complete genome, strain CD196	185	185	0.44	3e-43	1	FN538970.1
Clostridium difficile 630 complete genome	185	185	0.44	3e-43	1	AM180355.1
C.difficile cdu2, cdu1, tcdD, tcdB, tcdE, tcdA, tcdC, cdd1, cdd2, cdd3, and cdd4 genes	185	185	0.44	3e-43	1	X92982.1
Clostridioides difficile strain LEM1, complete genome	180	180	0.44	2e-41	0.99	CP019469.1
Clostridioides difficile strain C19 beta-lactams repressor (cdu1) gene, partial cds; PaLoc insertion site genomic sequence; and Cdd1 (cdd1) gene, partial cds	180	180	0.44	2e-41	0.99	KX378383.1
Peptoclostridium difficile strain 08ACD0030, complete genome	180	180	0.44	2e-41	0.99	CP010888.1
Clostridium difficile complete genome, strain M120	180	180	0.44	2e-41	0.99	FN665653.1
Peptoclostridium difficile BJ08, complete genome	174	174	0.44	7e-40	0.98	CP003939.1
Clostridium difficile PaLoc insertion site between cdu1 and cdd3, strain OxI_WBC201I	174	174	0.44	7e-40	0.98	HG002391.1
Clostridium difficile M68, complete genome	174	174	0.44	7e-40	0.98	FN668375.1
Clostridium difficile complete genome, strain CF5	174	174	0.44	7e-40	0.98	FN665652.1
Clostridioides difficile strain MC57 beta-lactams repressor (cdu1) gene, partial cds; PaLoc insertion site genomic sequence; and Cdd1 (cdd1) gene, partial cds	169	169	0.4	3e-38	1	KX378382.1
Clostridium difficile PaLoc insertion site between cdu1 and cdd3, strain HCD52	152	152	0.44	3e-33	0.94	HG002392.1
C.difficile promoter region (strain 1075)	106	106	0.25	3e-19	1	X92808.1
C.difficile promoter region (strain 7322)	100	100	0.25	1e-17	0.98	X92810.1
C.difficile promoter region (strain 5036)	95.3	95.3	0.22	6e-16	1	X92807.1
C.difficile promoter region (strain 3232)	95.3	95.3	0.22	6e-16	1	X92809.1
C.difficile promoter region (strain 1351)	95.3	95.3	0.22	6e-16	1	X92806.1
C.difficile pathogenicity locus, strain W1194 (560bp)	82.4	82.4	0.19	5e-12	1	X93157.1
C.difficile pathogenicity locus, strain 545 (567bp)	82.4	82.4	0.19	5e-12	1	X93155.1
C.difficile pathogenicity locus, strain 2022 (566bp)	82.4	82.4	0.19	5e-12	1	X93156.1
Clostridium difficile (strain 8864) pathogenicity DNA locus (tcdD, tcdB, tcdE, tcdA and partial cdd1 and cdu1 genes)	78.7	78.7	0.18	6e-11	1	AJ011301.1
C.difficile tcdA, tdcC genes and partial cdd1 gene	76.8	76.8	0.18	2e-10	1	Y10689.1
C.difficile pathogenicity locus, strain 1470 (556bp)	71.3	71.3	0.19	1e-08	0.95	X93158.1
